# Supplementary material for: Evaluating the Efficacy of Target Capture Sequencing for Genotyping in Cattle
Source: Genes (Basel). 2024 Sep 18;15(9):1218. doi: 10.3390/genes15091218 (PMC11431841; doi:10.3390/genes15091218)
Supplement: Supplementary file 1 [file genes-15-01218-s001.zip]

Archive with 83 entries (80 files):
- Probe_capture_paper_supplementary_files_20240910/
- Probe_capture_paper_supplementary_files_20240910/.DS_Store
- __MACOSX/Probe_capture_paper_supplementary_files_20240910/._.DS_Store
- Probe_capture_paper_supplementary_files_20240910/Sub_Tables/
- __MACOSX/Probe_capture_paper_supplementary_files_20240910/._Sub_Tables
- Probe_capture_paper_supplementary_files_20240910/Sub_Figures/
- __MACOSX/Probe_capture_paper_supplementary_files_20240910/._Sub_Figures
- Probe_capture_paper_supplementary_files_20240910/Sub_Tables/Table_S14_Sex_assign.csv
- __MACOSX/Probe_capture_paper_supplementary_files_20240910/Sub_Tables/._Table_S14_Sex_assign.csv
- Probe_capture_paper_supplementary_files_20240910/Sub_Tables/Table_S1_Data_yield.csv
- __MACOSX/Probe_capture_paper_supplementary_files_20240910/Sub_Tables/._Table_S1_Data_yield.csv
- Probe_capture_paper_supplementary_files_20240910/Sub_Tables/Table_S4_trait_markers_tidy_20240220.csv
- __MACOSX/Probe_capture_paper_supplementary_files_20240910/Sub_Tables/._Table_S4_trait_markers_tidy_20240220.csv
- Probe_capture_paper_supplementary_files_20240910/Sub_Tables/Table_S13_problematic_snp.csv
- __MACOSX/Probe_capture_paper_supplementary_files_20240910/Sub_Tables/._Table_S13_problematic_snp.csv
- Probe_capture_paper_supplementary_files_20240910/Sub_Tables/Table_S2_Versa_50K_selected_56.csv
- __MACOSX/Probe_capture_paper_supplementary_files_20240910/Sub_Tables/._Table_S2_Versa_50K_selected_56.csv
- Probe_capture_paper_supplementary_files_20240910/Sub_Tables/Table_S9_snp_wise_trio_MI_v1.xlsx
- __MACOSX/Probe_capture_paper_supplementary_files_20240910/Sub_Tables/._Table_S9_snp_wise_trio_MI_v1.xlsx
- Probe_capture_paper_supplementary_files_20240910/Sub_Tables/Table_S6_Probe_coverage_target_snp.csv
- __MACOSX/Probe_capture_paper_supplementary_files_20240910/Sub_Tables/._Table_S6_Probe_coverage_target_snp.csv
- Probe_capture_paper_supplementary_files_20240910/Sub_Tables/Table_S5_Num_of_reads_cov.csv
- __MACOSX/Probe_capture_paper_supplementary_files_20240910/Sub_Tables/._Table_S5_Num_of_reads_cov.csv
- Probe_capture_paper_supplementary_files_20240910/Sub_Tables/Table_S10_Sample_wise_kappa_value.csv
- __MACOSX/Probe_capture_paper_supplementary_files_20240910/Sub_Tables/._Table_S10_Sample_wise_kappa_value.csv
- Probe_capture_paper_supplementary_files_20240910/Sub_Tables/Table_S12_low_pass_GT_maf.csv
- __MACOSX/Probe_capture_paper_supplementary_files_20240910/Sub_Tables/._Table_S12_low_pass_GT_maf.csv
- Probe_capture_paper_supplementary_files_20240910/Sub_Tables/Table_S3_ped_trio_MI_v1.xlsx
- __MACOSX/Probe_capture_paper_supplementary_files_20240910/Sub_Tables/._Table_S3_ped_trio_MI_v1.xlsx
- Probe_capture_paper_supplementary_files_20240910/Sub_Tables/Table_S7_na_in_raw_variants.csv
- __MACOSX/Probe_capture_paper_supplementary_files_20240910/Sub_Tables/._Table_S7_na_in_raw_variants.csv
- Probe_capture_paper_supplementary_files_20240910/Sub_Tables/Table_S8_list_of_called_indels_165_failed_28.csv
- __MACOSX/Probe_capture_paper_supplementary_files_20240910/Sub_Tables/._Table_S8_list_of_called_indels_165_failed_28.csv
- Probe_capture_paper_supplementary_files_20240910/Sub_Tables/Table_S11_Sum_concordance_SNPs_wise_Versa50K_56_37130.csv
- __MACOSX/Probe_capture_paper_supplementary_files_20240910/Sub_Tables/._Table_S11_Sum_concordance_SNPs_wise_Versa50K_56_37130.csv
- Probe_capture_paper_supplementary_files_20240910/Sub_Figures/FigureS6_Num_of_cor_failed.docx
- __MACOSX/Probe_capture_paper_supplementary_files_20240910/Sub_Figures/._FigureS6_Num_of_cor_failed.docx
- Probe_capture_paper_supplementary_files_20240910/Sub_Figures/FigureS9_Compare_GRM.docx
- __MACOSX/Probe_capture_paper_supplementary_files_20240910/Sub_Figures/._FigureS9_Compare_GRM.docx
- Probe_capture_paper_supplementary_files_20240910/Sub_Figures/FigureS5_Sum_concordance_Versa50K_56_37130.docx
- __MACOSX/Probe_capture_paper_supplementary_files_20240910/Sub_Figures/._FigureS5_Sum_concordance_Versa50K_56_37130.docx
- Probe_capture_paper_supplementary_files_20240910/Sub_Figures/FigureS9_Compare_GRM.png
- __MACOSX/Probe_capture_paper_supplementary_files_20240910/Sub_Figures/._FigureS9_Compare_GRM.png
- Probe_capture_paper_supplementary_files_20240910/Sub_Figures/FigureS6_Num_of_cor_failed.pdf
- __MACOSX/Probe_capture_paper_supplementary_files_20240910/Sub_Figures/._FigureS6_Num_of_cor_failed.pdf
- Probe_capture_paper_supplementary_files_20240910/Sub_Figures/FigureS2_GATK_BCFTOOLS.png
- __MACOSX/Probe_capture_paper_supplementary_files_20240910/Sub_Figures/._FigureS2_GATK_BCFTOOLS.png
- Probe_capture_paper_supplementary_files_20240910/Sub_Figures/FigureS8_Distribution_problem_snps.docx
- __MACOSX/Probe_capture_paper_supplementary_files_20240910/Sub_Figures/._FigureS8_Distribution_problem_snps.docx
- Probe_capture_paper_supplementary_files_20240910/Sub_Figures/FigureS3_SNPwise_concordance.png
- __MACOSX/Probe_capture_paper_supplementary_files_20240910/Sub_Figures/._FigureS3_SNPwise_concordance.png
- Probe_capture_paper_supplementary_files_20240910/Sub_Figures/FigureS1_bioinformatic_pipeline.docx
- __MACOSX/Probe_capture_paper_supplementary_files_20240910/Sub_Figures/._FigureS1_bioinformatic_pipeline.docx
- Probe_capture_paper_supplementary_files_20240910/Sub_Figures/FigureS2_GATK_BCFTOOLS.docx
- __MACOSX/Probe_capture_paper_supplementary_files_20240910/Sub_Figures/._FigureS2_GATK_BCFTOOLS.docx
- Probe_capture_paper_supplementary_files_20240910/Sub_Figures/FigureS11_Concordance_30X.png
- __MACOSX/Probe_capture_paper_supplementary_files_20240910/Sub_Figures/._FigureS11_Concordance_30X.png
- Probe_capture_paper_supplementary_files_20240910/Sub_Figures/~$gureS2_Read_distribution_chr.docx
- __MACOSX/Probe_capture_paper_supplementary_files_20240910/Sub_Figures/._~$gureS2_Read_distribution_chr.docx
- Probe_capture_paper_supplementary_files_20240910/Sub_Figures/FigureS4_call_rates_TCS_Versa50K.png
- __MACOSX/Probe_capture_paper_supplementary_files_20240910/Sub_Figures/._FigureS4_call_rates_TCS_Versa50K.png
- Probe_capture_paper_supplementary_files_20240910/Sub_Figures/FigureS7_Read_distribution_chr.docx
- __MACOSX/Probe_capture_paper_supplementary_files_20240910/Sub_Figures/._FigureS7_Read_distribution_chr.docx
- Probe_capture_paper_supplementary_files_20240910/Sub_Figures/FigureS7_Read_distribution_chr.pdf
- __MACOSX/Probe_capture_paper_supplementary_files_20240910/Sub_Figures/._FigureS7_Read_distribution_chr.pdf
- Probe_capture_paper_supplementary_files_20240910/Sub_Figures/FigureS4_call rates of TCS and Versa50K .docx
- __MACOSX/Probe_capture_paper_supplementary_files_20240910/Sub_Figures/._FigureS4_call rates of TCS and Versa50K .docx
- Probe_capture_paper_supplementary_files_20240910/Sub_Figures/FigureS10_seq_depth_distribution_30X.png
- __MACOSX/Probe_capture_paper_supplementary_files_20240910/Sub_Figures/._FigureS10_seq_depth_distribution_30X.png
- Probe_capture_paper_supplementary_files_20240910/Sub_Figures/FigureS11_Concordance_30X.docx
- __MACOSX/Probe_capture_paper_supplementary_files_20240910/Sub_Figures/._FigureS11_Concordance_30X.docx
- Probe_capture_paper_supplementary_files_20240910/Sub_Figures/FigureS1_bioinformatic_pipeline.png
- __MACOSX/Probe_capture_paper_supplementary_files_20240910/Sub_Figures/._FigureS1_bioinformatic_pipeline.png
- Probe_capture_paper_supplementary_files_20240910/Sub_Figures/FigureS8_Distribution_problem_snps.png
- __MACOSX/Probe_capture_paper_supplementary_files_20240910/Sub_Figures/._FigureS8_Distribution_problem_snps.png
- Probe_capture_paper_supplementary_files_20240910/Sub_Figures/~$gureS10_seq_depth_distribution.docx
- __MACOSX/Probe_capture_paper_supplementary_files_20240910/Sub_Figures/._~$gureS10_seq_depth_distribution.docx
- Probe_capture_paper_supplementary_files_20240910/Sub_Figures/FigureS10_seq_depth_distribution_30X.docx
- __MACOSX/Probe_capture_paper_supplementary_files_20240910/Sub_Figures/._FigureS10_seq_depth_distribution_30X.docx
- Probe_capture_paper_supplementary_files_20240910/Sub_Figures/FigureS5_Sum_concordance_Versa50K_56_37130.png
- __MACOSX/Probe_capture_paper_supplementary_files_20240910/Sub_Figures/._FigureS5_Sum_concordance_Versa50K_56_37130.png
- Probe_capture_paper_supplementary_files_20240910/Sub_Figures/FigureS3_SNPwise_concordance.docx
- __MACOSX/Probe_capture_paper_supplementary_files_20240910/Sub_Figures/._FigureS3_SNPwise_concordance.docx
