# Supplementary material for: Evaluating the Efficacy of Target Capture Sequencing for Genotyping in Cattle
Source: Genes (Basel). 2024 Sep 18;15(9):1218. doi: 10.3390/genes15091218 (PMC11431841; doi:10.3390/genes15091218)
Supplement: Supplementary file 1 [file genes-15-01218-s001.zip › Probe_capture_paper_supplementary_files_20240910/Sub_Tables/Table_S14_Sex_assign.csv]

Sample	Predicted_X	Predicted_Y	Assigned sex TCS	Assigned sex SNP array
Wagyu_1	XX		Female	Female
Wagyu_2	XX		Female	Female
Wagyu_3	XX		Female	Female
Wagyu_4	XX		Female	Female
Wagyu_5	XX		Female	Female
Wagyu_6	XX		Female	Female
Wagyu_7	XX		Female	Female
Wagyu_8	XX		Female	Female
Wagyu_9	XX		Female	Female
Wagyu_10	XX		Female	Female
Wagyu_11	XX		Female	Female
Wagyu_12	XX		Female	Female
Wagyu_13	XX		Female	Female
Wagyu_14	XX		Female	Female
Wagyu_15	XX		Female	Female
Wagyu_16	XX		Female	Female
Wagyu_17	XX		Female	Female
Wagyu_18	XX		Female	Female
Wagyu_19	XX		Female	Female
Wagyu_20	XX		Female	Female
Wagyu_21	XX		Female	Female
Wagyu_22	XX		Female	Female
Wagyu_23	XX		Female	Female
Wagyu_24	XX		Female	Female
Wagyu_25	XX		Female	Female
Wagyu_26	XX		Female	Female
Wagyu_27	XX		Female	Female
Wagyu_28	XX		Female	Female
Wagyu_29	XX		Female	Female
Wagyu_30	XX		Female	Female
Wagyu_31	XX		Female	Female
Wagyu_32	XX		Female	Female
Wagyu_33	XX		Female	Female
Wagyu_34	XX		Female	Female
Wagyu_35	X	Y	Male	Male
Wagyu_36	X	Y	Male	Male
Wagyu_37	X	Y	Male	Male
Wagyu_38	X	Y	Male	Male
Wagyu_39	X	Y	Male	Male
Wagyu_40	X	Y	Male	Male
Wagyu_41	X	Y	Male	Male
Wagyu_42	X	Y	Male	Male
Wagyu_43	XX		Female	Female
Wagyu_44	XX		Female	Female
Wagyu_45	XX		Female	Female
Wagyu_46	XX		Female	Female
Wagyu_47	XX		Female	Female
Wagyu_48	XX		Female	Female
Wagyu_49	XX		Female	Female
Wagyu_50	XX		Female	Female
Wagyu_51	XX		Female	Female
Wagyu_52	XX		Female	Female
Wagyu_53	XX		Female	Female
Wagyu_54	XX		Female	Female
Wagyu_55	XX		Female	Female
Wagyu_56	XX		Female	Female
