# Supplementary material for: Evaluating the Efficacy of Target Capture Sequencing for Genotyping in Cattle
Source: Genes (Basel). 2024 Sep 18;15(9):1218. doi: 10.3390/genes15091218 (PMC11431841; doi:10.3390/genes15091218)
Supplement: Supplementary file 1 [file genes-15-01218-s001.zip › Probe_capture_paper_supplementary_files_20240910/Sub_Tables/Table_S1_Data_yield.csv]

Sample ID	Data yield (Gb)
Wagyu_1	7.93
Wagyu_2	7.32
Wagyu_3	7.55
Wagyu_4	8.97
Wagyu_5	6.96
Wagyu_6	5.54
Wagyu_7	6.13
Wagyu_8	4.78
Wagyu_9	8.63
Wagyu_10	3.87
Wagyu_11	9.82
Wagyu_12	7.97
Wagyu_13	6.66
Wagyu_14	6.57
Wagyu_15	8.38
Wagyu_16	8.6
Wagyu_17	7.04
Wagyu_18	5.88
Wagyu_19	8.32
Wagyu_20	5.58
Wagyu_21	6.82
Wagyu_22	9.4
Wagyu_23	6.17
Wagyu_24	7.42
Wagyu_25	8.27
Wagyu_26	6.06
Wagyu_27	8.61
Wagyu_28	5.21
Wagyu_29	8.72
Wagyu_30	7.14
Wagyu_31	8.29
Wagyu_32	4.84
Wagyu_33	8.61
Wagyu_34	8.47
Wagyu_35	2.27
Wagyu_36	7.8
Wagyu_37	6.02
Wagyu_38	5.83
Wagyu_39	5.42
Wagyu_40	2.81
Wagyu_41	2.65
Wagyu_42	2.45
Wagyu_43	4.9
Wagyu_44	7.18
Wagyu_45	6.56
Wagyu_46	8.58
Wagyu_47	10.63
Wagyu_48	8.29
Wagyu_49	7.96
Wagyu_50	8.75
Wagyu_51	6.76
Wagyu_52	6.63
Wagyu_53	10.79
Wagyu_54	10.35
Wagyu_55	4.09
Wagyu_56	5.53
