# Supplementary material for: Evaluating the Efficacy of Target Capture Sequencing for Genotyping in Cattle
Source: Genes (Basel). 2024 Sep 18;15(9):1218. doi: 10.3390/genes15091218 (PMC11431841; doi:10.3390/genes15091218)
Supplement: Supplementary file 1 [file genes-15-01218-s001.zip › Probe_capture_paper_supplementary_files_20240910/Sub_Tables/Table_S4_trait_markers_tidy_20240220.csv]

Marker name	Traits	Chr	Pos	Causative_Allele
B3	Band 3 Spherocytosis	19	44695843	A
FactorXI	Factor XI Deficiency	27	15362363	A
IARS	Fading Calf Syndrome	8	85341291	B
CL16	Claudin 16 Deficiency	1	77509397	B
CHS	Chediak_Higashi Syndrome	28	8508619	B
