# Supplementary material for: Evaluating the Efficacy of Target Capture Sequencing for Genotyping in Cattle
Source: Genes (Basel). 2024 Sep 18;15(9):1218. doi: 10.3390/genes15091218 (PMC11431841; doi:10.3390/genes15091218)
Supplement: Supplementary file 1 [file genes-15-01218-s001.zip › Probe_capture_paper_supplementary_files_20240910/Sub_Tables/Table_S13_problematic_snp.csv]

Chr_pos	IQR	snp_centrally_positioned	chr	pos	maf	trio_MI	concordance	Mark_maf	Called_method
1_100481800	low	TRUE	1	100481800	0.293103448	0	87.27272727	maf > 0.1	Both
1_100760752	low	TRUE	1	100760752	0.013265093	0	100	maf <= 0.1	Both
1_101084487	low	TRUE	1	101084487	0.091640543	0.903614458	96.07843137	maf <= 0.1	Both
1_102567034	low	TRUE	1	102567034	0.011786332	0	100	maf <= 0.1	Both
1_102674520	low	TRUE	1	102674520	0.025094897	0	95.83333333	maf <= 0.1	Both
1_102792723	low	TRUE	1	102792723	0.202029713	0	96.36363636	maf > 0.1	Both
1_103766703	NA	TRUE	1	103766703	0.12963353	0	14.54545455	maf > 0.1	Both
1_104344681	low	TRUE	1	104344681	0.135306781	0	92.72727273	maf > 0.1	Both
1_104744617	low	TRUE	1	104744617	0.231559593	0	63.82978723	maf > 0.1	Both
1_104824638	low	TRUE	1	104824638	0.152697803	0	95.83333333	maf > 0.1	Both
1_105215796	low	TRUE	1	105215796	0.075995807	0	100	maf <= 0.1	Both
1_105570833	low	TRUE	1	105570833	NA	NA	NA	NA	BCFtools only
1_106453206	low	TRUE	1	106453206	0.179782336	0	100	maf > 0.1	Both
1_107033065	low	TRUE	1	107033065	0.073086365	0	98.11320755	maf <= 0.1	Both
1_107699857	low	TRUE	1	107699857	NA	NA	NA	NA	BCFtools only
1_107727635	NA	TRUE	1	107727635	6.30E-04	0	0	maf <= 0.1	Both
1_108000928	low	TRUE	1	108000928	NA	NA	NA	NA	BCFtools only
1_108352293	NA	TRUE	1	108352293	0.100083752	0	0	maf > 0.1	Both
1_10848225	low	TRUE	1	10848225	0.30977918	0	72.72727273	maf > 0.1	Both
1_108980255	low	TRUE	1	108980255	0.144914884	0	100	maf > 0.1	Both
1_110924093	low	TRUE	1	110924093	0.021515533	0	100	maf <= 0.1	Both
1_112247273	low	TRUE	1	112247273	0.118764045	0	94.64285714	maf > 0.1	BCFtools only
1_11255831	low	TRUE	1	11255831	0.151058035	0	94.11764706	maf > 0.1	Both
1_113215525	NA	FALSE	1	113215525	0.185645633	0	100	maf > 0.1	Both
1_11333505	low	TRUE	1	11333505	NA	NA	NA	NA	BCFtools only
1_113490096	low	TRUE	1	113490096	0.214479733	0	70	maf > 0.1	Both
1_11400265	NA	TRUE	1	11400265	0.00650987	0	0	maf <= 0.1	Both
1_114378974	NA	TRUE	1	114378974	0.355070929	0	37.03703704	maf > 0.1	Both
1_114498545	low	TRUE	1	114498545	NA	NA	NA	NA	BCFtools only
1_115133649	low	TRUE	1	115133649	NA	NA	NA	NA	BCFtools only
1_116419981	low	TRUE	1	116419981	0.120193442	0.303951368	95.91836735	maf > 0.1	Both
1_116928703	low	TRUE	1	116928703	NA	NA	NA	NA	BCFtools only
1_117817906	low	TRUE	1	117817906	0.176766618	0	100	maf > 0.1	Both
1_11865993	low	TRUE	1	11865993	NA	NA	NA	NA	BCFtools only
1_118815770	low	TRUE	1	118815770	0.003633561	0	100	maf <= 0.1	Both
1_119929570	NA	TRUE	1	119929570	0.312133891	0	33.92857143	maf > 0.1	Both
1_120065610	low	TRUE	1	120065610	0.010391061	0	100	maf <= 0.1	Both
1_120752725	low	TRUE	1	120752725	0.190421295	0	100	maf > 0.1	Both
1_120978833	low	TRUE	1	120978833	NA	NA	NA	NA	BCFtools only
1_121363361	low	TRUE	1	121363361	0.180279925	0	82.9787234	maf > 0.1	Both
1_12172404	low	TRUE	1	12172404	0.312984293	0	98.18181818	maf > 0.1	Both
1_122470621	low	TRUE	1	122470621	0.13072579	0	94.44444444	maf > 0.1	Both
1_122636122	low	TRUE	1	122636122	0.056587657	0	100	maf <= 0.1	Both
1_122801902	low	TRUE	1	122801902	NA	NA	NA	NA	BCFtools only
1_123022870	low	TRUE	1	123022870	NA	NA	NA	NA	BCFtools only
1_12380238	low	TRUE	1	12380238	0.22953434	0	71.11111111	maf > 0.1	Both
1_124246284	low	TRUE	1	124246284	NA	NA	NA	NA	BCFtools only
1_124361549	low	TRUE	1	124361549	2.10E-04	0	100	maf <= 0.1	Both
1_12468632	low	TRUE	1	12468632	NA	NA	NA	NA	BCFtools only
1_124963428	NA	TRUE	1	124963428	0.19433636	0	35.71428571	maf > 0.1	Both
1_125188444	low	TRUE	1	125188444	NA	NA	NA	NA	BCFtools only
1_125350385	low	TRUE	1	125350385	0.255354893	0	94.64285714	maf > 0.1	Both
1_126027422	low	TRUE	1	126027422	0.082250629	0	100	maf <= 0.1	Both
1_127841330	low	TRUE	1	127841330	0.351588629	0	54.54545455	maf > 0.1	Both
1_127998001	NA	TRUE	1	127998001	0.039811912	0	1.785714286	maf <= 0.1	Both
1_128776905	NA	TRUE	1	128776905	0.026739085	0	3.571428571	maf <= 0.1	Both
1_128962989	NA	TRUE	1	128962989	0.131512869	0	14.28571429	maf > 0.1	Both
1_130414598	low	TRUE	1	130414598	0.106776825	0	87.5	maf > 0.1	Both
1_130703953	low	TRUE	1	130703953	NA	NA	NA	NA	BCFtools only
1_13220648	low	TRUE	1	13220648	NA	NA	NA	NA	BCFtools only
1_132320533	low	TRUE	1	132320533	0.216628127	0	66.07142857	maf > 0.1	Both
1_132331882	low	FALSE	1	132331882	0.014214047	0	18.51851852	maf <= 0.1	Both
1_132337438	low	TRUE	1	132337438	NA	NA	NA	NA	BCFtools only
1_132527878	low	TRUE	1	132527878	NA	NA	NA	NA	BCFtools only
1_132572701	low	TRUE	1	132572701	0.147878404	0	95.83333333	maf > 0.1	Both
1_133183163	high	TRUE	1	133183163	0.125992478	0	100	maf > 0.1	Both
1_133753153	low	TRUE	1	133753153	NA	NA	NA	NA	BCFtools only
1_133778117	low	TRUE	1	133778117	NA	NA	NA	NA	BCFtools only
1_133958911	low	TRUE	1	133958911	NA	NA	NA	NA	BCFtools only
1_134030804	low	TRUE	1	134030804	0.367705501	0	100	maf > 0.1	Both
1_134090244	NA	TRUE	1	134090244	0.026013372	0	0	maf <= 0.1	Both
1_135909005	low	TRUE	1	135909005	NA	NA	NA	NA	BCFtools only
1_136414377	high	TRUE	1	136414377	NA	NA	NA	NA	BCFtools only
1_136603695	high	TRUE	1	136603695	0.131240462	0	100	maf > 0.1	Both
1_136786371	low	TRUE	1	136786371	0.080553807	0	96.36363636	maf <= 0.1	Both
1_141351312	NA	FALSE	1	141351312	0.127576777	0	100	maf > 0.1	Both
1_142041527	low	TRUE	1	142041527	0.45339072	0	44.44444444	maf > 0.1	Both
1_142071725	low	TRUE	1	142071725	0.046150619	0	97.56097561	maf <= 0.1	Both
1_142521116	low	TRUE	1	142521116	0.097103918	0	100	maf <= 0.1	Both
1_144134238	low	TRUE	1	144134238	NA	NA	NA	NA	BCFtools only
1_145121406	NA	TRUE	1	145121406	0.002664298	NA	0	maf <= 0.1	Both
1_145768329	NA	FALSE	1	145768329	NA	NA	NA	NA	BCFtools only
1_14693263	low	TRUE	1	14693263	NA	NA	NA	NA	BCFtools only
1_14762257	low	TRUE	1	14762257	NA	NA	NA	NA	BCFtools only
1_147812230	NA	TRUE	1	147812230	0.007036337	0	3.571428571	maf <= 0.1	Both
1_147841620	NA	TRUE	1	147841620	0.298056612	0	41.07142857	maf > 0.1	Both
1_148057850	NA	FALSE	1	148057850	0.245285041	0	94.54545455	maf > 0.1	BCFtools only
1_149067642	low	TRUE	1	149067642	0.048028523	0	100	maf <= 0.1	Both
1_150574361	NA	TRUE	1	150574361	0.420413764	0	50	maf > 0.1	Both
1_15109714	low	TRUE	1	15109714	0.14723093	0	100	maf > 0.1	Both
1_15122719	low	TRUE	1	15122719	0.368768328	0	96.15384615	maf > 0.1	Both
1_153083473	high	TRUE	1	153083473	0.149060272	0	82.14285714	maf > 0.1	Both
1_154801970	low	TRUE	1	154801970	NA	NA	NA	NA	BCFtools only
1_155629802	low	TRUE	1	155629802	0.104702194	0	83.92857143	maf > 0.1	Both
1_155654021	NA	TRUE	1	155654021	0.35009428	0	37.5	maf > 0.1	Both
1_155920733	low	TRUE	1	155920733	NA	NA	NA	NA	BCFtools only
1_156777076	low	TRUE	1	156777076	NA	NA	NA	NA	BCFtools only
1_16277524	low	TRUE	1	16277524	0.045513514	0	96.2962963	maf <= 0.1	Both
1_16412147	low	TRUE	1	16412147	0.04079898	0	12.5	maf <= 0.1	Both
1_16452185	low	TRUE	1	16452185	0.039330544	0	98.21428571	maf <= 0.1	Both
1_1706051	NA	TRUE	1	1706051	0.493358634	NA	0	maf > 0.1	Both
1_17124625	low	TRUE	1	17124625	0.09539267	0	100	maf <= 0.1	Both
1_17330771	low	TRUE	1	17330771	0.409398815	0	50	maf > 0.1	Both
1_18052293	low	TRUE	1	18052293	NA	NA	NA	NA	BCFtools only
1_18285475	low	TRUE	1	18285475	NA	NA	NA	NA	BCFtools only
1_1909350	NA	FALSE	1	1909350	0	NA	NA	maf <= 0.1	Both
1_1909351	NA	FALSE	1	1909351	0	NA	100	maf <= 0.1	Both
1_1909352	NA	TRUE	1	1909352	0	NA	0	maf <= 0.1	Both
1_1909356	NA	FALSE	1	1909356	0	NA	NA	maf <= 0.1	Both
1_1909483	NA	TRUE	1	1909483	0.5	NA	0	maf > 0.1	Both
1_1975499	NA	TRUE	1	1975499	8.87E-04	NA	0	maf <= 0.1	Both
1_20056335	low	TRUE	1	20056335	0.104872329	0	97.6744186	maf > 0.1	Both
1_20419112	NA	TRUE	1	20419112	0.057399577	0	0	maf <= 0.1	Both
1_22888847	low	TRUE	1	22888847	0.261218654	0	88.67924528	maf > 0.1	Both
1_23127017	low	TRUE	1	23127017	NA	NA	NA	NA	BCFtools only
1_23217832	low	TRUE	1	23217832	0.396068036	0	94.44444444	maf > 0.1	Both
1_23255987	NA	TRUE	1	23255987	0.316670153	0	44.64285714	maf > 0.1	Both
1_23374361	low	TRUE	1	23374361	0.193063101	0	100	maf > 0.1	Both
1_23489264	low	TRUE	1	23489264	7.47E-04	0	100	maf <= 0.1	Both
1_23680672	low	TRUE	1	23680672	0.244734625	0	61.11111111	maf > 0.1	Both
1_23869907	low	TRUE	1	23869907	0.050135784	0	100	maf <= 0.1	Both
1_24835526	low	TRUE	1	24835526	0.139673105	0	90.90909091	maf > 0.1	Both
1_25489356	low	TRUE	1	25489356	NA	NA	NA	NA	BCFtools only
1_26393362	low	TRUE	1	26393362	0.169422352	0	95.91836735	maf > 0.1	Both
1_26782245	low	TRUE	1	26782245	0.159911336	0	100	maf > 0.1	Both
1_26873390	low	TRUE	1	26873390	0.323045707	0	10.52631579	maf > 0.1	Both
1_26966818	low	TRUE	1	26966818	0.101584343	8.917197452	NA	maf > 0.1	Both
1_27249385	low	TRUE	1	27249385	0.380378657	0	98.18181818	maf > 0.1	Both
1_27357510	NA	TRUE	1	27357510	0.082569785	0	12.5	maf <= 0.1	Both
1_27434666	low	TRUE	1	27434666	NA	NA	NA	NA	BCFtools only
1_27786985	low	TRUE	1	27786985	0.403882476	0	92.72727273	maf > 0.1	Both
1_28769473	low	TRUE	1	28769473	0.328044041	0	92.15686275	maf > 0.1	Both
1_28940539	low	TRUE	1	28940539	0.46668128	0.383141762	21.21212121	maf > 0.1	Both
1_29073970	low	TRUE	1	29073970	NA	NA	NA	NA	BCFtools only
1_29524659	low	TRUE	1	29524659	NA	NA	NA	NA	BCFtools only
1_29917811	low	TRUE	1	29917811	0.126595522	0	100	maf > 0.1	Both
1_30101707	low	TRUE	1	30101707	NA	NA	NA	NA	BCFtools only
1_30224415	low	TRUE	1	30224415	0.00522834	0	100	maf <= 0.1	Both
1_30225199	low	TRUE	1	30225199	NA	NA	NA	NA	BCFtools only
1_30724029	low	TRUE	1	30724029	NA	NA	NA	NA	BCFtools only
1_3079343	low	TRUE	1	3079343	NA	NA	NA	NA	BCFtools only
1_31038476	low	TRUE	1	31038476	NA	NA	NA	NA	BCFtools only
1_31269020	low	TRUE	1	31269020	0.005073996	0	100	maf <= 0.1	Both
1_31359860	low	TRUE	1	31359860	NA	NA	NA	NA	BCFtools only
1_31923335	low	TRUE	1	31923335	0.078718438	0	98.11320755	maf <= 0.1	Both
1_32251123	low	TRUE	1	32251123	0.018214361	0	NA	maf <= 0.1	GATK only
1_32340451	low	TRUE	1	32340451	0.080181703	0	96	maf <= 0.1	Both
1_32509969	low	TRUE	1	32509969	0.358421053	0	92.30769231	maf > 0.1	Both
1_32640760	low	TRUE	1	32640760	0.350238405	0	86.53846154	maf > 0.1	Both
1_33224567	low	TRUE	1	33224567	NA	NA	NA	NA	BCFtools only
1_33305018	low	TRUE	1	33305018	0.002451527	0	100	maf <= 0.1	Both
1_33343019	low	TRUE	1	33343019	0.325408618	0	41.86046512	maf > 0.1	Both
1_33376191	low	TRUE	1	33376191	0.41043515	0	41.86046512	maf > 0.1	Both
1_33752708	NA	TRUE	1	33752708	0.002223163	0	0	maf <= 0.1	Both
1_33883601	NA	TRUE	1	33883601	7.32E-04	0	0	maf <= 0.1	Both
1_34240957	low	TRUE	1	34240957	0.035557415	0	100	maf <= 0.1	Both
1_34513907	low	TRUE	1	34513907	0.155129369	0	93.87755102	maf > 0.1	Both
1_35483658	low	TRUE	1	35483658	NA	NA	NA	NA	BCFtools only
1_36059448	low	TRUE	1	36059448	NA	NA	NA	NA	BCFtools only
1_36239710	low	TRUE	1	36239710	NA	NA	NA	NA	BCFtools only
1_36718559	low	TRUE	1	36718559	NA	NA	NA	NA	BCFtools only
1_36874546	low	TRUE	1	36874546	NA	NA	NA	NA	BCFtools only
1_37245658	low	TRUE	1	37245658	0.083472628	0	86	maf <= 0.1	Both
1_38352766	low	TRUE	1	38352766	0.372237424	0	32.5	maf > 0.1	Both
1_38863022	low	TRUE	1	38863022	0.267392232	0	100	maf > 0.1	Both
1_39053558	NA	TRUE	1	39053558	0.064127394	0	1.818181818	maf <= 0.1	Both
1_39166873	low	TRUE	1	39166873	NA	NA	NA	NA	BCFtools only
1_39500943	low	TRUE	1	39500943	0.036115393	0	94.87179487	maf <= 0.1	Both
1_39973940	low	TRUE	1	39973940	NA	NA	NA	NA	BCFtools only
1_40110845	low	TRUE	1	40110845	0.077349291	0	98.18181818	maf <= 0.1	Both
1_40465986	low	TRUE	1	40465986	NA	NA	NA	NA	BCFtools only
1_41441063	low	TRUE	1	41441063	0.434293524	0	16.66666667	maf > 0.1	Both
1_42313742	low	TRUE	1	42313742	0.017864605	0	100	maf <= 0.1	Both
1_43092980	NA	TRUE	1	43092980	0.408862351	0	42.85714286	maf > 0.1	Both
1_43271719	low	TRUE	1	43271719	NA	NA	NA	NA	BCFtools only
1_43344918	NA	TRUE	1	43344918	0.434668624	0	40.74074074	maf > 0.1	Both
1_45683339	low	TRUE	1	45683339	0.324795297	0	87.27272727	maf > 0.1	Both
1_4648383	low	TRUE	1	4648383	0.024605604	0	100	maf <= 0.1	Both
1_47417244	low	TRUE	1	47417244	NA	NA	NA	NA	BCFtools only
1_4827245	low	TRUE	1	4827245	0.244660194	0.309597523	98.21428571	maf > 0.1	Both
1_48306188	low	TRUE	1	48306188	NA	NA	NA	NA	BCFtools only
1_49341658	low	TRUE	1	49341658	0.016101331	0.338983051	97.61904762	maf <= 0.1	Both
1_49480638	low	TRUE	1	49480638	0.022171094	0	97.91666667	maf <= 0.1	Both
1_49532894	low	TRUE	1	49532894	NA	NA	NA	NA	BCFtools only
1_49578738	low	TRUE	1	49578738	0.155578947	0	92.15686275	maf > 0.1	Both
1_49734575	low	TRUE	1	49734575	0.02580443	0	100	maf <= 0.1	Both
1_50434457	low	TRUE	1	50434457	0.427224009	0	94.44444444	maf > 0.1	Both
1_51654778	low	TRUE	1	51654778	0.160657954	0	94.44444444	maf > 0.1	Both
1_5179454	low	TRUE	1	5179454	NA	NA	NA	NA	BCFtools only
1_52007154	low	TRUE	1	52007154	NA	NA	NA	NA	BCFtools only
1_5374084	low	FALSE	1	5374084	0.031027027	0.323624595	87.5	maf <= 0.1	Both
1_53753590	NA	TRUE	1	53753590	0.268094701	0.338983051	29.09090909	maf > 0.1	Both
1_55259756	low	TRUE	1	55259756	0.405929185	0	100	maf > 0.1	Both
1_57426987	low	TRUE	1	57426987	0.06104712	0	100	maf <= 0.1	Both
1_59279534	low	FALSE	1	59279534	NA	NA	NA	NA	BCFtools only
1_59535729	NA	TRUE	1	59535729	0.001044496	0	0	maf <= 0.1	Both
1_59590958	low	TRUE	1	59590958	0.456056212	0	57.77777778	maf > 0.1	Both
1_59754059	NA	TRUE	1	59754059	0.389470379	0	41.07142857	maf > 0.1	Both
1_60008528	low	TRUE	1	60008528	0.308368201	0	90.56603774	maf > 0.1	Both
1_60082447	low	TRUE	1	60082447	0.112418301	0	80.39215686	maf > 0.1	Both
1_6024691	NA	TRUE	1	6024691	0.110867294	0	7.142857143	maf > 0.1	Both
1_60477493	low	TRUE	1	60477493	NA	NA	NA	NA	BCFtools only
1_61189139	low	TRUE	1	61189139	0.216348241	0	91.4893617	maf > 0.1	Both
1_61984385	low	TRUE	1	61984385	0.182497332	0	20	maf > 0.1	Both
1_62909449	low	TRUE	1	62909449	0.088765009	0	100	maf <= 0.1	Both
1_6319036	low	TRUE	1	6319036	NA	NA	NA	NA	BCFtools only
1_63277846	low	TRUE	1	63277846	0.240575507	1.57480315	90	maf > 0.1	Both
1_63825189	low	TRUE	1	63825189	NA	NA	NA	NA	BCFtools only
1_6526757	low	TRUE	1	6526757	0.049819801	0	100	maf <= 0.1	Both
1_65412716	low	TRUE	1	65412716	NA	NA	NA	NA	BCFtools only
1_6565463	low	TRUE	1	6565463	0.072350543	0	96.22641509	maf <= 0.1	Both
1_66369026	low	TRUE	1	66369026	0.426365546	0	88.23529412	maf > 0.1	Both
1_67399528	low	TRUE	1	67399528	0.019391472	0	100	maf <= 0.1	Both
1_67444188	NA	TRUE	1	67444188	0.073354232	0	7.142857143	maf <= 0.1	Both
1_68966218	low	TRUE	1	68966218	0.167226538	0	100	maf > 0.1	Both
1_70284933	NA	TRUE	1	70284933	6.27E-04	0	0	maf <= 0.1	Both
1_71504768	low	TRUE	1	71504768	NA	NA	NA	NA	BCFtools only
1_71623173	low	TRUE	1	71623173	0.096905124	0	NA	maf <= 0.1	GATK only
1_71623174	low	TRUE	1	71623174	NA	NA	NA	NA	BCFtools only
1_71932576	low	TRUE	1	71932576	NA	NA	NA	NA	BCFtools only
1_71990165	low	TRUE	1	71990165	0.276065574	0	92.15686275	maf > 0.1	Both
1_74966383	low	TRUE	1	74966383	NA	NA	NA	NA	BCFtools only
1_75999484	low	TRUE	1	75999484	0.059745143	0	100	maf <= 0.1	Both
1_7634254	low	TRUE	1	7634254	NA	NA	NA	NA	BCFtools only
1_76505438	low	TRUE	1	76505438	NA	NA	NA	NA	BCFtools only
1_76570051	low	TRUE	1	76570051	NA	NA	NA	NA	BCFtools only
1_76876909	low	TRUE	1	76876909	NA	NA	NA	NA	BCFtools only
1_77207875	low	TRUE	1	77207875	0.380806707	0	50	maf > 0.1	Both
1_77528017	NA	TRUE	1	77528017	0	NA	0	maf <= 0.1	Both
1_77647197	low	TRUE	1	77647197	NA	NA	NA	NA	BCFtools only
1_77714385	low	FALSE	1	77714385	4.18E-04	0	100	maf <= 0.1	Both
1_78964672	NA	TRUE	1	78964672	0.489041685	0	44.64285714	maf > 0.1	Both
1_79058798	low	TRUE	1	79058798	0.167725828	0	87.03703704	maf > 0.1	Both
1_79274441	NA	TRUE	1	79274441	0.447561231	0	44.64285714	maf > 0.1	Both
1_79359164	low	TRUE	1	79359164	NA	NA	NA	NA	BCFtools only
1_79629428	low	TRUE	1	79629428	NA	NA	NA	NA	BCFtools only
1_84424501	low	FALSE	1	84424501	0.33232281	0	47.82608696	maf > 0.1	Both
1_84748707	low	TRUE	1	84748707	NA	NA	NA	NA	BCFtools only
1_86087820	low	TRUE	1	86087820	NA	NA	NA	NA	BCFtools only
1_88358715	low	TRUE	1	88358715	0.279603877	0	58.69565217	maf > 0.1	Both
1_89358747	low	TRUE	1	89358747	0.30564675	0	73.46938776	maf > 0.1	Both
1_89734340	low	TRUE	1	89734340	NA	NA	NA	NA	BCFtools only
1_89784824	low	TRUE	1	89784824	0.015418502	0	98.07692308	maf <= 0.1	Both
1_90347030	low	TRUE	1	90347030	0.068338558	0	90.90909091	maf <= 0.1	Both
1_90561071	low	TRUE	1	90561071	0.334854411	0	94.23076923	maf > 0.1	Both
1_90637000	NA	TRUE	1	90637000	0.388633514	0	39.28571429	maf > 0.1	Both
1_90859368	low	TRUE	1	90859368	NA	NA	NA	NA	BCFtools only
1_90916197	NA	TRUE	1	90916197	0.393029098	0	37.5	maf > 0.1	Both
1_91117527	low	TRUE	1	91117527	0.391471215	0	92.15686275	maf > 0.1	Both
1_91315818	low	TRUE	1	91315818	0.012225705	0	100	maf <= 0.1	Both
1_91904464	low	TRUE	1	91904464	0.31100879	0	48.07692308	maf > 0.1	Both
1_92495958	low	TRUE	1	92495958	0.104639561	0	100	maf > 0.1	Both
1_93279488	low	TRUE	1	93279488	0.143449596	0	100	maf > 0.1	Both
1_93470466	NA	TRUE	1	93470466	0.01026738	0	0	maf <= 0.1	Both
1_94090278	low	TRUE	1	94090278	0.050324675	0.341296928	97.77777778	maf <= 0.1	Both
1_94214604	low	TRUE	1	94214604	0.39	0	55.10204082	maf > 0.1	Both
1_94239209	low	TRUE	1	94239209	NA	NA	NA	NA	BCFtools only
1_9484168	NA	FALSE	1	9484168	NA	NA	NA	NA	BCFtools only
1_97366225	low	TRUE	1	97366225	0.030318926	0	100	maf <= 0.1	Both
1_98370433	NA	TRUE	1	98370433	0.218566639	0	28.57142857	maf > 0.1	Both
1_98920845	NA	TRUE	1	98920845	0.20696325	0	21.81818182	maf > 0.1	Both
1_99156076	low	TRUE	1	99156076	0.005223881	0	100	maf <= 0.1	Both
1_99193416	low	TRUE	1	99193416	NA	NA	NA	NA	BCFtools only
1_99552129	low	TRUE	1	99552129	0.422548783	0	NA	maf > 0.1	BCFtools only
10_103048273	low	TRUE	10	103048273	0.03672788	0.746268657	98.14814815	maf <= 0.1	Both
10_10322831	low	TRUE	10	10322831	0.004815745	0	100	maf <= 0.1	Both
10_104193801	NA	TRUE	10	104193801	0.372769754	0	46.42857143	maf > 0.1	Both
10_11534326	low	TRUE	10	11534326	NA	NA	NA	NA	BCFtools only
10_12059178	low	TRUE	10	12059178	0.174404015	0	69.76744186	maf > 0.1	Both
10_12545495	NA	TRUE	10	12545495	0.002194357	0	0	maf <= 0.1	Both
10_14173021	low	TRUE	10	14173021	NA	NA	NA	NA	BCFtools only
10_14720037	low	TRUE	10	14720037	0.292731462	0	94.11764706	maf > 0.1	Both
10_15357040	NA	TRUE	10	15357040	0.354714065	0	45.28301887	maf > 0.1	Both
10_1849017	low	TRUE	10	1849017	NA	NA	NA	NA	BCFtools only
10_18811354	low	FALSE	10	18811354	0.074229398	0	4.87804878	maf <= 0.1	Both
10_22159072	low	TRUE	10	22159072	0.276651338	0	68	maf > 0.1	Both
10_23531374	low	TRUE	10	23531374	NA	NA	NA	NA	BCFtools only
10_23710290	low	TRUE	10	23710290	NA	NA	NA	NA	BCFtools only
10_24480627	low	TRUE	10	24480627	0.032412443	0	100	maf <= 0.1	Both
10_25930288	low	TRUE	10	25930288	0.147402026	0	96.2962963	maf > 0.1	Both
10_25972663	low	TRUE	10	25972663	0.304513668	0	94.23076923	maf > 0.1	Both
10_26984093	low	TRUE	10	26984093	NA	NA	NA	NA	BCFtools only
10_27143896	low	TRUE	10	27143896	0.152069398	0	96.36363636	maf > 0.1	Both
10_27454006	low	TRUE	10	27454006	NA	NA	NA	NA	BCFtools only
10_29751813	low	TRUE	10	29751813	0.214913198	0	92.15686275	maf > 0.1	Both
10_30774096	low	TRUE	10	30774096	0.378651203	0	83.33333333	maf > 0.1	Both
10_32221643	low	TRUE	10	32221643	0.440732984	0	100	maf > 0.1	Both
10_34352857	low	TRUE	10	34352857	NA	NA	NA	NA	BCFtools only
10_34637715	NA	TRUE	10	34637715	0.046822367	0	1.851851852	maf <= 0.1	Both
10_3749763	NA	TRUE	10	3749763	0.334901434	0	32.72727273	maf > 0.1	Both
10_37940620	NA	TRUE	10	37940620	8.48E-04	0	0	maf <= 0.1	Both
10_38909882	low	TRUE	10	38909882	0.06663067	0	100	maf <= 0.1	Both
10_39318334	low	TRUE	10	39318334	NA	NA	NA	NA	BCFtools only
10_39572914	low	TRUE	10	39572914	NA	NA	NA	NA	BCFtools only
10_39909637	low	TRUE	10	39909637	NA	NA	NA	NA	BCFtools only
10_403494	low	TRUE	10	403494	NA	NA	NA	NA	BCFtools only
10_40439522	low	TRUE	10	40439522	0.00674252	0	100	maf <= 0.1	Both
10_40635196	low	TRUE	10	40635196	0.437661777	0	28.57142857	maf > 0.1	Both
10_41346899	low	TRUE	10	41346899	NA	NA	NA	NA	BCFtools only
10_41812396	low	TRUE	10	41812396	0.062892424	0	100	maf <= 0.1	Both
10_4255382	NA	TRUE	10	4255382	0.224649801	0	28.57142857	maf > 0.1	Both
10_42830196	low	TRUE	10	42830196	NA	NA	NA	NA	BCFtools only
10_43272273	low	TRUE	10	43272273	0.299371728	0	52.72727273	maf > 0.1	Both
10_43865925	low	TRUE	10	43865925	6.27E-04	0	100	maf <= 0.1	Both
10_44103666	low	TRUE	10	44103666	NA	NA	NA	NA	BCFtools only
10_4534148	low	TRUE	10	4534148	0.257091448	0	96.42857143	maf > 0.1	Both
10_45736518	low	TRUE	10	45736518	0.486695998	0	94.33962264	maf > 0.1	Both
10_46508754	NA	TRUE	10	46508754	0.294375915	0	44.64285714	maf > 0.1	Both
10_4668106	low	TRUE	10	4668106	NA	NA	NA	NA	BCFtools only
10_48177036	low	TRUE	10	48177036	NA	NA	NA	NA	BCFtools only
10_49013809	NA	TRUE	10	49013809	0.182953312	0	23.21428571	maf > 0.1	Both
10_50680586	low	TRUE	10	50680586	0.35188845	0	91.66666667	maf > 0.1	Both
10_50890784	low	TRUE	10	50890784	NA	NA	NA	NA	BCFtools only
10_51307984	low	TRUE	10	51307984	0.115497382	0	100	maf > 0.1	Both
10_51502722	low	TRUE	10	51502722	0.02446675	0	100	maf <= 0.1	Both
10_51679374	low	TRUE	10	51679374	0.18353237	0	100	maf > 0.1	Both
10_52305069	low	TRUE	10	52305069	NA	NA	NA	NA	BCFtools only
10_52372287	low	TRUE	10	52372287	NA	NA	NA	NA	BCFtools only
10_53226361	low	TRUE	10	53226361	0.039690829	0	95.83333333	maf <= 0.1	Both
10_53716125	low	TRUE	10	53716125	NA	NA	NA	NA	BCFtools only
10_53987232	low	TRUE	10	53987232	0.222335601	0	100	maf > 0.1	Both
10_54388592	low	TRUE	10	54388592	NA	NA	NA	NA	BCFtools only
10_55422184	low	TRUE	10	55422184	0.167119565	0	5.714285714	maf > 0.1	Both
10_55591993	low	TRUE	10	55591993	0.390657729	0	88.46153846	maf > 0.1	Both
10_5561418	NA	FALSE	10	5561418	NA	NA	NA	NA	BCFtools only
10_55904934	low	TRUE	10	55904934	NA	NA	NA	NA	BCFtools only
10_56071742	low	TRUE	10	56071742	0.028445932	0	100	maf <= 0.1	Both
10_56841656	low	TRUE	10	56841656	NA	NA	NA	NA	BCFtools only
10_56907860	low	TRUE	10	56907860	NA	NA	NA	NA	BCFtools only
10_57864897	low	TRUE	10	57864897	0.060370215	0	100	maf <= 0.1	Both
10_60527567	low	TRUE	10	60527567	0.315276614	0	98.21428571	maf > 0.1	Both
10_60954731	low	TRUE	10	60954731	0.428765975	0	96.15384615	maf > 0.1	Both
10_61715619	low	TRUE	10	61715619	0.292764534	0	74	maf > 0.1	Both
10_62402837	NA	TRUE	10	62402837	0.289225941	0	48.21428571	maf > 0.1	Both
10_62820516	NA	FALSE	10	62820516	5.22E-04	0	50	maf <= 0.1	BCFtools only
10_65247522	NA	TRUE	10	65247522	0.453785211	0	44.64285714	maf > 0.1	Both
10_66362078	low	TRUE	10	66362078	0.067520999	0	84	maf <= 0.1	Both
10_66560673	low	TRUE	10	66560673	0.221304621	0	80.55555556	maf > 0.1	Both
10_669665	low	TRUE	10	669665	NA	NA	NA	NA	BCFtools only
10_6871210	low	TRUE	10	6871210	NA	NA	NA	NA	BCFtools only
10_69581322	low	TRUE	10	69581322	NA	NA	NA	NA	BCFtools only
10_70578112	low	TRUE	10	70578112	NA	NA	NA	NA	BCFtools only
10_70813664	low	TRUE	10	70813664	NA	NA	NA	NA	BCFtools only
10_71022680	low	TRUE	10	71022680	NA	NA	NA	NA	BCFtools only
10_72735730	low	TRUE	10	72735730	0.004935293	0	95.65217391	maf <= 0.1	Both
10_73266015	low	TRUE	10	73266015	NA	NA	NA	NA	BCFtools only
10_73585685	low	TRUE	10	73585685	0.190626314	0	98.21428571	maf > 0.1	Both
10_74454485	low	TRUE	10	74454485	3.14E-04	0	100	maf <= 0.1	Both
10_75231659	low	TRUE	10	75231659	NA	NA	NA	NA	BCFtools only
10_75981214	low	TRUE	10	75981214	0.464450021	0	94.23076923	maf > 0.1	Both
10_76029242	low	TRUE	10	76029242	0.047703921	0	66.66666667	maf <= 0.1	Both
10_767013	low	TRUE	10	767013	NA	NA	NA	NA	BCFtools only
10_79175778	low	TRUE	10	79175778	0.065008361	0	98	maf <= 0.1	Both
10_79217427	low	TRUE	10	79217427	NA	NA	NA	NA	BCFtools only
10_8169386	NA	TRUE	10	8169386	0.259966252	0	46.42857143	maf > 0.1	Both
10_8232496	low	TRUE	10	8232496	0.187726401	0	7.692307692	maf > 0.1	Both
10_829547	low	TRUE	10	829547	NA	NA	NA	NA	BCFtools only
10_83050810	low	TRUE	10	83050810	0.378632657	0	100	maf > 0.1	Both
10_83486940	low	TRUE	10	83486940	0.114731769	0	96	maf > 0.1	Both
10_83729438	NA	FALSE	10	83729438	0.38901944	0	100	maf > 0.1	Both
10_84178157	low	TRUE	10	84178157	0.003343084	0	100	maf <= 0.1	Both
10_84835067	low	TRUE	10	84835067	0.496712619	0	26	maf > 0.1	Both
10_85359873	low	TRUE	10	85359873	NA	NA	NA	NA	BCFtools only
10_85530024	low	TRUE	10	85530024	NA	NA	NA	NA	BCFtools only
10_86351065	low	TRUE	10	86351065	NA	NA	NA	NA	BCFtools only
10_86681328	low	TRUE	10	86681328	NA	NA	NA	NA	BCFtools only
10_87615776	NA	TRUE	10	87615776	0.013499372	0	0	maf <= 0.1	Both
10_88035301	low	TRUE	10	88035301	0.255697261	0	92.85714286	maf > 0.1	Both
10_88605589	NA	TRUE	10	88605589	0.400925536	0	33.92857143	maf > 0.1	Both
10_88650901	NA	TRUE	10	88650901	0.259123322	0	37.5	maf > 0.1	Both
10_91672310	NA	TRUE	10	91672310	0.18061117	0	12.5	maf > 0.1	Both
10_92695820	low	TRUE	10	92695820	0.266716196	0	98.11320755	maf > 0.1	Both
10_95149559	low	TRUE	10	95149559	NA	NA	NA	NA	BCFtools only
10_95768845	low	TRUE	10	95768845	NA	NA	NA	NA	BCFtools only
10_95891437	low	TRUE	10	95891437	NA	NA	NA	NA	BCFtools only
10_95971946	low	TRUE	10	95971946	NA	NA	NA	NA	BCFtools only
10_96695556	low	TRUE	10	96695556	NA	NA	NA	NA	BCFtools only
10_97961685	low	TRUE	10	97961685	NA	NA	NA	NA	BCFtools only
10_98104722	low	TRUE	10	98104722	NA	NA	NA	NA	BCFtools only
10_99222255	low	TRUE	10	99222255	NA	NA	NA	NA	BCFtools only
10_99893001	low	TRUE	10	99893001	NA	NA	NA	NA	BCFtools only
11_103302553	NA	TRUE	11	103302553	0	NA	0	maf <= 0.1	Both
11_103302597	NA	FALSE	11	103302597	0.024236984	NA	100	maf <= 0.1	Both
11_103303474	NA	TRUE	11	103303474	0.445229682	NA	50	maf > 0.1	Both
11_103303475	NA	TRUE	11	103303475	0.138043478	NA	20	maf > 0.1	Both
11_103304643	NA	FALSE	11	103304643	NA	NA	NA	NA	BCFtools only
11_1075204	NA	TRUE	11	1075204	0.361209964	0	46.42857143	maf > 0.1	Both
11_11073836	NA	TRUE	11	11073836	0.013682891	0	1.785714286	maf <= 0.1	Both
11_11804294	NA	TRUE	11	11804294	0.021098809	0	1.785714286	maf <= 0.1	Both
11_11837165	low	TRUE	11	11837165	NA	NA	NA	NA	BCFtools only
11_13597473	NA	TRUE	11	13597473	0.150303538	0	16.07142857	maf > 0.1	Both
11_13777316	low	TRUE	11	13777316	NA	NA	NA	NA	BCFtools only
11_15008021	low	TRUE	11	15008021	NA	NA	NA	NA	BCFtools only
11_15029477	low	TRUE	11	15029477	0.232264441	0.318471338	92.85714286	maf > 0.1	Both
11_16487586	low	TRUE	11	16487586	0.338349007	0	51.78571429	maf > 0.1	Both
11_18017828	low	TRUE	11	18017828	NA	NA	NA	NA	BCFtools only
11_18390236	low	TRUE	11	18390236	0.358101027	0	46.15384615	maf > 0.1	Both
11_18657945	low	TRUE	11	18657945	0.302113855	0	65.85365854	maf > 0.1	Both
11_19501630	low	TRUE	11	19501630	NA	NA	NA	NA	BCFtools only
11_20467415	low	TRUE	11	20467415	0.097459483	0	79.48717949	maf <= 0.1	Both
11_20647559	low	TRUE	11	20647559	0.003649635	0	100	maf <= 0.1	Both
11_23402070	low	TRUE	11	23402070	0.329617486	0	59.52380952	maf > 0.1	Both
11_23538009	low	TRUE	11	23538009	0.191745037	0	94	maf > 0.1	Both
11_23700685	low	TRUE	11	23700685	0.285546039	0	86.79245283	maf > 0.1	Both
11_24064571	low	TRUE	11	24064571	0.07284699	0	0	maf <= 0.1	Both
11_24657528	low	TRUE	11	24657528	0.160672484	0	87.5	maf > 0.1	Both
11_26572569	low	TRUE	11	26572569	NA	NA	NA	NA	BCFtools only
11_26914172	low	TRUE	11	26914172	NA	NA	NA	NA	BCFtools only
11_28108669	low	TRUE	11	28108669	0.18083995	0	100	maf > 0.1	Both
11_28731603	high	TRUE	11	28731603	NA	NA	NA	NA	BCFtools only
11_29231377	NA	TRUE	11	29231377	0.486172219	0	50	maf > 0.1	Both
11_29624325	low	TRUE	11	29624325	0.047332186	0	100	maf <= 0.1	Both
11_32458344	low	TRUE	11	32458344	0.101756955	0	98.07692308	maf > 0.1	Both
11_32784501	NA	TRUE	11	32784501	0.428191489	NA	20	maf > 0.1	Both
11_32897932	low	TRUE	11	32897932	0.071921388	0	91.83673469	maf <= 0.1	Both
11_32991455	low	FALSE	11	32991455	0.119067531	0	NA	maf > 0.1	GATK only
11_3303652	low	TRUE	11	3303652	0.399916248	0	94.64285714	maf > 0.1	Both
11_33388959	low	TRUE	11	33388959	0.143269848	0	85.71428571	maf > 0.1	Both
11_34244441	low	TRUE	11	34244441	0.001393355	0	100	maf <= 0.1	Both
11_34547272	low	TRUE	11	34547272	0.310805129	0	47.05882353	maf > 0.1	Both
11_34622188	low	TRUE	11	34622188	NA	NA	NA	NA	BCFtools only
11_3503058	low	TRUE	11	3503058	NA	NA	NA	NA	BCFtools only
11_35782717	low	TRUE	11	35782717	0.032237674	0	100	maf <= 0.1	Both
11_36088191	NA	TRUE	11	36088191	0.095840301	0	10.71428571	maf <= 0.1	Both
11_36386070	low	TRUE	11	36386070	NA	NA	NA	NA	BCFtools only
11_37721453	NA	TRUE	11	37721453	0	NA	0	maf <= 0.1	Both
11_37835156	low	TRUE	11	37835156	0.276489028	0	NA	maf > 0.1	GATK only
11_38445947	low	TRUE	11	38445947	0.071609632	0	75	maf <= 0.1	Both
11_3844952	low	TRUE	11	3844952	0.399638529	0	100	maf > 0.1	Both
11_39552876	low	TRUE	11	39552876	0.125491052	0	100	maf > 0.1	Both
11_39687467	low	TRUE	11	39687467	0.221895499	0	91.66666667	maf > 0.1	Both
11_39708840	low	TRUE	11	39708840	NA	NA	NA	NA	BCFtools only
11_41323191	low	TRUE	11	41323191	NA	NA	NA	NA	BCFtools only
11_42799812	low	TRUE	11	42799812	0.407750632	0	92.85714286	maf > 0.1	Both
11_42852364	NA	TRUE	11	42852364	0.008883779	0	0	maf <= 0.1	Both
11_4373645	low	TRUE	11	4373645	0.025292642	0	37.5	maf <= 0.1	Both
11_44462237	NA	TRUE	11	44462237	0	NA	0	maf <= 0.1	Both
11_49763245	NA	TRUE	11	49763245	0.018048269	0	0	maf <= 0.1	Both
11_51657502	low	TRUE	11	51657502	NA	NA	NA	NA	BCFtools only
11_51705901	NA	FALSE	11	51705901	NA	NA	NA	NA	BCFtools only
11_54366771	low	TRUE	11	54366771	0.308176101	0	62	maf > 0.1	Both
11_54490687	low	TRUE	11	54490687	NA	NA	NA	NA	BCFtools only
11_54695818	NA	TRUE	11	54695818	0.019786432	0	3.571428571	maf <= 0.1	Both
11_5486138	NA	TRUE	11	5486138	0.209939368	0	40	maf > 0.1	Both
11_55651216	low	TRUE	11	55651216	NA	NA	NA	NA	BCFtools only
11_56039090	low	TRUE	11	56039090	NA	NA	NA	NA	BCFtools only
11_57078447	low	FALSE	11	57078447	0.016520998	0	100	maf <= 0.1	Both
11_57231574	low	TRUE	11	57231574	6.70E-04	0	100	maf <= 0.1	Both
11_57522675	low	TRUE	11	57522675	0.386210526	0	90.90909091	maf > 0.1	Both
11_57639085	low	TRUE	11	57639085	NA	NA	NA	NA	BCFtools only
11_57882097	low	TRUE	11	57882097	0.034080817	0	97.87234043	maf <= 0.1	Both
11_58212037	low	TRUE	11	58212037	0.125654999	0	98.18181818	maf > 0.1	Both
11_58337445	low	TRUE	11	58337445	0.001362398	0	100	maf <= 0.1	Both
11_58389923	low	TRUE	11	58389923	NA	NA	NA	NA	BCFtools only
11_58524865	low	TRUE	11	58524865	0.160570825	0	96.07843137	maf > 0.1	Both
11_59006381	low	TRUE	11	59006381	0.036672255	0	100	maf <= 0.1	Both
11_59186200	low	TRUE	11	59186200	NA	NA	NA	NA	BCFtools only
11_59628354	low	TRUE	11	59628354	NA	NA	NA	NA	BCFtools only
11_59668010	low	TRUE	11	59668010	0.009014952	0	100	maf <= 0.1	Both
11_61056773	NA	TRUE	11	61056773	0.380653266	0	39.28571429	maf > 0.1	Both
11_61786150	low	TRUE	11	61786150	0.093823972	0	75	maf <= 0.1	Both
11_62875257	low	TRUE	11	62875257	0.322174381	0	98.18181818	maf > 0.1	Both
11_63840544	NA	TRUE	11	63840544	0.426232993	0	41.07142857	maf > 0.1	Both
11_65246700	NA	FALSE	11	65246700	0.097126573	4.494382022	100	maf <= 0.1	Both
11_66002572	low	TRUE	11	66002572	0.083105407	0	94.23076923	maf <= 0.1	Both
11_66477233	low	TRUE	11	66477233	0.460755509	0	60.37735849	maf > 0.1	Both
11_67319888	NA	TRUE	11	67319888	0.404956085	0	41.07142857	maf > 0.1	Both
11_67830333	NA	TRUE	11	67830333	0.2818468	0	32.14285714	maf > 0.1	Both
11_67892519	low	TRUE	11	67892519	0.402214793	0	78.57142857	maf > 0.1	Both
11_68920106	high	TRUE	11	68920106	NA	NA	NA	NA	BCFtools only
11_69190084	NA	TRUE	11	69190084	0.15138191	0	23.21428571	maf > 0.1	Both
11_6929912	NA	TRUE	11	6929912	0.405334728	0	50	maf > 0.1	Both
11_72767035	NA	TRUE	11	72767035	0.152774869	0	28.57142857	maf > 0.1	Both
11_74603944	low	TRUE	11	74603944	NA	NA	NA	NA	BCFtools only
11_74737454	NA	TRUE	11	74737454	0	NA	0	maf <= 0.1	Both
11_75259019	low	TRUE	11	75259019	0.11138976	0	75	maf > 0.1	Both
11_78645743	low	TRUE	11	78645743	NA	NA	NA	NA	BCFtools only
11_89336148	low	TRUE	11	89336148	0.292789969	0	76.36363636	maf > 0.1	Both
11_91615118	low	TRUE	11	91615118	NA	NA	NA	NA	BCFtools only
11_9550147	high	TRUE	11	9550147	0.048690325	0	100	maf <= 0.1	Both
11_98327000	NA	TRUE	11	98327000	0.160184023	0	28.57142857	maf > 0.1	Both
12_10054259	low	TRUE	12	10054259	0.154804646	0	94.33962264	maf > 0.1	Both
12_12750252	low	TRUE	12	12750252	0.238848168	0	96.42857143	maf > 0.1	Both
12_12805107	low	TRUE	12	12805107	0.490578512	23.46938776	NA	maf > 0.1	Both
12_14022546	low	TRUE	12	14022546	NA	NA	NA	NA	BCFtools only
12_1570238	low	FALSE	12	1570238	NA	NA	NA	NA	BCFtools only
12_17723687	low	TRUE	12	17723687	0.215618221	0	100	maf > 0.1	Both
12_19931659	NA	TRUE	12	19931659	0.115505336	0	1.785714286	maf > 0.1	Both
12_21352699	NA	TRUE	12	21352699	0.057417894	0	0	maf <= 0.1	Both
12_23450916	NA	TRUE	12	23450916	0.020630554	0	0	maf <= 0.1	Both
12_24730929	low	TRUE	12	24730929	0.003077903	0	NA	maf <= 0.1	GATK only
12_25768859	low	TRUE	12	25768859	NA	NA	NA	NA	BCFtools only
12_26434682	low	TRUE	12	26434682	NA	NA	NA	NA	BCFtools only
12_26491936	low	TRUE	12	26491936	NA	NA	NA	NA	BCFtools only
12_28854679	low	TRUE	12	28854679	0.048572047	0	100	maf <= 0.1	Both
12_29324327	low	TRUE	12	29324327	0.004074384	0	100	maf <= 0.1	Both
12_29717545	low	TRUE	12	29717545	3.20E-04	0	100	maf <= 0.1	Both
12_30362194	NA	TRUE	12	30362194	0.236369334	0	41.07142857	maf > 0.1	Both
12_36096213	NA	FALSE	12	36096213	0.012130802	0	100	maf <= 0.1	Both
12_37478835	low	TRUE	12	37478835	NA	NA	NA	NA	BCFtools only
12_3779499	NA	TRUE	12	3779499	0.041701505	0	0	maf <= 0.1	Both
12_3849460	low	TRUE	12	3849460	0.029792197	0	100	maf <= 0.1	Both
12_38532400	low	TRUE	12	38532400	NA	NA	NA	NA	BCFtools only
12_39380992	low	TRUE	12	39380992	0.361134366	0	83.63636364	maf > 0.1	Both
12_40331755	low	TRUE	12	40331755	0.030543746	0	0	maf <= 0.1	Both
12_40821598	low	FALSE	12	40821598	NA	NA	NA	NA	BCFtools only
12_40822295	low	TRUE	12	40822295	NA	NA	NA	NA	BCFtools only
12_41039499	low	TRUE	12	41039499	NA	NA	NA	NA	BCFtools only
12_4147501	NA	TRUE	12	4147501	0.224340176	0	32.14285714	maf > 0.1	Both
12_42221128	low	TRUE	12	42221128	NA	NA	NA	NA	BCFtools only
12_43601825	low	TRUE	12	43601825	0.346635884	0	23.52941176	maf > 0.1	Both
12_43902186	low	TRUE	12	43902186	NA	NA	NA	NA	BCFtools only
12_44595247	low	TRUE	12	44595247	NA	NA	NA	NA	BCFtools only
12_44668222	low	TRUE	12	44668222	0.47272918	0	100	maf > 0.1	Both
12_44800140	high	TRUE	12	44800140	0.032677	0	100	maf <= 0.1	Both
12_45268668	low	TRUE	12	45268668	0.214134575	0	100	maf > 0.1	Both
12_4537303	low	TRUE	12	4537303	NA	NA	NA	NA	BCFtools only
12_45681538	low	TRUE	12	45681538	NA	NA	NA	NA	BCFtools only
12_45803409	low	TRUE	12	45803409	NA	NA	NA	NA	BCFtools only
12_45870499	low	TRUE	12	45870499	0.00864461	0	96.2962963	maf <= 0.1	Both
12_46159958	low	TRUE	12	46159958	0.26483565	0	88	maf > 0.1	Both
12_46212743	NA	TRUE	12	46212743	0.340576682	0	50	maf > 0.1	Both
12_46290143	low	TRUE	12	46290143	0.357991934	0	54.71698113	maf > 0.1	Both
12_47081032	low	TRUE	12	47081032	NA	NA	NA	NA	BCFtools only
12_47300401	low	TRUE	12	47300401	0.253378378	0	92.85714286	maf > 0.1	Both
12_47416454	low	TRUE	12	47416454	0.003147293	0	100	maf <= 0.1	Both
12_47710999	low	TRUE	12	47710999	0.080981466	0	100	maf <= 0.1	Both
12_48609393	low	TRUE	12	48609393	NA	NA	NA	NA	BCFtools only
12_48840400	low	TRUE	12	48840400	0.057041952	0	100	maf <= 0.1	Both
12_4889854	low	TRUE	12	4889854	NA	NA	NA	NA	BCFtools only
12_48909344	low	TRUE	12	48909344	0.013224181	0	100	maf <= 0.1	Both
12_49444894	low	TRUE	12	49444894	NA	NA	NA	NA	BCFtools only
12_49496489	low	TRUE	12	49496489	0.139318562	0	100	maf > 0.1	Both
12_49760634	low	TRUE	12	49760634	0.100733753	0	96.36363636	maf > 0.1	Both
12_51218435	low	TRUE	12	51218435	0.182350481	0	98.14814815	maf > 0.1	Both
12_51921580	low	TRUE	12	51921580	0.105624143	0.862068966	100	maf > 0.1	Both
12_52326098	low	TRUE	12	52326098	0.114187213	0	98	maf > 0.1	Both
12_52461242	NA	TRUE	12	52461242	0	NA	0	maf <= 0.1	Both
12_53064661	low	TRUE	12	53064661	NA	NA	NA	NA	BCFtools only
12_53100776	low	TRUE	12	53100776	0.087238494	0	100	maf <= 0.1	Both
12_53291067	low	TRUE	12	53291067	0.026987448	0	97.91666667	maf <= 0.1	Both
12_5413603	low	TRUE	12	5413603	NA	NA	NA	NA	BCFtools only
12_54218543	low	TRUE	12	54218543	NA	NA	NA	NA	BCFtools only
12_54386434	low	TRUE	12	54386434	NA	NA	NA	NA	BCFtools only
12_55837570	NA	TRUE	12	55837570	0.03646813	0	0	maf <= 0.1	Both
12_56124420	low	TRUE	12	56124420	NA	NA	NA	NA	BCFtools only
12_56799756	low	TRUE	12	56799756	NA	NA	NA	NA	BCFtools only
12_57465057	low	TRUE	12	57465057	0.140376266	1.2	NA	maf > 0.1	GATK only
12_57490889	low	TRUE	12	57490889	NA	NA	NA	NA	BCFtools only
12_57931623	low	TRUE	12	57931623	NA	NA	NA	NA	BCFtools only
12_57987018	low	TRUE	12	57987018	0.037296564	6.355932203	NA	maf <= 0.1	GATK only
12_5827911	low	TRUE	12	5827911	0.360930623	0	68.88888889	maf > 0.1	Both
12_58335404	low	TRUE	12	58335404	NA	NA	NA	NA	BCFtools only
12_58596087	low	TRUE	12	58596087	NA	NA	NA	NA	BCFtools only
12_59989293	low	TRUE	12	59989293	0.13646813	0	25	maf > 0.1	Both
12_60134810	low	TRUE	12	60134810	0.011246064	0	0	maf <= 0.1	Both
12_60279641	low	TRUE	12	60279641	NA	NA	NA	NA	BCFtools only
12_61212072	low	TRUE	12	61212072	0.101424979	0	100	maf > 0.1	Both
12_61396071	low	TRUE	12	61396071	0.01732568	0	95.91836735	maf <= 0.1	Both
12_61682113	low	TRUE	12	61682113	NA	NA	NA	NA	BCFtools only
12_622388	low	TRUE	12	622388	0.059657218	0	100	maf <= 0.1	Both
12_62517887	low	TRUE	12	62517887	NA	NA	NA	NA	BCFtools only
12_62687454	low	TRUE	12	62687454	NA	NA	NA	NA	BCFtools only
12_62813821	low	TRUE	12	62813821	NA	NA	NA	NA	BCFtools only
12_62990562	low	TRUE	12	62990562	NA	NA	NA	NA	BCFtools only
12_63066611	low	TRUE	12	63066611	NA	NA	NA	NA	BCFtools only
12_63427657	low	TRUE	12	63427657	NA	NA	NA	NA	BCFtools only
12_63560428	low	TRUE	12	63560428	NA	NA	NA	NA	BCFtools only
12_63969950	low	TRUE	12	63969950	0.414592999	0	90.56603774	maf > 0.1	Both
12_63988232	NA	TRUE	12	63988232	0.475229933	0	32.0754717	maf > 0.1	Both
12_64430016	low	TRUE	12	64430016	NA	NA	NA	NA	BCFtools only
12_64597489	low	TRUE	12	64597489	NA	NA	NA	NA	BCFtools only
12_64866108	low	TRUE	12	64866108	NA	NA	NA	NA	BCFtools only
12_64977456	low	TRUE	12	64977456	0.220143733	0	14.28571429	maf > 0.1	Both
12_6557369	low	TRUE	12	6557369	0.288255465	0	54.34782609	maf > 0.1	Both
12_66922914	low	TRUE	12	66922914	0.208263423	0	50	maf > 0.1	Both
12_67175748	low	TRUE	12	67175748	NA	NA	NA	NA	BCFtools only
12_67197518	NA	TRUE	12	67197518	0.124320936	0	23.21428571	maf > 0.1	Both
12_6763648	low	TRUE	12	6763648	NA	NA	NA	NA	BCFtools only
12_67716235	NA	TRUE	12	67716235	0.269874477	0	33.92857143	maf > 0.1	Both
12_68426661	low	TRUE	12	68426661	0.359489433	0	85.45454545	maf > 0.1	Both
12_68506472	low	TRUE	12	68506472	NA	NA	NA	NA	BCFtools only
12_68641985	NA	TRUE	12	68641985	0.452166632	0	28.57142857	maf > 0.1	Both
12_68882339	NA	TRUE	12	68882339	0.015458534	0	0	maf <= 0.1	Both
12_7020056	low	TRUE	12	7020056	0.232220295	0	48.38709677	maf > 0.1	Both
12_70670517	low	TRUE	12	70670517	NA	NA	NA	NA	BCFtools only
12_70809607	low	TRUE	12	70809607	NA	NA	NA	NA	BCFtools only
12_70812572	low	TRUE	12	70812572	NA	NA	NA	NA	BCFtools only
12_71032212	low	TRUE	12	71032212	NA	NA	NA	NA	BCFtools only
12_72698599	low	TRUE	12	72698599	NA	NA	NA	NA	BCFtools only
12_72713704	low	TRUE	12	72713704	NA	NA	NA	NA	BCFtools only
12_72732205	low	TRUE	12	72732205	NA	NA	NA	NA	BCFtools only
12_72739627	low	TRUE	12	72739627	NA	NA	NA	NA	BCFtools only
12_72740700	low	TRUE	12	72740700	NA	NA	NA	NA	BCFtools only
12_72742882	low	TRUE	12	72742882	NA	NA	NA	NA	BCFtools only
12_72748545	low	TRUE	12	72748545	NA	NA	NA	NA	BCFtools only
12_72752563	low	TRUE	12	72752563	NA	NA	NA	NA	BCFtools only
12_72756888	low	TRUE	12	72756888	NA	NA	NA	NA	BCFtools only
12_72766414	low	TRUE	12	72766414	NA	NA	NA	NA	BCFtools only
12_72776384	low	TRUE	12	72776384	NA	NA	NA	NA	BCFtools only
12_72814215	low	TRUE	12	72814215	NA	NA	NA	NA	BCFtools only
12_72814920	low	TRUE	12	72814920	NA	NA	NA	NA	BCFtools only
12_72882992	low	TRUE	12	72882992	NA	NA	NA	NA	BCFtools only
12_73015638	low	TRUE	12	73015638	NA	NA	NA	NA	BCFtools only
12_73241031	high	TRUE	12	73241031	NA	NA	NA	NA	BCFtools only
12_73961079	low	TRUE	12	73961079	NA	NA	NA	NA	BCFtools only
12_73976639	low	TRUE	12	73976639	0.010389889	2.866242038	100	maf <= 0.1	Both
12_74111618	low	TRUE	12	74111618	0.009127151	0	98.07692308	maf <= 0.1	Both
12_74359567	low	TRUE	12	74359567	NA	NA	NA	NA	BCFtools only
12_74787543	low	FALSE	12	74787543	NA	NA	NA	NA	BCFtools only
12_74840021	low	TRUE	12	74840021	NA	NA	NA	NA	BCFtools only
12_75417228	low	TRUE	12	75417228	NA	NA	NA	NA	BCFtools only
12_75788430	low	TRUE	12	75788430	NA	NA	NA	NA	BCFtools only
12_75824857	low	FALSE	12	75824857	NA	NA	NA	NA	BCFtools only
12_75924170	low	TRUE	12	75924170	NA	NA	NA	NA	BCFtools only
12_76074162	low	TRUE	12	76074162	0.160781841	3.927492447	90.38461538	maf > 0.1	Both
12_76109456	high	TRUE	12	76109456	0	NA	100	maf <= 0.1	Both
12_77315939	low	TRUE	12	77315939	NA	NA	NA	NA	BCFtools only
12_7901995	low	TRUE	12	7901995	NA	NA	NA	NA	BCFtools only
12_83541824	NA	TRUE	12	83541824	0	NA	0	maf <= 0.1	Both
12_84095269	low	TRUE	12	84095269	0.031289775	0	100	maf <= 0.1	Both
12_84763274	low	TRUE	12	84763274	NA	NA	NA	NA	BCFtools only
12_85065318	low	TRUE	12	85065318	NA	NA	NA	NA	BCFtools only
12_85884022	high	TRUE	12	85884022	0.439798277	0	100	maf > 0.1	Both
12_88130564	NA	TRUE	12	88130564	0.021492975	0	1.785714286	maf <= 0.1	Both
12_8917626	low	TRUE	12	8917626	0.176131601	0	84.61538462	maf > 0.1	Both
12_90704572	low	TRUE	12	90704572	0.033802517	0	100	maf <= 0.1	Both
12_91017026	NA	TRUE	12	91017026	0.367628205	0	45.45454545	maf > 0.1	Both
12_947662	low	TRUE	12	947662	NA	NA	NA	NA	BCFtools only
12_9659740	low	TRUE	12	9659740	NA	NA	NA	NA	BCFtools only
13_10844156	low	TRUE	13	10844156	NA	NA	NA	NA	BCFtools only
13_10966295	high	TRUE	13	10966295	NA	NA	NA	NA	BCFtools only
13_12375438	low	TRUE	13	12375438	0.126548484	0	97.95918367	maf > 0.1	Both
13_1397454	low	TRUE	13	1397454	0.308170515	0	92.15686275	maf > 0.1	Both
13_17757535	low	FALSE	13	17757535	NA	NA	NA	NA	BCFtools only
13_18832047	NA	TRUE	13	18832047	0.039182642	0	3.571428571	maf <= 0.1	Both
13_193443	low	TRUE	13	193443	NA	NA	NA	NA	BCFtools only
13_1982591	low	TRUE	13	1982591	0.192915876	0	100	maf > 0.1	Both
13_20371685	low	TRUE	13	20371685	0.293190416	0	90.74074074	maf > 0.1	Both
13_20687500	low	TRUE	13	20687500	0.343723494	0	96.36363636	maf > 0.1	Both
13_20753892	low	TRUE	13	20753892	0.356664574	0	100	maf > 0.1	Both
13_21590166	low	TRUE	13	21590166	0.091741166	0	98.11320755	maf <= 0.1	Both
13_23784567	low	TRUE	13	23784567	NA	NA	NA	NA	BCFtools only
13_24301426	NA	TRUE	13	24301426	0	NA	0	maf <= 0.1	Both
13_25138665	low	TRUE	13	25138665	0.30125523	0	34.28571429	maf > 0.1	Both
13_26458146	low	TRUE	13	26458146	NA	NA	NA	NA	BCFtools only
13_27774761	low	TRUE	13	27774761	0.125	0	25	maf > 0.1	Both
13_27879593	low	TRUE	13	27879593	0.328559393	0	100	maf > 0.1	Both
13_31667422	low	FALSE	13	31667422	NA	NA	NA	NA	BCFtools only
13_32955693	low	TRUE	13	32955693	NA	NA	NA	NA	BCFtools only
13_33068919	low	TRUE	13	33068919	NA	NA	NA	NA	BCFtools only
13_33798147	low	TRUE	13	33798147	NA	NA	NA	NA	BCFtools only
13_39208304	NA	TRUE	13	39208304	0	0	0	maf <= 0.1	Both
13_40815971	NA	TRUE	13	40815971	0.10112838	0	3.571428571	maf > 0.1	Both
13_45032737	high	TRUE	13	45032737	NA	NA	NA	NA	BCFtools only
13_45116153	high	TRUE	13	45116153	0.498200677	0	100	maf > 0.1	Both
13_4511863	low	TRUE	13	4511863	0.266680611	0	51.2195122	maf > 0.1	Both
13_4623771	low	TRUE	13	4623771	NA	NA	NA	NA	BCFtools only
13_4755215	NA	TRUE	13	4755215	0.173756614	0	30.35714286	maf > 0.1	Both
13_47778393	low	TRUE	13	47778393	NA	NA	NA	NA	BCFtools only
13_4883916	low	TRUE	13	4883916	0.27458159	0	42.5	maf > 0.1	Both
13_4883917	low	TRUE	13	4883917	NA	NA	NA	NA	BCFtools only
13_50199537	low	TRUE	13	50199537	0.00107689	0	100	maf <= 0.1	Both
13_51301669	low	TRUE	13	51301669	0.242212001	0	28.30188679	maf > 0.1	Both
13_51988461	high	TRUE	13	51988461	NA	NA	NA	NA	BCFtools only
13_52982280	high	TRUE	13	52982280	0.057820995	0	100	maf <= 0.1	Both
13_5425159	low	TRUE	13	5425159	0	NA	NA	maf <= 0.1	BCFtools only
13_6028965	NA	TRUE	13	6028965	0.442094241	0	44.64285714	maf > 0.1	Both
13_63249695	NA	TRUE	13	63249695	0.425200169	0	44.64285714	maf > 0.1	Both
13_64068392	NA	TRUE	13	64068392	0.110227986	0	28.57142857	maf > 0.1	Both
13_64953618	low	TRUE	13	64953618	0.005711868	0	98	maf <= 0.1	Both
13_66825292	NA	TRUE	13	66825292	0.146336298	0	21.42857143	maf > 0.1	Both
13_679010	low	TRUE	13	679010	NA	NA	NA	NA	BCFtools only
13_67984463	high	TRUE	13	67984463	NA	NA	NA	NA	BCFtools only
13_69042143	low	TRUE	13	69042143	0.463903463	0	90.19607843	maf > 0.1	Both
13_69148458	NA	FALSE	13	69148458	8.79E-04	0	76.47058824	maf <= 0.1	BCFtools only
13_70893423	NA	TRUE	13	70893423	0.091529763	0	12.5	maf <= 0.1	Both
13_71224579	NA	TRUE	13	71224579	0.059598494	0	8.928571429	maf <= 0.1	Both
13_71898074	low	TRUE	13	71898074	0.380782918	0	98.21428571	maf > 0.1	Both
13_74944491	high	TRUE	13	74944491	0.007223618	0	0	maf <= 0.1	Both
13_76795745	low	TRUE	13	76795745	NA	NA	NA	NA	BCFtools only
13_76932968	NA	TRUE	13	76932968	0.131534747	0	1.785714286	maf > 0.1	Both
13_77856701	low	TRUE	13	77856701	0.038306023	0	97.87234043	maf <= 0.1	Both
13_81765805	low	TRUE	13	81765805	0.199385853	0	100	maf > 0.1	Both
13_81814135	low	TRUE	13	81814135	0.484067272	0	96.2962963	maf > 0.1	Both
13_82930525	NA	TRUE	13	82930525	0.287735849	0	32.14285714	maf > 0.1	Both
13_83412973	NA	TRUE	13	83412973	0.188141026	0	21.42857143	maf > 0.1	Both
14_10013686	low	TRUE	14	10013686	0.208307177	0	100	maf > 0.1	Both
14_11848870	low	FALSE	14	11848870	0.038878417	0	83.33333333	maf <= 0.1	Both
14_12430302	low	TRUE	14	12430302	NA	NA	NA	NA	BCFtools only
14_12625813	low	TRUE	14	12625813	0.031799436	0	100	maf <= 0.1	Both
14_13051936	low	TRUE	14	13051936	0.366108787	0	94.33962264	maf > 0.1	Both
14_15369444	high	TRUE	14	15369444	NA	NA	NA	NA	BCFtools only
14_1736599	high	TRUE	14	1736599	0.009307928	0	100	maf <= 0.1	Both
14_17544926	low	TRUE	14	17544926	0.434883232	0	96.15384615	maf > 0.1	Both
14_1802264	NA	TRUE	14	1802264	0.359532828	0.456621005	10	maf > 0.1	Both
14_18597213	NA	TRUE	14	18597213	0.274254914	0	42.85714286	maf > 0.1	Both
14_18756025	NA	TRUE	14	18756025	0.141489586	0	8.928571429	maf > 0.1	Both
14_19220744	NA	TRUE	14	19220744	0.467785939	0	44.64285714	maf > 0.1	Both
14_20119611	low	TRUE	14	20119611	0.413508153	0	86.95652174	maf > 0.1	Both
14_21790725	low	TRUE	14	21790725	NA	NA	NA	NA	BCFtools only
14_21896893	low	TRUE	14	21896893	0.057995736	0	96.07843137	maf <= 0.1	Both
14_23737337	low	TRUE	14	23737337	NA	NA	NA	NA	BCFtools only
14_23853811	NA	TRUE	14	23853811	0.268764374	0	25	maf > 0.1	Both
14_24639618	low	TRUE	14	24639618	NA	NA	NA	NA	BCFtools only
14_25520749	low	TRUE	14	25520749	NA	NA	NA	NA	BCFtools only
14_26713734	NA	TRUE	14	26713734	0.291107383	0	46.42857143	maf > 0.1	Both
14_26874157	low	TRUE	14	26874157	0.397280335	0	89.28571429	maf > 0.1	Both
14_27428072	low	TRUE	14	27428072	0.436772777	0.33557047	100	maf > 0.1	Both
14_2764862	high	TRUE	14	2764862	NA	NA	NA	NA	BCFtools only
14_27896353	low	TRUE	14	27896353	0.472292994	0	94.44444444	maf > 0.1	Both
14_30472556	low	TRUE	14	30472556	NA	NA	NA	NA	BCFtools only
14_30595032	low	TRUE	14	30595032	0.338198236	0	50	maf > 0.1	Both
14_30938532	low	TRUE	14	30938532	NA	NA	NA	NA	BCFtools only
14_31708201	low	TRUE	14	31708201	NA	NA	NA	NA	BCFtools only
14_32473148	low	TRUE	14	32473148	NA	NA	NA	NA	BCFtools only
14_33999209	low	TRUE	14	33999209	0.315817186	0	68	maf > 0.1	Both
14_34481891	NA	TRUE	14	34481891	0.327099808	0	48.07692308	maf > 0.1	Both
14_35775056	NA	TRUE	14	35775056	0.444782062	0	8.928571429	maf > 0.1	Both
14_38155246	low	TRUE	14	38155246	NA	NA	NA	NA	BCFtools only
14_39295276	NA	TRUE	14	39295276	0.027230834	0	0	maf <= 0.1	Both
14_39334723	low	TRUE	14	39334723	NA	NA	NA	NA	BCFtools only
14_41284695	low	TRUE	14	41284695	NA	NA	NA	NA	BCFtools only
14_41319889	low	TRUE	14	41319889	NA	NA	NA	NA	BCFtools only
14_41617638	low	TRUE	14	41617638	NA	NA	NA	NA	BCFtools only
14_41897083	low	TRUE	14	41897083	NA	NA	NA	NA	BCFtools only
14_41942848	low	TRUE	14	41942848	NA	NA	NA	NA	BCFtools only
14_42260233	low	TRUE	14	42260233	NA	NA	NA	NA	BCFtools only
14_42550365	low	TRUE	14	42550365	0.244346734	0	67.34693878	maf > 0.1	Both
14_42598616	low	TRUE	14	42598616	0.209650408	0	58.33333333	maf > 0.1	Both
14_43107811	low	TRUE	14	43107811	NA	NA	NA	NA	BCFtools only
14_43526891	low	TRUE	14	43526891	0.037134998	0	100	maf <= 0.1	Both
14_44105320	low	TRUE	14	44105320	0.155005269	0	96	maf > 0.1	Both
14_44118817	low	TRUE	14	44118817	NA	NA	NA	NA	BCFtools only
14_44141376	low	TRUE	14	44141376	0.20067241	0	66	maf > 0.1	Both
14_44349970	low	TRUE	14	44349970	NA	NA	NA	NA	BCFtools only
14_44962156	low	TRUE	14	44962156	0.095238095	0	92.72727273	maf <= 0.1	Both
14_45905109	low	TRUE	14	45905109	0.097530082	0	81.25	maf <= 0.1	Both
14_47298922	low	TRUE	14	47298922	NA	NA	NA	NA	BCFtools only
14_47996787	low	TRUE	14	47996787	0.381061873	0	68.51851852	maf > 0.1	Both
14_48614875	NA	TRUE	14	48614875	0.007833716	0	0	maf <= 0.1	Both
14_48726666	NA	TRUE	14	48726666	0.280521118	0	48.21428571	maf > 0.1	Both
14_49518378	low	TRUE	14	49518378	NA	NA	NA	NA	BCFtools only
14_50815043	low	TRUE	14	50815043	0.130812736	0	95.91836735	maf > 0.1	Both
14_50844435	low	TRUE	14	50844435	NA	NA	NA	NA	BCFtools only
14_50976309	low	TRUE	14	50976309	NA	NA	NA	NA	BCFtools only
14_51509743	low	TRUE	14	51509743	0.058780231	0	100	maf <= 0.1	Both
14_51633044	low	TRUE	14	51633044	NA	NA	NA	NA	BCFtools only
14_51696609	low	TRUE	14	51696609	0.473039216	0	86.53846154	maf > 0.1	Both
14_51738443	low	TRUE	14	51738443	NA	NA	NA	NA	BCFtools only
14_52150706	low	TRUE	14	52150706	1.05E-04	0	100	maf <= 0.1	Both
14_53023931	low	TRUE	14	53023931	0.456768934	0	100	maf > 0.1	Both
14_53324858	low	TRUE	14	53324858	0.420357751	0	52	maf > 0.1	Both
14_53377523	low	TRUE	14	53377523	NA	NA	NA	NA	BCFtools only
14_53513292	low	TRUE	14	53513292	NA	NA	NA	NA	BCFtools only
14_53532230	low	TRUE	14	53532230	0.341234252	0	75.51020408	maf > 0.1	Both
14_54240653	low	TRUE	14	54240653	0.222105705	0	75	maf > 0.1	Both
14_54875898	low	TRUE	14	54875898	0.40227704	0	32.60869565	maf > 0.1	Both
14_55044098	low	TRUE	14	55044098	0.093031696	0	100	maf <= 0.1	Both
14_55087022	low	TRUE	14	55087022	NA	NA	NA	NA	BCFtools only
14_55720233	low	TRUE	14	55720233	0.473719496	6.451612903	NA	maf > 0.1	Both
14_55834821	low	TRUE	14	55834821	0.48763475	0	94.33962264	maf > 0.1	Both
14_56053388	low	TRUE	14	56053388	0.060782241	0	100	maf <= 0.1	Both
14_56498711	low	TRUE	14	56498711	0.037060302	0	100	maf <= 0.1	Both
14_57469151	low	TRUE	14	57469151	NA	NA	NA	NA	BCFtools only
14_57584280	low	TRUE	14	57584280	0.443669415	0	96.36363636	maf > 0.1	Both
14_57631331	low	TRUE	14	57631331	0.189584678	0	61.53846154	maf > 0.1	Both
14_59112332	low	TRUE	14	59112332	NA	NA	NA	NA	BCFtools only
14_59355486	low	TRUE	14	59355486	0.179669525	0	100	maf > 0.1	Both
14_60609481	NA	TRUE	14	60609481	0.189563365	0	30.35714286	maf > 0.1	Both
14_62286878	low	TRUE	14	62286878	0.022483221	0	0	maf <= 0.1	Both
14_62650972	low	TRUE	14	62650972	0.455560236	0	55	maf > 0.1	Both
14_62698715	low	TRUE	14	62698715	NA	NA	NA	NA	BCFtools only
14_6432170	low	TRUE	14	6432170	0.496131326	0	28.57142857	maf > 0.1	Both
14_64333123	low	FALSE	14	64333123	0.196525743	0	53.84615385	maf > 0.1	Both
14_64711479	low	TRUE	14	64711479	0.003576688	0	100	maf <= 0.1	Both
14_6555671	low	TRUE	14	6555671	0.247363981	0	92.72727273	maf > 0.1	Both
14_6616434	low	TRUE	14	6616434	0.148382258	0	98	maf > 0.1	Both
14_66430750	low	TRUE	14	66430750	NA	NA	NA	NA	BCFtools only
14_66494815	low	TRUE	14	66494815	0.092498946	0	100	maf <= 0.1	Both
14_66593463	low	TRUE	14	66593463	NA	NA	NA	NA	BCFtools only
14_66636012	NA	TRUE	14	66636012	0	NA	0	maf <= 0.1	Both
14_68926398	NA	TRUE	14	68926398	0.044623656	0	0	maf <= 0.1	Both
14_71025573	low	TRUE	14	71025573	0.326544021	0.328947368	87.03703704	maf > 0.1	Both
14_71843758	NA	TRUE	14	71843758	0.018903592	0	0	maf <= 0.1	Both
14_72228033	low	TRUE	14	72228033	NA	NA	NA	NA	BCFtools only
14_73755259	low	TRUE	14	73755259	0.325956662	0	94.23076923	maf > 0.1	Both
14_73832166	NA	TRUE	14	73832166	0.37625523	0	37.5	maf > 0.1	Both
14_74227618	NA	TRUE	14	74227618	0.024650094	0	0	maf <= 0.1	Both
14_75145124	low	TRUE	14	75145124	0.170567729	2.066115702	90.90909091	maf > 0.1	Both
14_76803499	low	TRUE	14	76803499	NA	NA	NA	NA	BCFtools only
14_77095240	low	TRUE	14	77095240	0.342039018	0	37.20930233	maf > 0.1	Both
14_77941252	low	TRUE	14	77941252	0.38013245	0	90.90909091	maf > 0.1	Both
14_78047789	low	TRUE	14	78047789	NA	NA	NA	NA	BCFtools only
14_79009600	low	TRUE	14	79009600	0.225162781	0	94	maf > 0.1	Both
14_79361350	NA	TRUE	14	79361350	0.427537752	0	44.64285714	maf > 0.1	Both
14_80422782	low	TRUE	14	80422782	NA	NA	NA	NA	BCFtools only
14_81197369	low	TRUE	14	81197369	NA	NA	NA	NA	BCFtools only
14_81388476	low	TRUE	14	81388476	NA	NA	NA	NA	BCFtools only
14_81584369	low	TRUE	14	81584369	0.049082467	6.504065041	NA	maf <= 0.1	Both
14_83178223	low	TRUE	14	83178223	NA	NA	NA	NA	BCFtools only
14_83393209	NA	FALSE	14	83393209	0.024031336	0	100	maf <= 0.1	Both
14_84505345	NA	TRUE	14	84505345	0.228451001	0	41.07142857	maf > 0.1	Both
14_9509279	NA	FALSE	14	9509279	0	NA	NA	maf <= 0.1	GATK only
14_9673842	low	TRUE	14	9673842	0.419878509	0	80.76923077	maf > 0.1	Both
15_10150214	NA	TRUE	15	10150214	0.090075853	0	16.07142857	maf <= 0.1	Both
15_10192319	low	TRUE	15	10192319	NA	NA	NA	NA	BCFtools only
15_10373621	low	TRUE	15	10373621	0.340561224	0	92	maf > 0.1	Both
15_10700852	low	TRUE	15	10700852	0.464817786	0	88	maf > 0.1	Both
15_11022447	low	TRUE	15	11022447	NA	NA	NA	NA	BCFtools only
15_11531149	low	TRUE	15	11531149	0.315030195	0	91.66666667	maf > 0.1	Both
15_11747880	low	TRUE	15	11747880	0.31006838	0	93.33333333	maf > 0.1	Both
15_13018001	low	TRUE	15	13018001	0.372307049	0	20.58823529	maf > 0.1	Both
15_13145843	low	TRUE	15	13145843	NA	NA	NA	NA	BCFtools only
15_14126742	low	TRUE	15	14126742	NA	NA	NA	NA	BCFtools only
15_1492400	NA	TRUE	15	1492400	0.351569038	0	41.07142857	maf > 0.1	Both
15_15190242	low	TRUE	15	15190242	0.021834517	0	100	maf <= 0.1	Both
15_16233041	low	TRUE	15	16233041	0.493922883	0	69.81132075	maf > 0.1	Both
15_17042871	NA	TRUE	15	17042871	0.131424376	0	23.21428571	maf > 0.1	Both
15_17107460	low	TRUE	15	17107460	NA	NA	NA	NA	BCFtools only
15_18604613	low	TRUE	15	18604613	0.335078534	0	100	maf > 0.1	Both
15_20257803	low	TRUE	15	20257803	NA	NA	NA	NA	BCFtools only
15_20652731	low	TRUE	15	20652731	NA	NA	NA	NA	BCFtools only
15_21635161	NA	TRUE	15	21635161	4.19E-04	0	0	maf <= 0.1	Both
15_25227113	low	TRUE	15	25227113	0.350916454	0	100	maf > 0.1	Both
15_2623421	low	TRUE	15	2623421	NA	NA	NA	NA	BCFtools only
15_28056293	low	TRUE	15	28056293	NA	NA	NA	NA	BCFtools only
15_28110843	low	TRUE	15	28110843	4.18E-04	0	100	maf <= 0.1	Both
15_28115478	low	TRUE	15	28115478	0.14231336	0	80.85106383	maf > 0.1	BCFtools only
15_2838143	low	TRUE	15	2838143	NA	NA	NA	NA	BCFtools only
15_30010977	NA	FALSE	15	30010977	NA	NA	NA	NA	BCFtools only
15_3099647	low	TRUE	15	3099647	NA	NA	NA	NA	BCFtools only
15_31505446	low	TRUE	15	31505446	0.111402222	0	98.11320755	maf > 0.1	Both
15_3369566	low	TRUE	15	3369566	NA	NA	NA	NA	BCFtools only
15_3416020	low	TRUE	15	3416020	NA	NA	NA	NA	BCFtools only
15_35873423	low	TRUE	15	35873423	NA	NA	NA	NA	BCFtools only
15_36898323	low	TRUE	15	36898323	0.433786611	0	40.42553191	maf > 0.1	Both
15_38543998	NA	TRUE	15	38543998	0.02065678	0	27.27272727	maf <= 0.1	Both
15_39509533	NA	TRUE	15	39509533	0.085564854	0	1.785714286	maf <= 0.1	Both
15_4020214	low	TRUE	15	4020214	NA	NA	NA	NA	BCFtools only
15_41523996	low	TRUE	15	41523996	0.126828249	0	100	maf > 0.1	Both
15_4229790	low	TRUE	15	4229790	NA	NA	NA	NA	BCFtools only
15_43308530	low	TRUE	15	43308530	0.098598023	0	9.615384615	maf <= 0.1	Both
15_44254734	NA	TRUE	15	44254734	0.127787127	0	23.21428571	maf > 0.1	Both
15_4437637	low	TRUE	15	4437637	4.18E-04	0	100	maf <= 0.1	Both
15_45463059	low	TRUE	15	45463059	0.367192429	0	24.24242424	maf > 0.1	Both
15_46002857	NA	TRUE	15	46002857	0.203490803	0	21.42857143	maf > 0.1	Both
15_47825065	low	TRUE	15	47825065	0.300381033	0	100	maf > 0.1	Both
15_48239279	low	TRUE	15	48239279	0.080081475	0	97.95918367	maf <= 0.1	Both
15_48852604	low	TRUE	15	48852604	NA	NA	NA	NA	BCFtools only
15_50124564	low	TRUE	15	50124564	NA	NA	NA	NA	BCFtools only
15_50747588	low	TRUE	15	50747588	NA	NA	NA	NA	BCFtools only
15_50976808	low	TRUE	15	50976808	0.124669312	1.255230126	79.16666667	maf > 0.1	Both
15_52710098	NA	TRUE	15	52710098	0.416928228	0	41.81818182	maf > 0.1	Both
15_52875986	low	TRUE	15	52875986	0.003437164	0	100	maf <= 0.1	Both
15_54497454	low	TRUE	15	54497454	NA	NA	NA	NA	BCFtools only
15_5474020	low	TRUE	15	5474020	0.085209341	0	NA	maf <= 0.1	GATK only
15_5504157	low	TRUE	15	5504157	0.012102715	0	100	maf <= 0.1	Both
15_5728691	NA	TRUE	15	5728691	0.135479824	0	21.42857143	maf > 0.1	Both
15_57592824	low	TRUE	15	57592824	NA	NA	NA	NA	BCFtools only
15_57649734	low	TRUE	15	57649734	0.242207245	0	92.30769231	maf > 0.1	Both
15_57938462	low	TRUE	15	57938462	0.158439319	0	87.5	maf > 0.1	Both
15_57977339	low	TRUE	15	57977339	0.170107527	0	90.56603774	maf > 0.1	Both
15_59661439	low	TRUE	15	59661439	NA	NA	NA	NA	BCFtools only
15_61469754	low	TRUE	15	61469754	0.287209302	0	92.85714286	maf > 0.1	Both
15_61694635	low	TRUE	15	61694635	NA	NA	NA	NA	BCFtools only
15_62149985	low	TRUE	15	62149985	NA	NA	NA	NA	BCFtools only
15_64168199	low	TRUE	15	64168199	NA	NA	NA	NA	BCFtools only
15_64275698	low	TRUE	15	64275698	NA	NA	NA	NA	BCFtools only
15_653382	low	TRUE	15	653382	NA	NA	NA	NA	BCFtools only
15_6641936	low	TRUE	15	6641936	NA	NA	NA	NA	BCFtools only
15_6808535	low	TRUE	15	6808535	0.11861545	0	26.31578947	maf > 0.1	Both
15_68337970	NA	TRUE	15	68337970	0.471692112	0	46.42857143	maf > 0.1	Both
15_68515114	low	TRUE	15	68515114	0.004181476	0	100	maf <= 0.1	Both
15_68641211	low	TRUE	15	68641211	NA	NA	NA	NA	BCFtools only
15_6866592	NA	TRUE	15	6866592	0.371228448	0	22.5	maf > 0.1	Both
15_70325855	low	TRUE	15	70325855	0.001154492	0	100	maf <= 0.1	Both
15_70597937	low	TRUE	15	70597937	0.417365141	0	94.33962264	maf > 0.1	Both
15_70921852	low	TRUE	15	70921852	0.177202643	0	64.28571429	maf > 0.1	Both
15_71237676	low	TRUE	15	71237676	0.024349286	0	100	maf <= 0.1	Both
15_73206484	low	TRUE	15	73206484	0.214854389	0	7.142857143	maf > 0.1	Both
15_75361266	NA	TRUE	15	75361266	0	NA	0	maf <= 0.1	Both
15_77543720	low	TRUE	15	77543720	0.004950495	0	100	maf <= 0.1	Both
15_77783313	low	TRUE	15	77783313	NA	NA	NA	NA	BCFtools only
15_77966010	low	TRUE	15	77966010	NA	NA	NA	NA	BCFtools only
15_79088393	NA	TRUE	15	79088393	0.090871109	0	1.785714286	maf <= 0.1	Both
15_79098481	NA	TRUE	15	79098481	0.255078534	0	44.64285714	maf > 0.1	Both
15_79252846	low	TRUE	15	79252846	0.010760552	0	100	maf <= 0.1	Both
15_80529996	high	TRUE	15	80529996	NA	NA	NA	NA	BCFtools only
15_80782524	high	TRUE	15	80782524	NA	NA	NA	NA	BCFtools only
15_812702	low	TRUE	15	812702	NA	NA	NA	NA	BCFtools only
15_8283196	low	TRUE	15	8283196	NA	NA	NA	NA	BCFtools only
16_10076906	low	TRUE	16	10076906	NA	NA	NA	NA	BCFtools only
16_10165820	low	TRUE	16	10165820	NA	NA	NA	NA	BCFtools only
16_10254748	NA	TRUE	16	10254748	0.395774031	0	33.96226415	maf > 0.1	Both
16_10836672	low	TRUE	16	10836672	NA	NA	NA	NA	BCFtools only
16_11096101	low	TRUE	16	11096101	0.114455278	0	100	maf > 0.1	Both
16_11166331	low	TRUE	16	11166331	NA	NA	NA	NA	BCFtools only
16_11428434	low	TRUE	16	11428434	0.085091421	0	51.35135135	maf <= 0.1	BCFtools only
16_12216825	low	TRUE	16	12216825	NA	NA	NA	NA	BCFtools only
16_1271058	NA	TRUE	16	1271058	0.159853249	0	33.92857143	maf > 0.1	Both
16_1517987	low	TRUE	16	1517987	0.050135784	0	100	maf <= 0.1	Both
16_15362424	low	TRUE	16	15362424	NA	NA	NA	NA	BCFtools only
16_15499049	low	TRUE	16	15499049	0.003239741	0	100	maf <= 0.1	Both
16_15689319	low	TRUE	16	15689319	0.167785939	0	100	maf > 0.1	Both
16_15710360	low	TRUE	16	15710360	0.355983553	0	92.45283019	maf > 0.1	Both
16_15984208	low	TRUE	16	15984208	0.010433027	1.619433198	96.2962963	maf <= 0.1	Both
16_16244657	low	TRUE	16	16244657	0.247755451	0	47.82608696	maf > 0.1	Both
16_16577116	low	TRUE	16	16577116	0.45165308	0	95.91836735	maf > 0.1	Both
16_18528552	high	TRUE	16	18528552	0.029571578	0	100	maf <= 0.1	Both
16_20775986	low	TRUE	16	20775986	0.394499549	0	50	maf > 0.1	Both
16_22433156	low	TRUE	16	22433156	NA	NA	NA	NA	BCFtools only
16_24721295	low	TRUE	16	24721295	NA	NA	NA	NA	BCFtools only
16_2523179	low	TRUE	16	2523179	NA	NA	NA	NA	BCFtools only
16_25533157	low	TRUE	16	25533157	0.391013584	0	40.74074074	maf > 0.1	Both
16_25575001	low	TRUE	16	25575001	0.060656766	0	100	maf <= 0.1	Both
16_25578211	low	TRUE	16	25578211	0.300544161	0	100	maf > 0.1	Both
16_25579005	low	TRUE	16	25579005	0.395967396	0	98.14814815	maf > 0.1	Both
16_25681640	low	TRUE	16	25681640	0.153878319	0	96.07843137	maf > 0.1	Both
16_25741734	low	TRUE	16	25741734	0.007377599	0	100	maf <= 0.1	Both
16_27133911	low	TRUE	16	27133911	NA	NA	NA	NA	BCFtools only
16_27164391	low	TRUE	16	27164391	NA	NA	NA	NA	BCFtools only
16_28752924	low	FALSE	16	28752924	NA	NA	NA	NA	BCFtools only
16_29441058	low	TRUE	16	29441058	NA	NA	NA	NA	BCFtools only
16_29768264	low	TRUE	16	29768264	0.283653846	0	45.83333333	maf > 0.1	Both
16_31255320	low	TRUE	16	31255320	0.215684017	0	92.59259259	maf > 0.1	Both
16_34295245	low	TRUE	16	34295245	0.34749843	0	90.74074074	maf > 0.1	Both
16_34656334	NA	TRUE	16	34656334	0.35641093	0	35.18518519	maf > 0.1	Both
16_35835922	low	TRUE	16	35835922	0.14327793	0	77.14285714	maf > 0.1	Both
16_35896376	NA	TRUE	16	35896376	0.126410364	0	25	maf > 0.1	Both
16_36017802	low	TRUE	16	36017802	0.001148945	0	100	maf <= 0.1	Both
16_36020987	NA	TRUE	16	36020987	0.481883295	0	19.23076923	maf > 0.1	Both
16_37616233	low	TRUE	16	37616233	NA	NA	NA	NA	BCFtools only
16_38439622	low	TRUE	16	38439622	0.010008518	0	98.21428571	maf <= 0.1	Both
16_40161072	low	TRUE	16	40161072	0.370689655	0	27.02702703	maf > 0.1	Both
16_4021893	NA	TRUE	16	4021893	0.471890078	0	48.21428571	maf > 0.1	Both
16_40967694	NA	TRUE	16	40967694	0.130962343	0	16.07142857	maf > 0.1	Both
16_41998547	low	TRUE	16	41998547	0.08780796	0	93.33333333	maf <= 0.1	Both
16_42730174	NA	TRUE	16	42730174	0.116488582	0	21.42857143	maf > 0.1	Both
16_46509837	NA	TRUE	16	46509837	0.133201003	0	33.92857143	maf > 0.1	Both
16_49134438	low	TRUE	16	49134438	0.008887495	0	100	maf <= 0.1	Both
16_51011081	NA	FALSE	16	51011081	0.007287361	0	100	maf <= 0.1	Both
16_52379029	high	TRUE	16	52379029	0.060440714	0	100	maf <= 0.1	Both
16_53755847	NA	TRUE	16	53755847	0.213227513	0	17.85714286	maf > 0.1	Both
16_55170305	low	TRUE	16	55170305	NA	NA	NA	NA	BCFtools only
16_5715970	low	TRUE	16	5715970	NA	NA	NA	NA	BCFtools only
16_5861334	low	TRUE	16	5861334	NA	NA	NA	NA	BCFtools only
16_58650801	low	TRUE	16	58650801	NA	NA	NA	NA	BCFtools only
16_61609265	low	TRUE	16	61609265	0.46796595	15.48821549	NA	maf > 0.1	Both
16_65704616	low	FALSE	16	65704616	0	NA	NA	maf <= 0.1	GATK only
16_65704617	low	FALSE	16	65704617	0	NA	NA	maf <= 0.1	GATK only
16_66221857	NA	TRUE	16	66221857	0.298704013	0	12.5	maf > 0.1	Both
16_66313340	low	TRUE	16	66313340	0.383136095	0	70.90909091	maf > 0.1	BCFtools only
16_66693038	low	TRUE	16	66693038	NA	NA	NA	NA	BCFtools only
16_67027285	low	TRUE	16	67027285	NA	NA	NA	NA	BCFtools only
16_67128416	NA	TRUE	16	67128416	0.07921207	0	21.42857143	maf <= 0.1	Both
16_67951682	low	TRUE	16	67951682	0.400365631	0	96.22641509	maf > 0.1	Both
16_68272784	low	TRUE	16	68272784	0.161856964	0	100	maf > 0.1	Both
16_68513565	NA	TRUE	16	68513565	0.09855565	0	33.33333333	maf <= 0.1	BCFtools only
16_68747873	NA	FALSE	16	68747873	0.23255814	0	89.28571429	maf > 0.1	BCFtools only
16_69323428	low	FALSE	16	69323428	0.065153898	0.446428571	100	maf <= 0.1	Both
16_71296941	low	TRUE	16	71296941	0.434678094	0	98.21428571	maf > 0.1	Both
16_73069046	NA	TRUE	16	73069046	0.163983903	0.35971223	17.30769231	maf > 0.1	Both
16_73401267	low	TRUE	16	73401267	NA	NA	NA	NA	BCFtools only
16_74553047	NA	TRUE	16	74553047	0.365198145	0	43.39622642	maf > 0.1	Both
16_76788173	low	TRUE	16	76788173	NA	NA	NA	NA	BCFtools only
16_7685267	low	TRUE	16	7685267	NA	NA	NA	NA	BCFtools only
16_76966633	NA	TRUE	16	76966633	0.01065608	0	0	maf <= 0.1	Both
16_7749636	high	TRUE	16	7749636	NA	NA	NA	NA	BCFtools only
16_77563580	low	TRUE	16	77563580	NA	NA	NA	NA	BCFtools only
16_7849148	low	TRUE	16	7849148	NA	NA	NA	NA	BCFtools only
16_78568876	low	TRUE	16	78568876	0.255964839	0	33.33333333	maf > 0.1	Both
16_79449473	high	TRUE	16	79449473	NA	NA	NA	NA	BCFtools only
16_7979922	low	TRUE	16	7979922	0.3111662	0	100	maf > 0.1	Both
16_833078	NA	TRUE	16	833078	0.037946895	0	0	maf <= 0.1	Both
16_9054132	NA	TRUE	16	9054132	0.20002089	0	28.57142857	maf > 0.1	Both
16_9171623	low	TRUE	16	9171623	NA	NA	NA	NA	BCFtools only
16_9237729	low	FALSE	16	9237729	NA	NA	NA	NA	BCFtools only
16_9997507	low	TRUE	16	9997507	0.289154104	0	92	maf > 0.1	Both
17_10671697	low	TRUE	17	10671697	0.483047256	0	70.37037037	maf > 0.1	Both
17_12137554	low	TRUE	17	12137554	0.179776466	0	15.38461538	maf > 0.1	Both
17_12766838	low	TRUE	17	12766838	0.195456449	0	94.64285714	maf > 0.1	Both
17_15078183	low	TRUE	17	15078183	NA	NA	NA	NA	BCFtools only
17_15340860	low	TRUE	17	15340860	0.363130881	0	62.74509804	maf > 0.1	Both
17_15677010	low	TRUE	17	15677010	NA	NA	NA	NA	BCFtools only
17_1672351	low	TRUE	17	1672351	0.19836726	0	96.2962963	maf > 0.1	Both
17_17408409	NA	TRUE	17	17408409	0.039680648	0	0	maf <= 0.1	Both
17_1787723	low	TRUE	17	1787723	0.235787017	0	39.02439024	maf > 0.1	Both
17_19509067	low	TRUE	17	19509067	NA	NA	NA	NA	BCFtools only
17_20996847	low	TRUE	17	20996847	0.272630231	0	96.22641509	maf > 0.1	Both
17_21588650	low	TRUE	17	21588650	NA	NA	NA	NA	BCFtools only
17_22067743	low	FALSE	17	22067743	NA	NA	NA	NA	BCFtools only
17_22383264	low	TRUE	17	22383264	0.11268836	0	68.75	maf > 0.1	Both
17_23322903	low	TRUE	17	23322903	0.255274262	0	55.31914894	maf > 0.1	Both
17_23431642	low	TRUE	17	23431642	0.203530413	0	100	maf > 0.1	Both
17_23657667	low	TRUE	17	23657667	0.054134066	0	98	maf <= 0.1	Both
17_24539327	low	TRUE	17	24539327	0.134475375	0	96.2962963	maf > 0.1	Both
17_24940172	NA	TRUE	17	24940172	0.422473321	0	41.81818182	maf > 0.1	Both
17_25388823	low	TRUE	17	25388823	NA	NA	NA	NA	BCFtools only
17_25649599	low	TRUE	17	25649599	NA	NA	NA	NA	BCFtools only
17_25745001	low	TRUE	17	25745001	NA	NA	NA	NA	BCFtools only
17_26418538	low	TRUE	17	26418538	NA	NA	NA	NA	BCFtools only
17_26442970	low	TRUE	17	26442970	0.142842215	0	94	maf > 0.1	Both
17_26651785	low	TRUE	17	26651785	NA	NA	NA	NA	BCFtools only
17_26682603	low	TRUE	17	26682603	0.04097646	0	98.21428571	maf <= 0.1	Both
17_26712567	low	TRUE	17	26712567	0.086700337	0	91.66666667	maf <= 0.1	Both
17_28254430	low	TRUE	17	28254430	0.062604515	0	NA	maf <= 0.1	GATK only
17_28626087	low	TRUE	17	28626087	0.452060555	6.422018349	NA	maf > 0.1	Both
17_28673548	low	TRUE	17	28673548	0.028809624	0	97.95918367	maf <= 0.1	Both
17_28753180	NA	TRUE	17	28753180	0.42533791	0	43.39622642	maf > 0.1	Both
17_29478332	low	TRUE	17	29478332	0.375705034	0	15	maf > 0.1	Both
17_29673863	NA	FALSE	17	29673863	0.146331148	0	NA	maf > 0.1	GATK only
17_31425897	low	TRUE	17	31425897	0.123580314	0.763358779	98.11320755	maf > 0.1	Both
17_31516029	low	TRUE	17	31516029	NA	NA	NA	NA	BCFtools only
17_31589676	low	TRUE	17	31589676	NA	NA	NA	NA	BCFtools only
17_31790509	low	TRUE	17	31790509	NA	NA	NA	NA	BCFtools only
17_32325274	low	TRUE	17	32325274	NA	NA	NA	NA	BCFtools only
17_33251225	low	TRUE	17	33251225	0.310623557	0	66.66666667	maf > 0.1	Both
17_33338008	low	TRUE	17	33338008	0.020376176	0	100	maf <= 0.1	Both
17_33638999	low	TRUE	17	33638999	0.321173255	0	31.42857143	maf > 0.1	Both
17_34139617	NA	TRUE	17	34139617	0.323234434	0	35.71428571	maf > 0.1	Both
17_34377274	low	TRUE	17	34377274	0.002225519	0	100	maf <= 0.1	Both
17_34409623	NA	TRUE	17	34409623	0.031670875	0	3.571428571	maf <= 0.1	Both
17_34595224	low	TRUE	17	34595224	NA	NA	NA	NA	BCFtools only
17_35050237	NA	TRUE	17	35050237	0.491009826	0	42.85714286	maf > 0.1	Both
17_35494058	low	TRUE	17	35494058	NA	NA	NA	NA	BCFtools only
17_36096703	low	TRUE	17	36096703	NA	NA	NA	NA	BCFtools only
17_36339294	low	TRUE	17	36339294	NA	NA	NA	NA	BCFtools only
17_36615502	low	TRUE	17	36615502	0.434469064	0	89.09090909	maf > 0.1	Both
17_37683479	low	TRUE	17	37683479	NA	NA	NA	NA	BCFtools only
17_37709240	low	TRUE	17	37709240	NA	NA	NA	NA	BCFtools only
17_38345794	low	TRUE	17	38345794	0.03255662	0	95	maf <= 0.1	Both
17_39477472	low	TRUE	17	39477472	NA	NA	NA	NA	BCFtools only
17_40253506	low	TRUE	17	40253506	NA	NA	NA	NA	BCFtools only
17_40275903	low	TRUE	17	40275903	0.016311167	0	100	maf <= 0.1	Both
17_40535983	low	TRUE	17	40535983	0.211382979	0	91.83673469	maf > 0.1	Both
17_41374756	low	TRUE	17	41374756	0.006430529	0	98.03921569	maf <= 0.1	Both
17_41965769	low	TRUE	17	41965769	0.415682968	0	30.95238095	maf > 0.1	Both
17_42346858	low	TRUE	17	42346858	NA	NA	NA	NA	BCFtools only
17_43387939	low	TRUE	17	43387939	0.135628805	0	27.08333333	maf > 0.1	Both
17_46428993	high	TRUE	17	46428993	0.416126943	0	100	maf > 0.1	Both
17_46898339	high	TRUE	17	46898339	0.01697238	0	100	maf <= 0.1	Both
17_47788291	low	TRUE	17	47788291	NA	NA	NA	NA	BCFtools only
17_4785207	low	TRUE	17	4785207	0.208263246	0	62.96296296	maf > 0.1	Both
17_49336001	NA	FALSE	17	49336001	0.03376376	0	100	maf <= 0.1	Both
17_49791728	NA	TRUE	17	49791728	0.282949791	0	37.5	maf > 0.1	Both
17_55884612	NA	TRUE	17	55884612	0.094004596	0	19.64285714	maf <= 0.1	Both
17_58066971	low	TRUE	17	58066971	0.001068833	0	100	maf <= 0.1	Both
17_60198380	NA	FALSE	17	60198380	NA	NA	NA	NA	BCFtools only
17_62254497	NA	TRUE	17	62254497	0.410153781	0	39.28571429	maf > 0.1	Both
17_7072054	low	TRUE	17	7072054	0.475931352	0	31.42857143	maf > 0.1	Both
17_7293126	low	TRUE	17	7293126	0.483368644	0	NA	maf > 0.1	GATK only
17_72961394	high	TRUE	17	72961394	NA	NA	NA	NA	BCFtools only
17_73090468	high	TRUE	17	73090468	NA	NA	NA	NA	BCFtools only
17_73091294	high	TRUE	17	73091294	0.121082621	0	100	maf > 0.1	Both
17_73151207	high	TRUE	17	73151207	NA	NA	NA	NA	BCFtools only
17_7316241	low	TRUE	17	7316241	0.078257191	0	94.44444444	maf <= 0.1	Both
17_8411651	low	TRUE	17	8411651	0.417039404	0	81.13207547	maf > 0.1	Both
17_8825674	low	TRUE	17	8825674	0.151852779	1.587301587	100	maf > 0.1	Both
17_887217	low	TRUE	17	887217	NA	NA	NA	NA	BCFtools only
17_9420287	NA	TRUE	17	9420287	0.030714584	0	3.636363636	maf <= 0.1	Both
17_991153	low	TRUE	17	991153	0.166422441	0	4.545454545	maf > 0.1	Both
18_10570494	NA	TRUE	18	10570494	0.253521127	NA	0	maf > 0.1	Both
18_12046922	low	TRUE	18	12046922	0.497168743	0	100	maf > 0.1	Both
18_14716688	low	TRUE	18	14716688	NA	NA	NA	NA	BCFtools only
18_15039844	low	TRUE	18	15039844	0.157031743	0	77.35849057	maf > 0.1	Both
18_156809	NA	TRUE	18	156809	0.285443438	0	37.5	maf > 0.1	Both
18_17540948	low	TRUE	18	17540948	0.116422594	0	96.15384615	maf > 0.1	Both
18_18746752	NA	TRUE	18	18746752	0.337556367	0	7.142857143	maf > 0.1	Both
18_18822875	low	TRUE	18	18822875	NA	NA	NA	NA	BCFtools only
18_200291	NA	TRUE	18	200291	0.308028109	0	8.928571429	maf > 0.1	Both
18_21776593	low	TRUE	18	21776593	0.490521855	0	37.20930233	maf > 0.1	Both
18_21929721	NA	FALSE	18	21929721	0.059147924	0.363636364	94.64285714	maf <= 0.1	Both
18_23123925	low	TRUE	18	23123925	NA	NA	NA	NA	BCFtools only
18_25427958	low	TRUE	18	25427958	2.09E-04	0	100	maf <= 0.1	Both
18_27341166	low	TRUE	18	27341166	0.328476537	0	61.70212766	maf > 0.1	Both
18_28425238	low	TRUE	18	28425238	0.066563124	0.896860987	94.33962264	maf <= 0.1	Both
18_28608495	low	TRUE	18	28608495	0.243272807	0	96.2962963	maf > 0.1	Both
18_29362150	low	TRUE	18	29362150	0.07096162	0	100	maf <= 0.1	Both
18_33749406	NA	TRUE	18	33749406	0.083824768	0	9.090909091	maf <= 0.1	Both
18_36985552	low	TRUE	18	36985552	0.20273944	0	96.36363636	maf > 0.1	Both
18_37105354	low	TRUE	18	37105354	NA	NA	NA	NA	BCFtools only
18_37745427	NA	TRUE	18	37745427	0.282439537	0	32.14285714	maf > 0.1	Both
18_38646515	low	TRUE	18	38646515	0.33357802	0	50.94339623	maf > 0.1	Both
18_38883296	NA	TRUE	18	38883296	0.064519604	0	21.27659574	maf <= 0.1	BCFtools only
18_38929545	NA	TRUE	18	38929545	0.063075314	0	12.5	maf <= 0.1	Both
18_41255257	NA	TRUE	18	41255257	0.485573908	0	0	maf > 0.1	Both
18_42562359	low	TRUE	18	42562359	0.498847443	0	81.48148148	maf > 0.1	Both
18_42611207	low	TRUE	18	42611207	NA	NA	NA	NA	BCFtools only
18_43134154	low	TRUE	18	43134154	NA	NA	NA	NA	BCFtools only
18_4463084	high	TRUE	18	4463084	NA	NA	NA	NA	BCFtools only
18_45305255	low	TRUE	18	45305255	0.357097659	0	92.72727273	maf > 0.1	Both
18_45769474	low	TRUE	18	45769474	NA	NA	NA	NA	BCFtools only
18_46341055	NA	TRUE	18	46341055	0.057594937	0	12.5	maf <= 0.1	Both
18_47089076	low	TRUE	18	47089076	0.158682008	0	78.72340426	maf > 0.1	Both
18_47995842	NA	TRUE	18	47995842	0.444863732	0	38.46153846	maf > 0.1	Both
18_48172057	low	TRUE	18	48172057	0.099497277	0	100	maf <= 0.1	Both
18_48616951	NA	TRUE	18	48616951	0.085184409	0	14.28571429	maf <= 0.1	Both
18_53546834	NA	TRUE	18	53546834	0	NA	0	maf <= 0.1	Both
18_58386398	low	TRUE	18	58386398	NA	NA	NA	NA	BCFtools only
18_58404041	NA	TRUE	18	58404041	0.101755119	0	5.357142857	maf > 0.1	Both
18_58478126	high	TRUE	18	58478126	0.383404255	0	100	maf > 0.1	Both
18_60978019	low	TRUE	18	60978019	0.475973751	0	100	maf > 0.1	Both
18_61421777	high	TRUE	18	61421777	NA	NA	NA	NA	BCFtools only
18_61644854	low	TRUE	18	61644854	0.236554622	0	5.882352941	maf > 0.1	Both
18_62100326	low	TRUE	18	62100326	0.304259851	0	100	maf > 0.1	Both
18_62571431	high	TRUE	18	62571431	0.300892478	0	100	maf > 0.1	Both
18_65100461	NA	TRUE	18	65100461	0.232006298	0	27.77777778	maf > 0.1	Both
18_65174876	low	TRUE	18	65174876	0.336970339	0	27.45098039	maf > 0.1	Both
18_65277811	low	TRUE	18	65277811	0.4789518	0	48.97959184	maf > 0.1	Both
18_65334633	low	TRUE	18	65334633	NA	NA	NA	NA	BCFtools only
18_65447640	NA	TRUE	18	65447640	0.198555499	0	24.07407407	maf > 0.1	Both
18_65768025	low	TRUE	18	65768025	NA	NA	NA	NA	BCFtools only
18_9148040	low	TRUE	18	9148040	NA	NA	NA	NA	BCFtools only
18_9290487	low	TRUE	18	9290487	0.197112367	0	98.18181818	maf > 0.1	Both
18_9915057	NA	TRUE	18	9915057	0.076971345	0	7.142857143	maf <= 0.1	Both
19_10920596	low	TRUE	19	10920596	0.057942278	0	100	maf <= 0.1	Both
19_12399687	low	TRUE	19	12399687	0.29440333	0	25.58139535	maf > 0.1	Both
19_13783550	NA	TRUE	19	13783550	0.006587202	0	0	maf <= 0.1	Both
19_16437725	NA	TRUE	19	16437725	0.063777778	0	40.38461538	maf <= 0.1	Both
19_18136211	low	TRUE	19	18136211	0.355769231	0	94.64285714	maf > 0.1	Both
19_18270498	low	TRUE	19	18270498	0.265487652	0	97.95918367	maf > 0.1	Both
19_18467274	low	TRUE	19	18467274	0.105070186	0	81.25	maf > 0.1	Both
19_19911129	high	TRUE	19	19911129	NA	NA	NA	NA	BCFtools only
19_21930663	low	TRUE	19	21930663	NA	NA	NA	NA	BCFtools only
19_24039732	low	TRUE	19	24039732	0.345091061	0	85.18518519	maf > 0.1	Both
19_24408226	low	TRUE	19	24408226	0.046819788	NA	100	maf <= 0.1	Both
19_2623619	low	TRUE	19	2623619	NA	NA	NA	NA	BCFtools only
19_26820143	low	TRUE	19	26820143	NA	NA	NA	NA	BCFtools only
19_27119632	NA	TRUE	19	27119632	0	NA	0	maf <= 0.1	Both
19_27643677	low	TRUE	19	27643677	0.008327926	0	100	maf <= 0.1	Both
19_29081545	low	TRUE	19	29081545	NA	NA	NA	NA	BCFtools only
19_29349255	NA	TRUE	19	29349255	0.033068229	0	0	maf <= 0.1	Both
19_33381109	NA	TRUE	19	33381109	0.273670832	0	37.5	maf > 0.1	Both
19_36634123	NA	TRUE	19	36634123	0.21400209	0	35.71428571	maf > 0.1	Both
19_37054720	low	TRUE	19	37054720	NA	NA	NA	NA	BCFtools only
19_38939174	low	TRUE	19	38939174	NA	NA	NA	NA	BCFtools only
19_39457491	low	TRUE	19	39457491	NA	NA	NA	NA	BCFtools only
19_41162352	high	TRUE	19	41162352	NA	NA	NA	NA	BCFtools only
19_41577655	low	TRUE	19	41577655	NA	NA	NA	NA	BCFtools only
19_41636961	NA	TRUE	19	41636961	0	NA	0	maf <= 0.1	Both
19_41781846	low	TRUE	19	41781846	NA	NA	NA	NA	BCFtools only
19_42425855	low	TRUE	19	42425855	0.436762414	0	7.142857143	maf > 0.1	Both
19_43045807	NA	TRUE	19	43045807	0.119257951	NA	0	maf > 0.1	Both
19_4346347	low	TRUE	19	4346347	NA	NA	NA	NA	BCFtools only
19_45260722	NA	TRUE	19	45260722	0.435699848	0	0	maf > 0.1	Both
19_46157261	NA	TRUE	19	46157261	0.330504924	0	3.571428571	maf > 0.1	Both
19_46202442	low	TRUE	19	46202442	0.016830441	0	100	maf <= 0.1	Both
19_47661867	low	TRUE	19	47661867	NA	NA	NA	NA	BCFtools only
19_48768916	NA	FALSE	19	48768916	0.460895438	0	100	maf > 0.1	Both
19_48769252	NA	TRUE	19	48769252	0	NA	0	maf <= 0.1	Both
19_5083994	NA	TRUE	19	5083994	0.204137066	0	41.07142857	maf > 0.1	Both
19_51816153	NA	TRUE	19	51816153	0.46892849	0	46.2962963	maf > 0.1	Both
19_54645063	NA	FALSE	19	54645063	0.290948276	0	100	maf > 0.1	Both
19_55341203	NA	TRUE	19	55341203	3.15E-04	0	0	maf <= 0.1	Both
19_55548825	NA	FALSE	19	55548825	0.094877268	0	100	maf <= 0.1	Both
19_55564753	NA	FALSE	19	55564753	0.147132692	0	100	maf > 0.1	Both
19_55937483	NA	TRUE	19	55937483	0.053126961	0	7.142857143	maf <= 0.1	Both
19_56300082	NA	TRUE	19	56300082	0.068790497	0	1.851851852	maf <= 0.1	Both
19_56526824	low	TRUE	19	56526824	0.494955999	0	100	maf > 0.1	Both
19_56930023	low	TRUE	19	56930023	0.054438861	0	100	maf <= 0.1	Both
19_57397180	NA	TRUE	19	57397180	0.470305312	0	19.64285714	maf > 0.1	Both
19_58059730	high	TRUE	19	58059730	0.465541166	0	100	maf > 0.1	Both
19_6198847	low	TRUE	19	6198847	NA	NA	NA	NA	BCFtools only
19_7615419	NA	TRUE	19	7615419	1.07E-04	0	0	maf <= 0.1	Both
19_9254757	low	TRUE	19	9254757	0.03587963	0	93.75	maf <= 0.1	Both
2_101706946	low	TRUE	2	101706946	0.414942529	0	98.18181818	maf > 0.1	Both
2_101924624	low	TRUE	2	101924624	0.413302656	0	92.59259259	maf > 0.1	Both
2_102873225	low	TRUE	2	102873225	0.464009207	0	64.70588235	maf > 0.1	Both
2_10306844	low	TRUE	2	10306844	NA	NA	NA	NA	BCFtools only
2_103864594	high	TRUE	2	103864594	NA	NA	NA	NA	BCFtools only
2_10458021	low	TRUE	2	10458021	0.459365151	0	87.5	maf > 0.1	Both
2_104825968	low	TRUE	2	104825968	0.336479966	0	20	maf > 0.1	Both
2_104878613	NA	FALSE	2	104878613	0.21808288	0	11.11111111	maf > 0.1	Both
2_104897138	low	TRUE	2	104897138	NA	NA	NA	NA	BCFtools only
2_104897827	NA	TRUE	2	104897827	0.337920813	0	21.95121951	maf > 0.1	Both
2_104900681	low	FALSE	2	104900681	9.81E-04	0	66.66666667	maf <= 0.1	Both
2_104905603	NA	TRUE	2	104905603	0.329821544	0	21.95121951	maf > 0.1	Both
2_104948333	low	TRUE	2	104948333	0.069927844	0	98.21428571	maf <= 0.1	Both
2_107455392	low	TRUE	2	107455392	0.146443515	0	100	maf > 0.1	Both
2_108240068	NA	TRUE	2	108240068	0.315436242	0	36.36363636	maf > 0.1	Both
2_108770660	NA	TRUE	2	108770660	0.070292887	0	12.5	maf <= 0.1	Both
2_109586793	NA	TRUE	2	109586793	0.254651892	0	35.71428571	maf > 0.1	Both
2_109918061	low	TRUE	2	109918061	NA	NA	NA	NA	BCFtools only
2_110598183	low	TRUE	2	110598183	0.423012552	0	43.1372549	maf > 0.1	Both
2_111479008	low	TRUE	2	111479008	NA	NA	NA	NA	BCFtools only
2_111650859	NA	TRUE	2	111650859	0.378700278	0	44.64285714	maf > 0.1	Both
2_11219472	low	TRUE	2	11219472	NA	NA	NA	NA	BCFtools only
2_112955917	NA	TRUE	2	112955917	0.335287958	0	48.21428571	maf > 0.1	Both
2_113716333	NA	TRUE	2	113716333	0.494564081	0	34.61538462	maf > 0.1	Both
2_115610580	low	TRUE	2	115610580	0.006568516	0.431034483	98.11320755	maf <= 0.1	Both
2_116064542	NA	TRUE	2	116064542	0.494001263	0	41.07142857	maf > 0.1	Both
2_116317216	NA	TRUE	2	116317216	0.007992327	0	0	maf <= 0.1	Both
2_11755807	low	TRUE	2	11755807	0.075052411	0	98.18181818	maf <= 0.1	Both
2_117610251	low	TRUE	2	117610251	NA	NA	NA	NA	BCFtools only
2_117615320	low	TRUE	2	117615320	0.44984917	0	38.46153846	maf > 0.1	Both
2_117872871	low	TRUE	2	117872871	NA	NA	NA	NA	BCFtools only
2_118953961	low	TRUE	2	118953961	NA	NA	NA	NA	BCFtools only
2_118966618	low	TRUE	2	118966618	0.029374869	0	100	maf <= 0.1	Both
2_12003118	low	TRUE	2	12003118	0.009311571	0	91.17647059	maf <= 0.1	Both
2_120372185	low	TRUE	2	120372185	0.153580402	0	96.42857143	maf > 0.1	Both
2_12087976	low	TRUE	2	12087976	NA	NA	NA	NA	BCFtools only
2_121125169	low	TRUE	2	121125169	0.125601842	0	94.54545455	maf > 0.1	Both
2_12236359	low	TRUE	2	12236359	0.381057269	0	90.90909091	maf > 0.1	Both
2_125404487	low	TRUE	2	125404487	0.077423416	0	100	maf <= 0.1	Both
2_127566753	low	TRUE	2	127566753	NA	NA	NA	NA	BCFtools only
2_12762276	low	TRUE	2	12762276	0.264494382	0.819672131	8.695652174	maf > 0.1	Both
2_127633203	low	TRUE	2	127633203	0.065726228	0	96.07843137	maf <= 0.1	Both
2_127902886	high	TRUE	2	127902886	0.383486239	NA	100	maf > 0.1	Both
2_128484790	NA	TRUE	2	128484790	0.436635945	0	48.21428571	maf > 0.1	Both
2_12950692	low	TRUE	2	12950692	NA	NA	NA	NA	BCFtools only
2_13112799	low	TRUE	2	13112799	NA	NA	NA	NA	BCFtools only
2_132170155	low	TRUE	2	132170155	0.345389765	0	88.88888889	maf > 0.1	Both
2_13253917	low	TRUE	2	13253917	NA	NA	NA	NA	BCFtools only
2_13411225	low	TRUE	2	13411225	0.498555556	0	26.19047619	maf > 0.1	Both
2_134416652	NA	FALSE	2	134416652	0.324062096	0	32	maf > 0.1	Both
2_13576346	low	TRUE	2	13576346	0.170625857	1.369863014	95.74468085	maf > 0.1	Both
2_135858594	low	TRUE	2	135858594	NA	NA	NA	NA	BCFtools only
2_135926465	NA	TRUE	2	135926465	0.102397926	0	18.18181818	maf > 0.1	Both
2_135995979	NA	TRUE	2	135995979	0.380798161	0	50	maf > 0.1	Both
2_1510792	low	TRUE	2	1510792	NA	NA	NA	NA	BCFtools only
2_15212100	low	TRUE	2	15212100	0.037215137	0	89.28571429	maf <= 0.1	Both
2_15510901	low	TRUE	2	15510901	0.160016712	0	84.61538462	maf > 0.1	Both
2_16686097	low	TRUE	2	16686097	0.371218577	0	90.56603774	maf > 0.1	Both
2_16747929	low	TRUE	2	16747929	NA	NA	NA	NA	BCFtools only
2_17278352	low	TRUE	2	17278352	0.00846926	0	100	maf <= 0.1	Both
2_17278353	low	TRUE	2	17278353	NA	NA	NA	NA	BCFtools only
2_1739641	low	TRUE	2	1739641	NA	NA	NA	NA	BCFtools only
2_1763503	low	TRUE	2	1763503	NA	NA	NA	NA	BCFtools only
2_18772865	low	TRUE	2	18772865	NA	NA	NA	NA	BCFtools only
2_19365599	low	TRUE	2	19365599	0.452957272	0	94.11764706	maf > 0.1	Both
2_2043096	low	TRUE	2	2043096	0.488714734	0	96.36363636	maf > 0.1	Both
2_20640700	low	TRUE	2	20640700	NA	NA	NA	NA	BCFtools only
2_21185174	low	TRUE	2	21185174	0.481959304	0	52	maf > 0.1	Both
2_21389327	NA	TRUE	2	21389327	0.283068229	0	42.85714286	maf > 0.1	Both
2_22372856	low	TRUE	2	22372856	NA	NA	NA	NA	BCFtools only
2_24837034	low	TRUE	2	24837034	0.40120113	0.33557047	50	maf > 0.1	Both
2_25009591	low	TRUE	2	25009591	0.360054633	0	87.03703704	maf > 0.1	Both
2_26716478	low	TRUE	2	26716478	NA	NA	NA	NA	BCFtools only
2_27714533	low	FALSE	2	27714533	0.069752828	0	0	maf <= 0.1	Both
2_27756641	NA	TRUE	2	27756641	0.056436271	0	1.785714286	maf <= 0.1	Both
2_28573158	NA	TRUE	2	28573158	0.18044225	0	20.37037037	maf > 0.1	Both
2_29135710	low	TRUE	2	29135710	0.109567579	0	81.48148148	maf > 0.1	Both
2_29275496	low	TRUE	2	29275496	0.019911968	0	100	maf <= 0.1	Both
2_29529923	low	FALSE	2	29529923	0.129394324	0	100	maf > 0.1	Both
2_29539780	low	TRUE	2	29539780	NA	NA	NA	NA	BCFtools only
2_30068409	low	TRUE	2	30068409	0.055125725	0	100	maf <= 0.1	Both
2_30075913	low	TRUE	2	30075913	NA	NA	NA	NA	BCFtools only
2_30102137	low	TRUE	2	30102137	0.052851473	0	97.95918367	maf <= 0.1	Both
2_30370550	low	TRUE	2	30370550	0.17876569	0	98	maf > 0.1	Both
2_30607947	low	TRUE	2	30607947	0.356404305	0	54	maf > 0.1	Both
2_31050929	low	TRUE	2	31050929	0.104157961	0	84.7826087	maf > 0.1	Both
2_31265623	low	TRUE	2	31265623	0.083751568	0	100	maf <= 0.1	Both
2_32056065	low	TRUE	2	32056065	0.38952952	0	92.30769231	maf > 0.1	Both
2_32108568	NA	TRUE	2	32108568	0.487958115	0	42.85714286	maf > 0.1	Both
2_32154806	low	TRUE	2	32154806	0.169282277	0	98	maf > 0.1	Both
2_32455180	low	TRUE	2	32455180	NA	NA	NA	NA	BCFtools only
2_32484368	NA	TRUE	2	32484368	0.193312435	0	33.92857143	maf > 0.1	Both
2_32590554	low	TRUE	2	32590554	0.017021744	0	97.87234043	maf <= 0.1	Both
2_32644730	low	TRUE	2	32644730	NA	NA	NA	NA	BCFtools only
2_33798764	NA	TRUE	2	33798764	0.247407087	0	23.63636364	maf > 0.1	Both
2_34101433	low	TRUE	2	34101433	0.4902801	0	98.18181818	maf > 0.1	Both
2_34806950	low	TRUE	2	34806950	0.001377994	0	100	maf <= 0.1	Both
2_3673286	NA	TRUE	2	3673286	0.373327759	0	39.28571429	maf > 0.1	Both
2_40155558	low	TRUE	2	40155558	0.298552852	0	92.59259259	maf > 0.1	Both
2_40881032	low	TRUE	2	40881032	0.088360238	0	14.28571429	maf <= 0.1	Both
2_41853232	low	TRUE	2	41853232	NA	NA	NA	NA	BCFtools only
2_41912933	low	TRUE	2	41912933	0.459021535	0	96.42857143	maf > 0.1	Both
2_42772590	NA	TRUE	2	42772590	0.266455696	0	35.71428571	maf > 0.1	Both
2_44581846	low	TRUE	2	44581846	NA	NA	NA	NA	BCFtools only
2_45402243	low	TRUE	2	45402243	0.472896609	0	48.97959184	maf > 0.1	Both
2_45645353	low	TRUE	2	45645353	0.460568158	0	25	maf > 0.1	Both
2_46838332	low	TRUE	2	46838332	NA	NA	NA	NA	BCFtools only
2_50069820	low	TRUE	2	50069820	0.201595968	0	98.18181818	maf > 0.1	Both
2_50902073	low	TRUE	2	50902073	0.21356889	0	94.23076923	maf > 0.1	Both
2_51162276	low	TRUE	2	51162276	0.039534396	0	100	maf <= 0.1	Both
2_51697410	low	TRUE	2	51697410	NA	NA	NA	NA	BCFtools only
2_52339444	low	TRUE	2	52339444	NA	NA	NA	NA	BCFtools only
2_52392645	low	TRUE	2	52392645	0.029750055	1.123595506	95.91836735	maf <= 0.1	Both
2_53699217	low	TRUE	2	53699217	0.021468144	0	100	maf <= 0.1	Both
2_53907394	low	TRUE	2	53907394	0.128741888	0	98	maf > 0.1	Both
2_54051242	low	TRUE	2	54051242	0.073331865	0	4.545454545	maf <= 0.1	Both
2_54409482	low	TRUE	2	54409482	0.350512231	0	60	maf > 0.1	Both
2_54519795	low	TRUE	2	54519795	0.340066988	0	100	maf > 0.1	Both
2_54901289	low	TRUE	2	54901289	0.077309868	0	100	maf <= 0.1	Both
2_55067325	low	TRUE	2	55067325	0.003864633	0	100	maf <= 0.1	Both
2_55876484	low	TRUE	2	55876484	0.407201344	0	29.72972973	maf > 0.1	Both
2_5601419	NA	TRUE	2	5601419	0.087565308	0	0	maf <= 0.1	Both
2_56150582	low	TRUE	2	56150582	0.002	0	100	maf <= 0.1	Both
2_56234794	low	TRUE	2	56234794	0.011809363	0	100	maf <= 0.1	Both
2_5640288	low	TRUE	2	5640288	0.087964898	0	100	maf <= 0.1	Both
2_57260013	low	TRUE	2	57260013	NA	NA	NA	NA	BCFtools only
2_57456350	low	TRUE	2	57456350	NA	NA	NA	NA	BCFtools only
2_57727203	NA	TRUE	2	57727203	0.45869065	0	26.41509434	maf > 0.1	Both
2_57768704	low	TRUE	2	57768704	0.198389458	0	94	maf > 0.1	Both
2_58220941	low	TRUE	2	58220941	NA	NA	NA	NA	BCFtools only
2_5877769	low	TRUE	2	5877769	NA	NA	NA	NA	BCFtools only
2_58824185	low	TRUE	2	58824185	NA	NA	NA	NA	BCFtools only
2_59261715	low	TRUE	2	59261715	0.465541996	0	86.2745098	maf > 0.1	Both
2_59644564	low	TRUE	2	59644564	0.010146444	0	96.42857143	maf <= 0.1	Both
2_59690093	low	TRUE	2	59690093	0.318296002	0	98.14814815	maf > 0.1	Both
2_60179830	low	TRUE	2	60179830	0.312307014	0	53.84615385	maf > 0.1	Both
2_6213980	NA	FALSE	2	6213980	5.66E-04	0	NA	maf <= 0.1	Both
2_6215953	NA	TRUE	2	6215953	0	0	0	maf <= 0.1	Both
2_6216072	NA	FALSE	2	6216072	0	0	100	maf <= 0.1	Both
2_6216138	NA	FALSE	2	6216138	0	0	100	maf <= 0.1	Both
2_6216282	NA	FALSE	2	6216282	0	NA	100	maf <= 0.1	Both
2_6218228	low	FALSE	2	6218228	0.086304471	0	NA	maf <= 0.1	GATK only
2_6218230	low	FALSE	2	6218230	0.086572438	NA	NA	maf <= 0.1	GATK only
2_63516470	low	TRUE	2	63516470	0.075057495	0	65	maf <= 0.1	Both
2_64346990	NA	TRUE	2	64346990	0.031256534	0	0	maf <= 0.1	Both
2_64399273	low	TRUE	2	64399273	0.221558836	0	96.15384615	maf > 0.1	Both
2_65700940	low	TRUE	2	65700940	0.285819173	0	100	maf > 0.1	Both
2_67130856	low	TRUE	2	67130856	0.197875026	0	92.30769231	maf > 0.1	Both
2_67542665	low	TRUE	2	67542665	0.120077839	1.374570447	50	maf > 0.1	Both
2_67813508	low	TRUE	2	67813508	NA	NA	NA	NA	BCFtools only
2_68259542	low	TRUE	2	68259542	0.127017008	0	100	maf > 0.1	Both
2_68320540	low	TRUE	2	68320540	0.032706374	0	100	maf <= 0.1	Both
2_68429456	NA	TRUE	2	68429456	0.044019239	0	3.571428571	maf <= 0.1	Both
2_69336819	low	TRUE	2	69336819	NA	NA	NA	NA	BCFtools only
2_695583	low	TRUE	2	695583	0.244081894	0	36	maf > 0.1	Both
2_7086105	low	TRUE	2	7086105	0.060409924	0	100	maf <= 0.1	Both
2_71670997	low	TRUE	2	71670997	0.108436257	0	77.77777778	maf > 0.1	Both
2_71733190	NA	TRUE	2	71733190	0.373604382	0	10.71428571	maf > 0.1	Both
2_718930	low	TRUE	2	718930	NA	NA	NA	NA	BCFtools only
2_72596096	NA	TRUE	2	72596096	0.137285655	0	0	maf > 0.1	Both
2_73545521	low	TRUE	2	73545521	0.004282432	0	100	maf <= 0.1	Both
2_7380025	low	TRUE	2	7380025	NA	NA	NA	NA	BCFtools only
2_73909037	low	TRUE	2	73909037	0.317211055	0	NA	maf > 0.1	GATK only
2_74289327	NA	TRUE	2	74289327	0.465021008	0	49.09090909	maf > 0.1	Both
2_7562127	low	TRUE	2	7562127	0.013731656	0	97.82608696	maf <= 0.1	Both
2_7601358	NA	TRUE	2	7601358	0.017658188	0	0	maf <= 0.1	Both
2_76238680	low	TRUE	2	76238680	NA	NA	NA	NA	BCFtools only
2_76730474	low	TRUE	2	76730474	0.22394335	0	94.11764706	maf > 0.1	Both
2_7676703	low	FALSE	2	7676703	NA	NA	NA	NA	BCFtools only
2_79257749	NA	TRUE	2	79257749	0.304862712	0	50	maf > 0.1	Both
2_79320428	low	TRUE	2	79320428	NA	NA	NA	NA	BCFtools only
2_80133105	NA	FALSE	2	80133105	0.147440052	0	100	maf > 0.1	Both
2_81053048	low	TRUE	2	81053048	0.413167104	0	37.77777778	maf > 0.1	Both
2_81796036	low	TRUE	2	81796036	NA	NA	NA	NA	BCFtools only
2_82083660	low	TRUE	2	82083660	0.120732984	0	98	maf > 0.1	Both
2_82619249	low	TRUE	2	82619249	NA	NA	NA	NA	BCFtools only
2_82707674	low	TRUE	2	82707674	0.219836615	0	64.81481481	maf > 0.1	Both
2_83029135	low	TRUE	2	83029135	NA	NA	NA	NA	BCFtools only
2_83029887	low	TRUE	2	83029887	0.403971845	0.366300366	21.95121951	maf > 0.1	Both
2_83349094	low	TRUE	2	83349094	NA	NA	NA	NA	BCFtools only
2_86307970	low	TRUE	2	86307970	0.222135184	0	98.14814815	maf > 0.1	Both
2_87872337	low	TRUE	2	87872337	0.381160572	0.711743772	NA	maf > 0.1	GATK only
2_8835937	low	TRUE	2	8835937	NA	NA	NA	NA	BCFtools only
2_88618193	low	TRUE	2	88618193	0.16460177	NA	NA	maf > 0.1	Both
2_8933349	low	TRUE	2	8933349	0.238534031	0	14.28571429	maf > 0.1	Both
2_8955989	low	TRUE	2	8955989	0.470298069	0	86.79245283	maf > 0.1	Both
2_90112552	low	TRUE	2	90112552	0.025935997	0	100	maf <= 0.1	Both
2_90527996	low	TRUE	2	90527996	0.449347094	0	52.38095238	maf > 0.1	Both
2_92694754	low	TRUE	2	92694754	NA	NA	NA	NA	BCFtools only
2_93065483	NA	TRUE	2	93065483	0.328147992	0	39.28571429	maf > 0.1	Both
2_93792574	low	TRUE	2	93792574	NA	NA	NA	NA	BCFtools only
2_93795055	low	TRUE	2	93795055	NA	NA	NA	NA	BCFtools only
2_93961513	low	TRUE	2	93961513	0.039121339	0	100	maf <= 0.1	Both
2_94099245	low	TRUE	2	94099245	NA	NA	NA	NA	BCFtools only
2_97617046	low	TRUE	2	97617046	NA	NA	NA	NA	BCFtools only
2_97794765	low	TRUE	2	97794765	0.450566751	0	94.23076923	maf > 0.1	Both
2_98446392	low	TRUE	2	98446392	NA	NA	NA	NA	BCFtools only
2_98994529	low	TRUE	2	98994529	NA	NA	NA	NA	BCFtools only
2_99292730	low	TRUE	2	99292730	NA	NA	NA	NA	BCFtools only
2_994302	low	TRUE	2	994302	0.203575184	0	98.18181818	maf > 0.1	Both
20_10295383	low	TRUE	20	10295383	NA	NA	NA	NA	BCFtools only
20_10435385	low	TRUE	20	10435385	0.282928624	1.041666667	87.75510204	maf > 0.1	Both
20_11339161	NA	TRUE	20	11339161	0.433410478	0	30.35714286	maf > 0.1	BCFtools only
20_12066568	low	TRUE	20	12066568	0.43525741	0	74.46808511	maf > 0.1	Both
20_13106033	NA	TRUE	20	13106033	0.217943247	0	43.63636364	maf > 0.1	Both
20_1435192	NA	TRUE	20	1435192	0.164714495	0	26.78571429	maf > 0.1	Both
20_14956518	low	TRUE	20	14956518	0.342899036	0	90.74074074	maf > 0.1	Both
20_16244334	low	TRUE	20	16244334	NA	NA	NA	NA	BCFtools only
20_16916943	low	TRUE	20	16916943	0.43905552	0	94.33962264	maf > 0.1	Both
20_17885516	low	TRUE	20	17885516	NA	NA	NA	NA	BCFtools only
20_17986264	low	TRUE	20	17986264	0.470612843	0	90.74074074	maf > 0.1	Both
20_19231361	low	TRUE	20	19231361	0.195821084	0	100	maf > 0.1	Both
20_21571501	low	TRUE	20	21571501	NA	NA	NA	NA	BCFtools only
20_22170646	low	TRUE	20	22170646	0.069156727	0	84.61538462	maf <= 0.1	Both
20_22171797	low	TRUE	20	22171797	NA	NA	NA	NA	BCFtools only
20_22172452	low	TRUE	20	22172452	0.069250052	0	94.23076923	maf <= 0.1	Both
20_22203444	low	TRUE	20	22203444	NA	NA	NA	NA	BCFtools only
20_22205116	low	TRUE	20	22205116	0.086849432	3.103448276	57.14285714	maf <= 0.1	Both
20_22218396	low	TRUE	20	22218396	0.210233593	0	87.5	maf > 0.1	Both
20_22331172	low	TRUE	20	22331172	0.492215443	4.833836858	96.42857143	maf > 0.1	Both
20_22338567	low	TRUE	20	22338567	0.003867057	0	100	maf <= 0.1	Both
20_22440958	low	TRUE	20	22440958	0.296786389	0	23.07692308	maf > 0.1	Both
20_22575532	NA	TRUE	20	22575532	0	0	0	maf <= 0.1	Both
20_23864572	low	TRUE	20	23864572	NA	NA	NA	NA	BCFtools only
20_24910654	low	TRUE	20	24910654	NA	NA	NA	NA	BCFtools only
20_25463818	low	TRUE	20	25463818	0.257107023	0	NA	maf > 0.1	GATK only
20_27004019	low	TRUE	20	27004019	NA	NA	NA	NA	BCFtools only
20_27162257	low	TRUE	20	27162257	NA	NA	NA	NA	BCFtools only
20_2754521	low	TRUE	20	2754521	0.259251244	0	88	maf > 0.1	Both
20_27997551	low	TRUE	20	27997551	0.087422987	0	7.692307692	maf <= 0.1	Both
20_29322034	NA	TRUE	20	29322034	0.14437944	0	14.28571429	maf > 0.1	Both
20_30323692	low	TRUE	20	30323692	NA	NA	NA	NA	BCFtools only
20_30429360	low	TRUE	20	30429360	NA	NA	NA	NA	BCFtools only
20_31468944	low	TRUE	20	31468944	NA	NA	NA	NA	BCFtools only
20_31909478	NA	TRUE	20	31909478	0.017973394	0	0	maf <= 0.1	Both
20_32645694	low	TRUE	20	32645694	NA	NA	NA	NA	BCFtools only
20_33336375	low	TRUE	20	33336375	0.326927206	0	100	maf > 0.1	Both
20_33433160	NA	TRUE	20	33433160	0.430962343	0	50	maf > 0.1	Both
20_33709221	low	TRUE	20	33709221	0.30553164	0	63.82978723	maf > 0.1	Both
20_35888849	NA	TRUE	20	35888849	0.079792856	0	5.357142857	maf <= 0.1	Both
20_36840675	low	TRUE	20	36840675	0.15707409	0	94.23076923	maf > 0.1	Both
20_36957716	NA	TRUE	20	36957716	0.421184844	0	42.85714286	maf > 0.1	Both
20_37374576	low	TRUE	20	37374576	0.135926391	0	100	maf > 0.1	Both
20_39136559	NA	TRUE	20	39136559	0	NA	0	maf <= 0.1	Both
20_41098240	NA	TRUE	20	41098240	0.116254713	0	16.07142857	maf > 0.1	Both
20_41100790	low	TRUE	20	41100790	0.252570894	5.309734513	NA	maf > 0.1	Both
20_41124297	low	TRUE	20	41124297	0.434045226	0	46	maf > 0.1	Both
20_42153578	low	TRUE	20	42153578	0.031058525	0	9.615384615	maf <= 0.1	Both
20_43191521	low	TRUE	20	43191521	0.048693835	0	100	maf <= 0.1	Both
20_43313427	low	TRUE	20	43313427	0.141809803	0	16.66666667	maf > 0.1	Both
20_43489592	low	TRUE	20	43489592	0.215139442	0	100	maf > 0.1	Both
20_43736759	low	TRUE	20	43736759	NA	NA	NA	NA	BCFtools only
20_43963944	low	TRUE	20	43963944	NA	NA	NA	NA	BCFtools only
20_44040880	low	TRUE	20	44040880	NA	NA	NA	NA	BCFtools only
20_44233221	low	TRUE	20	44233221	0.221876342	0	67.44186047	maf > 0.1	Both
20_44406066	low	TRUE	20	44406066	0.11020017	0	78.04878049	maf > 0.1	Both
20_44916116	low	TRUE	20	44916116	0.432809387	0	54.16666667	maf > 0.1	Both
20_45052283	low	TRUE	20	45052283	0.149769585	0	100	maf > 0.1	Both
20_45740889	low	TRUE	20	45740889	NA	NA	NA	NA	BCFtools only
20_46080952	low	TRUE	20	46080952	NA	NA	NA	NA	BCFtools only
20_46149354	low	TRUE	20	46149354	0.345290539	0	67.30769231	maf > 0.1	Both
20_46179978	low	FALSE	20	46179978	0.260828625	2.53164557	22.22222222	maf > 0.1	Both
20_46272250	low	TRUE	20	46272250	NA	NA	NA	NA	BCFtools only
20_46598895	low	TRUE	20	46598895	0.067809908	0.977198697	97.91666667	maf <= 0.1	Both
20_47056652	low	TRUE	20	47056652	0.231799163	0	12.5	maf > 0.1	Both
20_47180415	low	TRUE	20	47180415	0.142156863	0	96.42857143	maf > 0.1	Both
20_47192877	low	TRUE	20	47192877	0.337063376	0	20	maf > 0.1	Both
20_47776960	low	TRUE	20	47776960	0.016981533	0	0	maf <= 0.1	Both
20_47935136	NA	TRUE	20	47935136	0.374761197	0	47.16981132	maf > 0.1	Both
20_47988634	low	TRUE	20	47988634	NA	NA	NA	NA	BCFtools only
20_48318267	NA	TRUE	20	48318267	0.033242735	0	0	maf <= 0.1	Both
20_48526022	low	TRUE	20	48526022	0.104763958	0	95.55555556	maf > 0.1	Both
20_4875400	NA	TRUE	20	4875400	0	NA	0	maf <= 0.1	Both
20_48772205	low	TRUE	20	48772205	0.227712363	0	32.25806452	maf > 0.1	Both
20_48903795	low	TRUE	20	48903795	0.185271154	0	83.67346939	maf > 0.1	Both
20_49029370	low	TRUE	20	49029370	NA	NA	NA	NA	BCFtools only
20_49149560	low	TRUE	20	49149560	0.056254065	0	86.53846154	maf <= 0.1	Both
20_49190161	low	TRUE	20	49190161	0.045783646	0	100	maf <= 0.1	Both
20_49400672	low	TRUE	20	49400672	NA	NA	NA	NA	BCFtools only
20_50001881	low	TRUE	20	50001881	0.304432014	0	66	maf > 0.1	Both
20_50347484	low	TRUE	20	50347484	NA	NA	NA	NA	BCFtools only
20_50609613	low	TRUE	20	50609613	0.085168869	0	96.15384615	maf <= 0.1	Both
20_50751416	low	TRUE	20	50751416	NA	NA	NA	NA	BCFtools only
20_51143019	low	TRUE	20	51143019	NA	NA	NA	NA	BCFtools only
20_51569900	low	TRUE	20	51569900	0.390549864	0	96.42857143	maf > 0.1	Both
20_51685294	low	TRUE	20	51685294	NA	NA	NA	NA	BCFtools only
20_51817121	low	TRUE	20	51817121	NA	NA	NA	NA	BCFtools only
20_53097198	low	TRUE	20	53097198	0.167818982	0	80.48780488	maf > 0.1	Both
20_53138554	NA	TRUE	20	53138554	0.45745165	0	40.74074074	maf > 0.1	Both
20_53221721	low	TRUE	20	53221721	NA	NA	NA	NA	BCFtools only
20_53333823	low	TRUE	20	53333823	NA	NA	NA	NA	BCFtools only
20_53957730	low	TRUE	20	53957730	0.385986994	0	94.64285714	maf > 0.1	Both
20_54630287	low	TRUE	20	54630287	0.319735738	0	46.34146341	maf > 0.1	Both
20_54754012	low	TRUE	20	54754012	0.409989023	0	93.87755102	maf > 0.1	Both
20_54839930	low	TRUE	20	54839930	0.465467437	1.960784314	92.30769231	maf > 0.1	Both
20_54915924	low	TRUE	20	54915924	1.05E-04	0	100	maf <= 0.1	Both
20_55554731	low	TRUE	20	55554731	0.066353187	0	100	maf <= 0.1	Both
20_55940115	NA	TRUE	20	55940115	0.403229189	0	33.92857143	maf > 0.1	Both
20_56959162	low	TRUE	20	56959162	NA	NA	NA	NA	BCFtools only
20_57781878	low	TRUE	20	57781878	0.350085361	0	27.27272727	maf > 0.1	Both
20_58621235	low	TRUE	20	58621235	0.341239316	0	50	maf > 0.1	Both
20_60447657	low	TRUE	20	60447657	NA	NA	NA	NA	BCFtools only
20_60783431	low	TRUE	20	60783431	0.122178094	0	71.42857143	maf > 0.1	Both
20_6103096	NA	TRUE	20	6103096	0.071085093	0	14.28571429	maf <= 0.1	Both
20_61053167	low	TRUE	20	61053167	NA	NA	NA	NA	BCFtools only
20_61311513	low	TRUE	20	61311513	0.286717752	0	14.28571429	maf > 0.1	Both
20_61335949	low	TRUE	20	61335949	NA	NA	NA	NA	BCFtools only
20_61978922	low	TRUE	20	61978922	0.258474576	0	50.98039216	maf > 0.1	Both
20_62523145	NA	FALSE	20	62523145	NA	NA	NA	NA	BCFtools only
20_62946296	low	TRUE	20	62946296	NA	NA	NA	NA	BCFtools only
20_64037313	NA	TRUE	20	64037313	0.218782681	0	25	maf > 0.1	Both
20_64754802	NA	TRUE	20	64754802	0.401641266	0	44.64285714	maf > 0.1	Both
20_64889371	low	TRUE	20	64889371	0.072058824	0	100	maf <= 0.1	Both
20_65099050	low	TRUE	20	65099050	0.04306678	0	100	maf <= 0.1	Both
20_654738	NA	TRUE	20	654738	0.013950073	0	0	maf <= 0.1	Both
20_65597831	high	TRUE	20	65597831	0.400111607	0	100	maf > 0.1	Both
20_6699757	low	TRUE	20	6699757	NA	NA	NA	NA	BCFtools only
20_67220366	low	TRUE	20	67220366	NA	NA	NA	NA	BCFtools only
20_71145037	NA	TRUE	20	71145037	0.014339941	0	1.785714286	maf <= 0.1	Both
20_8200666	NA	FALSE	20	8200666	NA	NA	NA	NA	BCFtools only
20_8327825	low	FALSE	20	8327825	0.279140461	0	100	maf > 0.1	Both
20_8586706	low	TRUE	20	8586706	0.196672984	0	92.72727273	maf > 0.1	Both
20_8676696	NA	TRUE	20	8676696	0.281092965	0	3.571428571	maf > 0.1	Both
21_10234549	low	TRUE	21	10234549	NA	NA	NA	NA	BCFtools only
21_10761902	NA	TRUE	21	10761902	0.392040552	0	35.18518519	maf > 0.1	Both
21_10898700	low	TRUE	21	10898700	0.052598091	0	97.87234043	maf <= 0.1	Both
21_11785184	low	TRUE	21	11785184	0.078870293	0	100	maf <= 0.1	Both
21_11875917	low	TRUE	21	11875917	0.070289239	0	66.66666667	maf <= 0.1	Both
21_11981035	low	TRUE	21	11981035	NA	NA	NA	NA	BCFtools only
21_12176047	low	TRUE	21	12176047	NA	NA	NA	NA	BCFtools only
21_12264661	low	TRUE	21	12264661	NA	NA	NA	NA	BCFtools only
21_12329227	low	TRUE	21	12329227	0.20801364	0	100	maf > 0.1	Both
21_13052680	low	TRUE	21	13052680	0.10525641	0	98.14814815	maf > 0.1	Both
21_15428801	NA	TRUE	21	15428801	0.390050627	0	17.39130435	maf > 0.1	Both
21_22215439	NA	TRUE	21	22215439	0.214959145	0	30.90909091	maf > 0.1	Both
21_25274580	low	TRUE	21	25274580	0.471266779	0	88.67924528	maf > 0.1	Both
21_26797690	NA	TRUE	21	26797690	0.426141167	0	43.63636364	maf > 0.1	Both
21_2710462	NA	TRUE	21	2710462	0.37072284	0	47.27272727	maf > 0.1	Both
21_29603301	NA	TRUE	21	29603301	0.413980745	0	44.64285714	maf > 0.1	Both
21_30918458	low	TRUE	21	30918458	NA	NA	NA	NA	BCFtools only
21_31096895	NA	TRUE	21	31096895	0.214031786	0	30.35714286	maf > 0.1	Both
21_32880526	low	TRUE	21	32880526	0.349325179	0	38.18181818	maf > 0.1	Both
21_33601153	high	TRUE	21	33601153	NA	NA	NA	NA	BCFtools only
21_35468995	NA	TRUE	21	35468995	0.162800418	0	26.78571429	maf > 0.1	Both
21_36228253	low	TRUE	21	36228253	0.459849435	0	50.90909091	maf > 0.1	Both
21_38802228	low	TRUE	21	38802228	0.305125523	0	92.45283019	maf > 0.1	Both
21_39230962	low	TRUE	21	39230962	0.09021214	0	98.14814815	maf <= 0.1	Both
21_39551024	low	TRUE	21	39551024	0.362334106	0	59.52380952	maf > 0.1	Both
21_40381539	low	TRUE	21	40381539	0.386224382	0	98.14814815	maf > 0.1	Both
21_40837384	low	TRUE	21	40837384	0.451285804	0	48.88888889	maf > 0.1	Both
21_40955783	NA	TRUE	21	40955783	0.312172088	0	33.92857143	maf > 0.1	Both
21_42640852	low	TRUE	21	42640852	NA	NA	NA	NA	BCFtools only
21_44155322	low	TRUE	21	44155322	NA	NA	NA	NA	BCFtools only
21_46126169	low	TRUE	21	46126169	NA	NA	NA	NA	BCFtools only
21_46636496	low	TRUE	21	46636496	0.024650868	0	100	maf <= 0.1	Both
21_48062757	low	TRUE	21	48062757	NA	NA	NA	NA	BCFtools only
21_48615135	NA	TRUE	21	48615135	0.031400461	0	0	maf <= 0.1	Both
21_48878349	low	TRUE	21	48878349	0.413344524	0	94.44444444	maf > 0.1	Both
21_48979049	low	TRUE	21	48979049	NA	NA	NA	NA	BCFtools only
21_49229075	NA	TRUE	21	49229075	0.004388715	0	0	maf <= 0.1	Both
21_49362705	low	TRUE	21	49362705	0.139750116	0.71942446	96.22641509	maf > 0.1	Both
21_49706980	low	TRUE	21	49706980	0.033971393	0	97.95918367	maf <= 0.1	Both
21_50368417	low	TRUE	21	50368417	0.409987141	0	80.35714286	maf > 0.1	Both
21_50578051	low	TRUE	21	50578051	NA	NA	NA	NA	BCFtools only
21_50895766	low	TRUE	21	50895766	NA	NA	NA	NA	BCFtools only
21_52239095	low	TRUE	21	52239095	NA	NA	NA	NA	BCFtools only
21_52409515	NA	TRUE	21	52409515	0.212620748	0	37.5	maf > 0.1	Both
21_52997950	low	TRUE	21	52997950	0.372907366	14.11764706	NA	maf > 0.1	Both
21_53369114	low	TRUE	21	53369114	NA	NA	NA	NA	BCFtools only
21_53743008	low	TRUE	21	53743008	NA	NA	NA	NA	BCFtools only
21_54464867	low	TRUE	21	54464867	NA	NA	NA	NA	BCFtools only
21_54879225	low	TRUE	21	54879225	NA	NA	NA	NA	BCFtools only
21_55243200	low	TRUE	21	55243200	NA	NA	NA	NA	BCFtools only
21_5655578	high	TRUE	21	5655578	NA	NA	NA	NA	BCFtools only
21_57058513	low	TRUE	21	57058513	0.052235687	0	98.21428571	maf <= 0.1	Both
21_57709863	NA	TRUE	21	57709863	0.065608023	0	0	maf <= 0.1	Both
21_61450735	low	TRUE	21	61450735	0.016505467	0	100	maf <= 0.1	Both
21_61674924	NA	TRUE	21	61674924	0.018808777	0	0	maf <= 0.1	Both
21_65406508	low	TRUE	21	65406508	NA	NA	NA	NA	BCFtools only
21_6550277	low	TRUE	21	6550277	NA	NA	NA	NA	BCFtools only
21_70373409	NA	TRUE	21	70373409	0.295395024	0	36	maf > 0.1	Both
21_706109	NA	TRUE	21	706109	0	NA	0	maf <= 0.1	Both
21_71136925	NA	TRUE	21	71136925	0.297979798	0	35.71428571	maf > 0.1	Both
21_9318084	high	TRUE	21	9318084	NA	NA	NA	NA	BCFtools only
22_1280171	low	TRUE	22	1280171	0.413344524	0	91.07142857	maf > 0.1	Both
22_19624572	NA	TRUE	22	19624572	0.256872257	0	39.62264151	maf > 0.1	Both
22_19668749	low	TRUE	22	19668749	0.423327724	0	94.44444444	maf > 0.1	Both
22_22997440	low	TRUE	22	22997440	0.469116415	0	41.66666667	maf > 0.1	Both
22_23502868	low	TRUE	22	23502868	NA	NA	NA	NA	BCFtools only
22_23575420	low	TRUE	22	23575420	NA	NA	NA	NA	BCFtools only
22_24007619	low	TRUE	22	24007619	0.295799428	0	90.74074074	maf > 0.1	Both
22_24510511	low	TRUE	22	24510511	0.306863361	0	67.27272727	maf > 0.1	Both
22_24689372	low	TRUE	22	24689372	0.164357683	0	100	maf > 0.1	Both
22_25141851	low	TRUE	22	25141851	0.136519136	4.388714734	62.16216216	maf > 0.1	Both
22_26206868	low	TRUE	22	26206868	0.086592763	0	100	maf <= 0.1	Both
22_2788566	low	TRUE	22	2788566	0.005287009	0	100	maf <= 0.1	Both
22_30044319	NA	TRUE	22	30044319	0.069981199	0	3.571428571	maf <= 0.1	Both
22_31131541	NA	TRUE	22	31131541	0.048400585	0	3.571428571	maf <= 0.1	Both
22_32324849	low	TRUE	22	32324849	0.390641769	0	28.57142857	maf > 0.1	Both
22_32538832	NA	TRUE	22	32538832	0.409233668	0	50	maf > 0.1	Both
22_35707395	low	TRUE	22	35707395	0.25167294	0	59.57446809	maf > 0.1	Both
22_38648446	NA	TRUE	22	38648446	0.217077315	0	28.57142857	maf > 0.1	Both
22_42965301	low	TRUE	22	42965301	0.140536575	0	90.19607843	maf > 0.1	Both
22_42994215	low	TRUE	22	42994215	0.056031779	0	100	maf <= 0.1	Both
22_43801163	high	TRUE	22	43801163	0.257626762	0	100	maf > 0.1	Both
22_43894412	low	TRUE	22	43894412	0.374190178	0	100	maf > 0.1	Both
22_44030499	NA	TRUE	22	44030499	0.002925198	0	0	maf <= 0.1	Both
22_48727610	NA	TRUE	22	48727610	0.418867526	0	39.28571429	maf > 0.1	Both
22_499356	NA	TRUE	22	499356	0.241686083	0	32.14285714	maf > 0.1	Both
22_52056494	NA	TRUE	22	52056494	0.125524769	0	10.71428571	maf > 0.1	Both
22_52504437	low	TRUE	22	52504437	NA	NA	NA	NA	BCFtools only
22_54375172	high	TRUE	22	54375172	0.146731133	0	100	maf > 0.1	Both
22_56316474	low	TRUE	22	56316474	0.008047438	0	98.21428571	maf <= 0.1	Both
22_56526462	low	TRUE	22	56526462	0.284653983	0	91.07142857	maf > 0.1	Both
22_57139923	NA	TRUE	22	57139923	0.353778522	0	50	maf > 0.1	BCFtools only
22_57144652	NA	TRUE	22	57144652	0.013915244	0	16.07142857	maf <= 0.1	Both
22_57205387	low	TRUE	22	57205387	0	0	100	maf <= 0.1	Both
22_57800571	NA	TRUE	22	57800571	0.393659458	0	39.28571429	maf > 0.1	Both
22_58075277	NA	FALSE	22	58075277	NA	NA	NA	NA	BCFtools only
22_61378199	low	TRUE	22	61378199	0.213802579	0	70.83333333	maf > 0.1	Both
22_6426099	low	TRUE	22	6426099	0.130028183	3.9408867	84	maf > 0.1	Both
22_8918219	low	TRUE	22	8918219	0.343475533	0	53.19148936	maf > 0.1	Both
22_9508191	low	TRUE	22	9508191	NA	NA	NA	NA	BCFtools only
22_9918880	NA	TRUE	22	9918880	0.176340694	0	28.57142857	maf > 0.1	Both
23_10935005	high	TRUE	23	10935005	0.077047414	0	100	maf <= 0.1	Both
23_11907305	low	TRUE	23	11907305	0.193642827	0	14.28571429	maf > 0.1	Both
23_13240936	low	TRUE	23	13240936	NA	NA	NA	NA	BCFtools only
23_13484532	low	TRUE	23	13484532	NA	NA	NA	NA	BCFtools only
23_15035028	NA	TRUE	23	15035028	0.316644852	0	47.27272727	maf > 0.1	Both
23_16672575	high	TRUE	23	16672575	NA	NA	NA	NA	BCFtools only
23_1912637	NA	TRUE	23	1912637	0.16687737	0	21.42857143	maf > 0.1	Both
23_21748514	low	TRUE	23	21748514	0.471011286	0	23.91304348	maf > 0.1	Both
23_21992298	low	TRUE	23	21992298	0.196604485	0	60.46511628	maf > 0.1	Both
23_22362908	low	TRUE	23	22362908	0.430867829	0	59.18367347	maf > 0.1	Both
23_23207289	low	TRUE	23	23207289	0.074296312	0	97.82608696	maf <= 0.1	Both
23_25038202	low	TRUE	23	25038202	0.423804227	0	36.36363636	maf > 0.1	Both
23_25339819	low	TRUE	23	25339819	NA	NA	NA	NA	BCFtools only
23_25350763	low	TRUE	23	25350763	0.136071887	3.571428571	98.18181818	maf > 0.1	Both
23_25426986	low	TRUE	23	25426986	NA	NA	NA	NA	BCFtools only
23_25856290	low	TRUE	23	25856290	NA	NA	NA	NA	BCFtools only
23_25881174	low	TRUE	23	25881174	NA	NA	NA	NA	BCFtools only
23_25899623	high	TRUE	23	25899623	NA	NA	NA	NA	BCFtools only
23_26309259	low	TRUE	23	26309259	NA	NA	NA	NA	BCFtools only
23_26725495	low	TRUE	23	26725495	NA	NA	NA	NA	BCFtools only
23_26732473	low	TRUE	23	26732473	NA	NA	NA	NA	BCFtools only
23_26735116	low	TRUE	23	26735116	NA	NA	NA	NA	BCFtools only
23_27286587	NA	TRUE	23	27286587	0.49591195	0	29.09090909	maf > 0.1	Both
23_27592539	low	TRUE	23	27592539	NA	NA	NA	NA	BCFtools only
23_27939837	NA	TRUE	23	27939837	0.476371308	0	23.21428571	maf > 0.1	Both
23_28307706	NA	TRUE	23	28307706	0.162139574	0	25	maf > 0.1	Both
23_29146059	low	TRUE	23	29146059	NA	NA	NA	NA	BCFtools only
23_29347180	NA	TRUE	23	29347180	0.404787348	0	41.07142857	maf > 0.1	Both
23_29368535	NA	TRUE	23	29368535	0.298304375	0	48.21428571	maf > 0.1	Both
23_29874313	low	TRUE	23	29874313	0.28830735	0.326797386	100	maf > 0.1	Both
23_31011387	NA	TRUE	23	31011387	0.342890642	0	28.57142857	maf > 0.1	Both
23_33708153	low	TRUE	23	33708153	0.300869565	0	94.54545455	maf > 0.1	BCFtools only
23_33734164	low	TRUE	23	33734164	NA	NA	NA	NA	BCFtools only
23_33886609	low	TRUE	23	33886609	0.367514184	0	94	maf > 0.1	Both
23_34107623	low	TRUE	23	34107623	0.399349969	0	37.5	maf > 0.1	Both
23_34965974	low	TRUE	23	34965974	NA	NA	NA	NA	BCFtools only
23_35467318	low	TRUE	23	35467318	NA	NA	NA	NA	BCFtools only
23_35911017	low	TRUE	23	35911017	0.114103924	0	100	maf > 0.1	Both
23_37198353	low	TRUE	23	37198353	NA	NA	NA	NA	BCFtools only
23_38206814	low	FALSE	23	38206814	0.026227795	0	100	maf <= 0.1	Both
23_39334104	low	TRUE	23	39334104	0.143739531	0	92.30769231	maf > 0.1	Both
23_39373737	low	TRUE	23	39373737	0.354131711	0	96.36363636	maf > 0.1	Both
23_39375124	low	TRUE	23	39375124	0.356841216	0	74.54545455	maf > 0.1	Both
23_40236175	low	TRUE	23	40236175	0.447963318	0	100	maf > 0.1	Both
23_402798	low	TRUE	23	402798	NA	NA	NA	NA	BCFtools only
23_4083573	NA	TRUE	23	4083573	0.211956522	0	39.28571429	maf > 0.1	Both
23_45048666	NA	TRUE	23	45048666	0.15560472	0	26.78571429	maf > 0.1	Both
23_46063916	low	TRUE	23	46063916	0.318257956	0	55.31914894	maf > 0.1	Both
23_46611153	low	TRUE	23	46611153	0.366631689	0	94.64285714	maf > 0.1	Both
23_4715107	NA	TRUE	23	4715107	0.280922203	0	35.71428571	maf > 0.1	Both
23_50884052	NA	TRUE	23	50884052	0.282841249	0	33.92857143	maf > 0.1	Both
23_6423288	low	TRUE	23	6423288	0.094765724	0	100	maf <= 0.1	Both
23_6727000	NA	TRUE	23	6727000	0.474983756	0	44.44444444	maf > 0.1	Both
23_7907055	low	FALSE	23	7907055	NA	NA	NA	NA	BCFtools only
23_8688910	low	TRUE	23	8688910	0.16793561	0	100	maf > 0.1	Both
23_9400143	NA	TRUE	23	9400143	0.179308797	0.4048583	0	maf > 0.1	BCFtools only
24_11287975	low	TRUE	24	11287975	NA	NA	NA	NA	BCFtools only
24_11419913	low	TRUE	24	11419913	NA	NA	NA	NA	BCFtools only
24_11544426	low	TRUE	24	11544426	0.089446186	0	85.10638298	maf <= 0.1	Both
24_12063672	low	TRUE	24	12063672	NA	NA	NA	NA	BCFtools only
24_13763894	low	TRUE	24	13763894	0.429870401	0	96.36363636	maf > 0.1	Both
24_13837820	low	TRUE	24	13837820	0.033960293	0	100	maf <= 0.1	Both
24_14863810	low	TRUE	24	14863810	0.482243576	0	92.72727273	maf > 0.1	Both
24_15390609	NA	TRUE	24	15390609	0.357385399	0	34.54545455	maf > 0.1	Both
24_16157558	low	TRUE	24	16157558	NA	NA	NA	NA	BCFtools only
24_16274083	low	TRUE	24	16274083	0.103728271	1.324503311	100	maf > 0.1	Both
24_18369994	low	TRUE	24	18369994	0.247436702	0	94.23076923	maf > 0.1	Both
24_19185484	low	TRUE	24	19185484	0.222149695	0	73.91304348	maf > 0.1	Both
24_20238406	NA	TRUE	24	20238406	0.442151635	0	43.39622642	maf > 0.1	Both
24_23462498	low	TRUE	24	23462498	0.306854926	0	30.90909091	maf > 0.1	Both
24_23484206	low	TRUE	24	23484206	NA	NA	NA	NA	BCFtools only
24_23562954	low	TRUE	24	23562954	0.315187749	0	84	maf > 0.1	Both
24_24040873	low	TRUE	24	24040873	NA	NA	NA	NA	BCFtools only
24_24432820	low	TRUE	24	24432820	0.492586679	0	90.38461538	maf > 0.1	Both
24_25130392	NA	TRUE	24	25130392	0.166073298	0	23.21428571	maf > 0.1	Both
24_27312365	low	TRUE	24	27312365	NA	NA	NA	NA	BCFtools only
24_28154039	low	TRUE	24	28154039	0.27164926	0	28	maf > 0.1	Both
24_28497174	low	TRUE	24	28497174	0.268763103	0	98.18181818	maf > 0.1	Both
24_29687635	NA	TRUE	24	29687635	0.064902808	0	3.636363636	maf <= 0.1	Both
24_30174487	low	TRUE	24	30174487	0.046613712	0	100	maf <= 0.1	Both
24_33940806	low	TRUE	24	33940806	NA	NA	NA	NA	BCFtools only
24_34054931	low	TRUE	24	34054931	0.193019344	0	12.5	maf > 0.1	Both
24_34167122	low	TRUE	24	34167122	NA	NA	NA	NA	BCFtools only
24_3448057	NA	TRUE	24	3448057	0.294481746	0	41.07142857	maf > 0.1	Both
24_35128782	low	TRUE	24	35128782	0.057065217	0	97.95918367	maf <= 0.1	Both
24_3527516	low	TRUE	24	3527516	NA	NA	NA	NA	BCFtools only
24_35374556	NA	FALSE	24	35374556	NA	NA	NA	NA	BCFtools only
24_35604146	NA	TRUE	24	35604146	0.287108965	0	32.14285714	maf > 0.1	Both
24_37938500	NA	TRUE	24	37938500	0.047815946	0	7.272727273	maf <= 0.1	Both
24_38673354	low	TRUE	24	38673354	0.379780266	0	36.58536585	maf > 0.1	Both
24_39998484	NA	TRUE	24	39998484	0.228553137	0	21.42857143	maf > 0.1	Both
24_40446177	NA	TRUE	24	40446177	0.357929282	0	7.272727273	maf > 0.1	Both
24_40490628	NA	TRUE	24	40490628	0.147292494	0	32.14285714	maf > 0.1	Both
24_4085279	low	TRUE	24	4085279	NA	NA	NA	NA	BCFtools only
24_41133688	NA	TRUE	24	41133688	3.14E-04	0	0	maf <= 0.1	Both
24_42312375	high	TRUE	24	42312375	NA	NA	NA	NA	BCFtools only
24_43343156	high	TRUE	24	43343156	NA	NA	NA	NA	BCFtools only
24_43500292	low	TRUE	24	43500292	0.41512799	0	30.3030303	maf > 0.1	Both
24_46174116	NA	TRUE	24	46174116	0.21534913	0	23.63636364	maf > 0.1	Both
24_49418132	low	TRUE	24	49418132	0.437566026	0	87.5	maf > 0.1	Both
24_52165674	low	TRUE	24	52165674	0.285283893	0	66	maf > 0.1	Both
24_52328963	NA	TRUE	24	52328963	0.068590548	0	12.5	maf <= 0.1	Both
24_5389986	low	TRUE	24	5389986	0.097785207	0	100	maf <= 0.1	Both
24_54161064	low	TRUE	24	54161064	0.085116172	0	100	maf <= 0.1	Both
24_56535986	low	TRUE	24	56535986	NA	NA	NA	NA	BCFtools only
24_59616242	low	TRUE	24	59616242	0.001992032	0	100	maf <= 0.1	Both
24_60148925	NA	TRUE	24	60148925	0.087418473	0	20	maf <= 0.1	Both
24_6371849	low	TRUE	24	6371849	0.123004202	0	3.333333333	maf > 0.1	Both
24_8540940	low	TRUE	24	8540940	0.279809397	0	61.11111111	maf > 0.1	Both
24_9609146	low	TRUE	24	9609146	0.157519899	0	88	maf > 0.1	Both
24_9708079	low	TRUE	24	9708079	0.491570636	0	94.33962264	maf > 0.1	Both
25_10592325	low	TRUE	25	10592325	NA	NA	NA	NA	BCFtools only
25_11653772	low	TRUE	25	11653772	NA	NA	NA	NA	BCFtools only
25_1416860	low	FALSE	25	1416860	NA	NA	NA	NA	BCFtools only
25_14838783	low	TRUE	25	14838783	NA	NA	NA	NA	BCFtools only
25_15423764	high	TRUE	25	15423764	NA	NA	NA	NA	BCFtools only
25_17245976	low	TRUE	25	17245976	0.496133751	0	42.59259259	maf > 0.1	Both
25_21366591	low	TRUE	25	21366591	NA	NA	NA	NA	BCFtools only
25_21403441	low	TRUE	25	21403441	0.336192469	0	20.51282051	maf > 0.1	Both
25_21905643	low	TRUE	25	21905643	NA	NA	NA	NA	BCFtools only
25_2201381	high	TRUE	25	2201381	0.353653356	0	100	maf > 0.1	Both
25_22755854	low	TRUE	25	22755854	NA	NA	NA	NA	BCFtools only
25_23730848	low	FALSE	25	23730848	NA	NA	NA	NA	BCFtools only
25_2496122	high	TRUE	25	2496122	3.36E-04	0	5.769230769	maf <= 0.1	Both
25_25115873	NA	TRUE	25	25115873	0.332426209	0	42.85714286	maf > 0.1	Both
25_28223957	low	TRUE	25	28223957	NA	NA	NA	NA	BCFtools only
25_29151364	low	TRUE	25	29151364	0.431109583	0	30.23255814	maf > 0.1	Both
25_30427979	NA	FALSE	25	30427979	NA	NA	NA	NA	BCFtools only
25_30720679	low	TRUE	25	30720679	NA	NA	NA	NA	BCFtools only
25_32778661	NA	TRUE	25	32778661	0.008598993	0	0	maf <= 0.1	Both
25_33626520	low	TRUE	25	33626520	0.029141759	0	100	maf <= 0.1	Both
25_36682561	low	TRUE	25	36682561	7.32E-04	0	100	maf <= 0.1	Both
25_36702022	high	TRUE	25	36702022	NA	NA	NA	NA	BCFtools only
25_38814688	low	TRUE	25	38814688	NA	NA	NA	NA	BCFtools only
25_41321020	low	FALSE	25	41321020	0.020028443	0.636942675	0	maf <= 0.1	Both
25_6968865	NA	TRUE	25	6968865	0.391809803	0	4.347826087	maf > 0.1	BCFtools only
25_8430452	low	TRUE	25	8430452	0.006909548	0	92.85714286	maf <= 0.1	Both
25_9258987	low	TRUE	25	9258987	NA	NA	NA	NA	BCFtools only
26_1012644	low	TRUE	26	1012644	NA	NA	NA	NA	BCFtools only
26_10157375	low	TRUE	26	10157375	0.21350365	0	100	maf > 0.1	Both
26_10176381	low	TRUE	26	10176381	NA	NA	NA	NA	BCFtools only
26_12121791	low	TRUE	26	12121791	NA	NA	NA	NA	BCFtools only
26_12463857	NA	TRUE	26	12463857	0.288192268	0	35.71428571	maf > 0.1	Both
26_13418877	low	TRUE	26	13418877	0.009635974	0	98.18181818	maf <= 0.1	Both
26_1537374	low	TRUE	26	1537374	0.002814048	0	NA	maf <= 0.1	GATK only
26_1577113	low	TRUE	26	1577113	0.280555556	0	94.64285714	maf > 0.1	Both
26_15861365	low	TRUE	26	15861365	NA	NA	NA	NA	BCFtools only
26_19396843	low	TRUE	26	19396843	NA	NA	NA	NA	BCFtools only
26_19909212	low	TRUE	26	19909212	0.357127193	0	98.14814815	maf > 0.1	Both
26_20312810	NA	TRUE	26	20312810	0.467141063	0	19.64285714	maf > 0.1	Both
26_2343668	low	TRUE	26	2343668	NA	NA	NA	NA	BCFtools only
26_23990415	low	TRUE	26	23990415	NA	NA	NA	NA	BCFtools only
26_26171235	low	TRUE	26	26171235	0.140243902	0	92.30769231	maf > 0.1	Both
26_26757136	NA	TRUE	26	26757136	0.050762482	0	1.785714286	maf <= 0.1	Both
26_26952996	low	TRUE	26	26952996	0.222303512	0	57.14285714	maf > 0.1	Both
26_27282867	low	TRUE	26	27282867	NA	NA	NA	NA	BCFtools only
26_28932408	low	TRUE	26	28932408	NA	NA	NA	NA	BCFtools only
26_2954591	low	TRUE	26	2954591	NA	NA	NA	NA	BCFtools only
26_29775954	low	TRUE	26	29775954	0.305375444	0	96.15384615	maf > 0.1	Both
26_3010798	low	TRUE	26	3010798	0.329439782	0	43.75	maf > 0.1	Both
26_30146092	low	TRUE	26	30146092	0.105202674	0	96.42857143	maf > 0.1	Both
26_30284187	NA	TRUE	26	30284187	0.421025105	0	31.81818182	maf > 0.1	BCFtools only
26_30466274	low	TRUE	26	30466274	NA	NA	NA	NA	BCFtools only
26_3087092	low	TRUE	26	3087092	0.261752373	0	10	maf > 0.1	Both
26_30940159	low	TRUE	26	30940159	NA	NA	NA	NA	BCFtools only
26_30972255	low	TRUE	26	30972255	NA	NA	NA	NA	BCFtools only
26_33003665	low	TRUE	26	33003665	0.207172175	0	87.5	maf > 0.1	Both
26_34800551	NA	TRUE	26	34800551	0.050271739	0	0	maf <= 0.1	Both
26_3548056	NA	TRUE	26	3548056	0.016681204	0	0	maf <= 0.1	Both
26_36158390	low	TRUE	26	36158390	0.102572212	0	89.79591837	maf > 0.1	Both
26_3618350	low	TRUE	26	3618350	NA	NA	NA	NA	BCFtools only
26_36428581	low	TRUE	26	36428581	0.085982983	0	98	maf <= 0.1	Both
26_36542213	low	TRUE	26	36542213	0.344867238	0	88.67924528	maf > 0.1	Both
26_3884506	low	TRUE	26	3884506	0.016826923	0	NA	maf <= 0.1	GATK only
26_39390959	NA	TRUE	26	39390959	0.04693834	0	7.547169811	maf <= 0.1	Both
26_4100471	low	TRUE	26	4100471	NA	NA	NA	NA	BCFtools only
26_4160853	low	TRUE	26	4160853	0.039697543	0	100	maf <= 0.1	Both
26_45386876	low	TRUE	26	45386876	NA	NA	NA	NA	BCFtools only
26_45526493	NA	TRUE	26	45526493	0.119781833	0	0	maf > 0.1	Both
26_45840884	NA	TRUE	26	45840884	0	NA	0	maf <= 0.1	Both
26_4781510	low	TRUE	26	4781510	0.071503241	0	98.14814815	maf <= 0.1	Both
26_48379367	NA	FALSE	26	48379367	NA	NA	NA	NA	BCFtools only
26_4862731	low	TRUE	26	4862731	0.254619908	0	29.72972973	maf > 0.1	Both
26_4872205	low	TRUE	26	4872205	NA	NA	NA	NA	BCFtools only
26_49185154	NA	TRUE	26	49185154	0.078105129	0	16.36363636	maf <= 0.1	Both
26_5015722	low	TRUE	26	5015722	0.201702754	0	20.58823529	maf > 0.1	Both
26_5172527	low	TRUE	26	5172527	NA	NA	NA	NA	BCFtools only
26_5424156	low	TRUE	26	5424156	0.078741866	0	94.23076923	maf <= 0.1	Both
26_6620890	low	TRUE	26	6620890	0.49068453	0	100	maf > 0.1	Both
26_6653695	low	TRUE	26	6653695	0.041579168	0	95.91836735	maf <= 0.1	Both
26_7020897	low	TRUE	26	7020897	NA	NA	NA	NA	BCFtools only
26_7457878	low	TRUE	26	7457878	0.476496627	0	69.09090909	maf > 0.1	Both
26_7685110	low	TRUE	26	7685110	0.323887588	0	22.85714286	maf > 0.1	Both
26_8916487	low	TRUE	26	8916487	0.461627637	0	92.30769231	maf > 0.1	Both
27_10018575	low	TRUE	27	10018575	0.017051829	3.296703297	95.45454545	maf <= 0.1	Both
27_10048697	low	TRUE	27	10048697	0.315613543	0	96.42857143	maf > 0.1	Both
27_10304257	low	TRUE	27	10304257	0.19784248	0	67.30769231	maf > 0.1	Both
27_11630902	low	TRUE	27	11630902	0.020585162	0	98.07692308	maf <= 0.1	Both
27_11950907	NA	TRUE	27	11950907	0.120891773	0	10.71428571	maf > 0.1	Both
27_12400152	NA	TRUE	27	12400152	0.001149185	0	0	maf <= 0.1	Both
27_12625430	low	TRUE	27	12625430	0.388370579	0	92	maf > 0.1	Both
27_12900677	NA	TRUE	27	12900677	0.291989076	0	37.5	maf > 0.1	Both
27_14677078	low	TRUE	27	14677078	NA	NA	NA	NA	BCFtools only
27_14815149	NA	TRUE	27	14815149	0.169732441	0	17.85714286	maf > 0.1	Both
27_14959042	NA	TRUE	27	14959042	0.0554743	0	3.571428571	maf <= 0.1	Both
27_15141168	low	FALSE	27	15141168	0.188134518	0	98.21428571	maf > 0.1	Both
27_15782303	low	TRUE	27	15782303	0.290804598	0	92.45283019	maf > 0.1	Both
27_17086309	low	TRUE	27	17086309	0.425320513	0	84.90566038	maf > 0.1	Both
27_17722585	low	TRUE	27	17722585	NA	NA	NA	NA	BCFtools only
27_19137853	NA	TRUE	27	19137853	0.093259368	0	5.357142857	maf <= 0.1	Both
27_19195734	low	TRUE	27	19195734	0.117281304	0	95.91836735	maf > 0.1	Both
27_19594127	NA	TRUE	27	19594127	0.061831901	0	9.090909091	maf <= 0.1	Both
27_21725517	low	TRUE	27	21725517	0.321387811	0	75.92592593	maf > 0.1	Both
27_21993670	low	TRUE	27	21993670	NA	NA	NA	NA	BCFtools only
27_22240740	NA	TRUE	27	22240740	0.418759232	0	42.59259259	maf > 0.1	Both
27_23623456	NA	TRUE	27	23623456	0.196166134	0.303030303	19.64285714	maf > 0.1	Both
27_24080125	NA	TRUE	27	24080125	0.156269625	0	0	maf > 0.1	Both
27_26413490	low	TRUE	27	26413490	0.312287776	0	11.53846154	maf > 0.1	Both
27_26558816	low	TRUE	27	26558816	NA	NA	NA	NA	BCFtools only
27_26966060	NA	TRUE	27	26966060	3.23E-04	0	0	maf <= 0.1	Both
27_28386241	low	TRUE	27	28386241	0.49548888	0	40	maf > 0.1	Both
27_29891839	low	TRUE	27	29891839	NA	NA	NA	NA	BCFtools only
27_30797409	low	TRUE	27	30797409	0.066393098	0	90.90909091	maf <= 0.1	Both
27_31000749	NA	TRUE	27	31000749	0.443526459	0	39.62264151	maf > 0.1	Both
27_31037710	NA	TRUE	27	31037710	0.438655672	0	41.50943396	maf > 0.1	Both
27_31817489	low	TRUE	27	31817489	0.005025126	0	100	maf <= 0.1	Both
27_34679115	low	TRUE	27	34679115	0.263664921	0	47.16981132	maf > 0.1	Both
27_35305075	low	TRUE	27	35305075	NA	NA	NA	NA	BCFtools only
27_37667742	low	TRUE	27	37667742	NA	NA	NA	NA	BCFtools only
27_38672897	low	TRUE	27	38672897	0.300867679	0	90.38461538	maf > 0.1	Both
27_39059412	low	TRUE	27	39059412	0.16614244	4.132231405	71.42857143	maf > 0.1	Both
27_39958869	NA	TRUE	27	39958869	0.46732715	0	35.71428571	maf > 0.1	Both
27_40654423	low	TRUE	27	40654423	NA	NA	NA	NA	BCFtools only
27_41254672	low	TRUE	27	41254672	NA	NA	NA	NA	BCFtools only
27_42142351	NA	TRUE	27	42142351	0.029165796	0	0	maf <= 0.1	Both
27_42510140	low	TRUE	27	42510140	NA	NA	NA	NA	BCFtools only
27_43246961	low	TRUE	27	43246961	NA	NA	NA	NA	BCFtools only
27_44418444	low	TRUE	27	44418444	NA	NA	NA	NA	BCFtools only
27_44952306	NA	TRUE	27	44952306	0.003134141	0	0	maf <= 0.1	Both
27_5387513	low	TRUE	27	5387513	NA	NA	NA	NA	BCFtools only
27_5407238	low	TRUE	27	5407238	0.252784724	0	46.15384615	maf > 0.1	Both
27_5919047	high	TRUE	27	5919047	NA	NA	NA	NA	BCFtools only
27_6243962	low	TRUE	27	6243962	NA	NA	NA	NA	BCFtools only
27_6866167	low	TRUE	27	6866167	NA	NA	NA	NA	BCFtools only
27_8238519	low	TRUE	27	8238519	0.111273792	0	60.52631579	maf > 0.1	Both
27_8503527	low	TRUE	27	8503527	0.001584954	0.358422939	100	maf <= 0.1	Both
27_8804161	low	TRUE	27	8804161	0.017777778	0	100	maf <= 0.1	Both
27_8984304	low	TRUE	27	8984304	NA	NA	NA	NA	BCFtools only
27_8994107	low	TRUE	27	8994107	0.068562256	0	90.90909091	maf <= 0.1	Both
27_9164769	low	TRUE	27	9164769	NA	NA	NA	NA	BCFtools only
27_9357294	low	TRUE	27	9357294	0.410312862	0.384615385	88.46153846	maf > 0.1	Both
27_9512005	low	TRUE	27	9512005	NA	NA	NA	NA	BCFtools only
27_9889989	low	TRUE	27	9889989	0.182050735	0	63.63636364	maf > 0.1	Both
28_10471125	NA	TRUE	28	10471125	0.188570205	0	25	maf > 0.1	Both
28_11849902	low	TRUE	28	11849902	NA	NA	NA	NA	BCFtools only
28_11897521	low	TRUE	28	11897521	0.311825589	0	11.53846154	maf > 0.1	Both
28_12593367	NA	TRUE	28	12593367	0.034773218	0.319488818	0	maf <= 0.1	Both
28_12885550	NA	TRUE	28	12885550	0.022593068	0	0	maf <= 0.1	Both
28_13424880	NA	TRUE	28	13424880	0.307483278	0	37.5	maf > 0.1	Both
28_1358732	NA	FALSE	28	1358732	NA	NA	NA	NA	BCFtools only
28_16330948	low	TRUE	28	16330948	NA	NA	NA	NA	BCFtools only
28_16641022	NA	TRUE	28	16641022	0.080267559	0	12.5	maf <= 0.1	Both
28_1740737	low	TRUE	28	1740737	0.100212089	0	62.5	maf > 0.1	Both
28_17844637	low	TRUE	28	17844637	NA	NA	NA	NA	BCFtools only
28_18107065	NA	FALSE	28	18107065	0.257495777	0	100	maf > 0.1	Both
28_19236396	low	TRUE	28	19236396	0.064428122	0	100	maf <= 0.1	Both
28_20792415	low	TRUE	28	20792415	0.261868467	0	17.85714286	maf > 0.1	Both
28_21006018	low	TRUE	28	21006018	NA	NA	NA	NA	BCFtools only
28_21137220	low	TRUE	28	21137220	0.128775168	0	95.83333333	maf > 0.1	Both
28_21256068	low	TRUE	28	21256068	0.135527691	0	96.15384615	maf > 0.1	Both
28_2181929	low	TRUE	28	2181929	NA	NA	NA	NA	BCFtools only
28_21872563	low	TRUE	28	21872563	0.447868784	0	100	maf > 0.1	Both
28_22323454	NA	TRUE	28	22323454	0	0	0	maf <= 0.1	Both
28_22589027	low	TRUE	28	22589027	NA	NA	NA	NA	BCFtools only
28_22666190	low	TRUE	28	22666190	NA	NA	NA	NA	BCFtools only
28_23969285	low	TRUE	28	23969285	NA	NA	NA	NA	BCFtools only
28_24231824	low	TRUE	28	24231824	NA	NA	NA	NA	BCFtools only
28_28580661	low	TRUE	28	28580661	0.175263271	0	81.63265306	maf > 0.1	Both
28_33632545	NA	TRUE	28	33632545	0.129310345	0	16.07142857	maf > 0.1	Both
28_36108733	NA	TRUE	28	36108733	0.263572493	0	41.07142857	maf > 0.1	Both
28_36314835	low	TRUE	28	36314835	0.418429319	0	30.95238095	maf > 0.1	Both
28_36630826	low	TRUE	28	36630826	0.178042573	0	65.90909091	maf > 0.1	Both
28_36776062	low	TRUE	28	36776062	NA	NA	NA	NA	BCFtools only
28_36832452	low	TRUE	28	36832452	0.256638093	0	94.23076923	maf > 0.1	Both
28_40918760	low	TRUE	28	40918760	0.212298682	0	0	maf > 0.1	Both
28_40931834	low	TRUE	28	40931834	0.12971896	0	100	maf > 0.1	Both
28_41525773	low	TRUE	28	41525773	NA	NA	NA	NA	BCFtools only
28_44734257	NA	FALSE	28	44734257	0.157048552	0	100	maf > 0.1	Both
28_4545636	NA	TRUE	28	4545636	0.286420013	0	7.142857143	maf > 0.1	Both
28_46248750	NA	FALSE	28	46248750	NA	NA	NA	NA	BCFtools only
28_5435846	NA	TRUE	28	5435846	0.334554974	0	44.64285714	maf > 0.1	Both
28_664070	NA	TRUE	28	664070	0.33521894	0	33.92857143	maf > 0.1	Both
28_8105052	low	TRUE	28	8105052	NA	NA	NA	NA	BCFtools only
28_8733810	NA	TRUE	28	8733810	0	NA	0	maf <= 0.1	Both
28_9947114	low	TRUE	28	9947114	0.295759866	0	94	maf > 0.1	Both
29_10065477	low	TRUE	29	10065477	0.007938166	0	100	maf <= 0.1	Both
29_10558420	low	TRUE	29	10558420	0.337095089	0	68.51851852	maf > 0.1	Both
29_10780804	low	TRUE	29	10780804	NA	NA	NA	NA	BCFtools only
29_11405327	low	TRUE	29	11405327	0.023589964	0.322580645	95.65217391	maf <= 0.1	Both
29_11494626	low	TRUE	29	11494626	NA	NA	NA	NA	BCFtools only
29_11619866	low	TRUE	29	11619866	0.031404773	0	100	maf <= 0.1	Both
29_12289233	NA	TRUE	29	12289233	0.333439694	0	37.5	maf > 0.1	Both
29_13757266	low	FALSE	29	13757266	0.026220422	0	NA	maf <= 0.1	GATK only
29_13846574	low	TRUE	29	13846574	0.023994132	0	98	maf <= 0.1	Both
29_14266480	low	TRUE	29	14266480	NA	NA	NA	NA	BCFtools only
29_14351076	low	TRUE	29	14351076	0.329742732	0	63.82978723	maf > 0.1	Both
29_14460463	low	TRUE	29	14460463	NA	NA	NA	NA	BCFtools only
29_14871102	NA	TRUE	29	14871102	0.201211868	0	39.28571429	maf > 0.1	Both
29_18918884	low	TRUE	29	18918884	NA	NA	NA	NA	BCFtools only
29_19966480	low	TRUE	29	19966480	NA	NA	NA	NA	BCFtools only
29_21125373	NA	TRUE	29	21125373	0.336906263	0	43.63636364	maf > 0.1	Both
29_21329340	low	TRUE	29	21329340	0.096838358	0	94.33962264	maf <= 0.1	Both
29_21876763	NA	FALSE	29	21876763	NA	NA	NA	NA	BCFtools only
29_21987120	NA	TRUE	29	21987120	0.2699979	0	48.21428571	maf > 0.1	Both
29_22590547	low	TRUE	29	22590547	0.37596266	0	37.25490196	maf > 0.1	Both
29_22605692	low	TRUE	29	22605692	NA	NA	NA	NA	BCFtools only
29_22930524	low	TRUE	29	22930524	0.153161642	0	96	maf > 0.1	Both
29_25286242	high	TRUE	29	25286242	0.086120401	0	100	maf <= 0.1	Both
29_26594597	low	TRUE	29	26594597	NA	NA	NA	NA	BCFtools only
29_26996335	low	TRUE	29	26996335	NA	NA	NA	NA	BCFtools only
29_27065525	low	TRUE	29	27065525	0.010244811	0.537634409	100	maf <= 0.1	Both
29_27321495	low	TRUE	29	27321495	NA	NA	NA	NA	BCFtools only
29_28248785	NA	TRUE	29	28248785	0.026953615	0	3.571428571	maf <= 0.1	Both
29_29615691	NA	TRUE	29	29615691	0.057668067	0	5.357142857	maf <= 0.1	Both
29_2971903	low	TRUE	29	2971903	0.332985114	27.08333333	NA	maf > 0.1	Both
29_31453117	low	TRUE	29	31453117	0.12407729	0	98.14814815	maf > 0.1	Both
29_31647640	low	TRUE	29	31647640	0.371227997	0	65.38461538	maf > 0.1	Both
29_31693910	low	TRUE	29	31693910	0.342563644	0	100	maf > 0.1	Both
29_31734709	low	TRUE	29	31734709	0.181989924	0	69.3877551	maf > 0.1	Both
29_34091321	low	TRUE	29	34091321	0.425956913	0	57.40740741	maf > 0.1	Both
29_3423894	low	TRUE	29	3423894	NA	NA	NA	NA	BCFtools only
29_35812578	low	TRUE	29	35812578	0.155508021	0	0	maf > 0.1	Both
29_44085642	low	FALSE	29	44085642	0.34326809	0	NA	maf > 0.1	GATK only
29_4698954	low	TRUE	29	4698954	NA	NA	NA	NA	BCFtools only
29_47744819	low	TRUE	29	47744819	0.310493691	0	100	maf > 0.1	Both
29_48618173	high	FALSE	29	48618173	0.108451758	0	100	maf > 0.1	Both
29_49982523	low	TRUE	29	49982523	NA	NA	NA	NA	BCFtools only
29_50378190	low	TRUE	29	50378190	0.175904622	0	60.71428571	maf > 0.1	Both
29_50382633	low	FALSE	29	50382633	NA	NA	NA	NA	BCFtools only
29_50399333	low	TRUE	29	50399333	0.217801047	0	5.263157895	maf > 0.1	Both
29_5681078	high	TRUE	29	5681078	NA	NA	NA	NA	BCFtools only
29_6893054	low	TRUE	29	6893054	0.152292234	0	98.21428571	maf > 0.1	Both
29_864771	high	TRUE	29	864771	NA	NA	NA	NA	BCFtools only
29_9340747	low	TRUE	29	9340747	0.480133835	0	94.44444444	maf > 0.1	Both
29_9595450	low	TRUE	29	9595450	0.2892372	0	98.21428571	maf > 0.1	Both
29_9914372	NA	TRUE	29	9914372	0.126999158	0	27.27272727	maf > 0.1	Both
29_9998044	NA	TRUE	29	9998044	0.15824245	0	26.78571429	maf > 0.1	Both
3_100228712	NA	TRUE	3	100228712	0.406981649	0	46.42857143	maf > 0.1	Both
3_102421834	NA	FALSE	3	102421834	NA	NA	NA	NA	BCFtools only
3_103021431	high	TRUE	3	103021431	0.00816925	0	100	maf <= 0.1	Both
3_105576161	NA	TRUE	3	105576161	0.113173526	0	17.85714286	maf > 0.1	Both
3_105613230	low	TRUE	3	105613230	0.051933124	0	100	maf <= 0.1	Both
3_106773048	low	TRUE	3	106773048	NA	NA	NA	NA	BCFtools only
3_107333668	NA	TRUE	3	107333668	0.086578203	0	19.64285714	maf <= 0.1	Both
3_107576120	NA	TRUE	3	107576120	0.00107689	0	0	maf <= 0.1	Both
3_109757416	high	TRUE	3	109757416	0.376178504	0	100	maf > 0.1	Both
3_110377615	low	TRUE	3	110377615	NA	NA	NA	NA	BCFtools only
3_110422693	low	TRUE	3	110422693	NA	NA	NA	NA	BCFtools only
3_110947263	low	TRUE	3	110947263	0.013078253	0	100	maf <= 0.1	Both
3_110977957	low	TRUE	3	110977957	0.34239364	0	96.2962963	maf > 0.1	Both
3_112361479	high	TRUE	3	112361479	NA	NA	NA	NA	BCFtools only
3_113701688	NA	TRUE	3	113701688	0.030509219	0	0	maf <= 0.1	Both
3_114409708	low	TRUE	3	114409708	NA	NA	NA	NA	BCFtools only
3_114594186	low	TRUE	3	114594186	NA	NA	NA	NA	BCFtools only
3_117467466	NA	TRUE	3	117467466	0	NA	0	maf <= 0.1	Both
3_117725426	NA	TRUE	3	117725426	0.002733389	0	0	maf <= 0.1	BCFtools only
3_119463363	low	TRUE	3	119463363	NA	NA	NA	NA	BCFtools only
3_119825449	low	TRUE	3	119825449	NA	NA	NA	NA	BCFtools only
3_120787886	high	TRUE	3	120787886	NA	NA	NA	NA	BCFtools only
3_1244879	low	TRUE	3	1244879	0.408037262	0	28	maf > 0.1	Both
3_13222470	low	TRUE	3	13222470	0.01822753	0	100	maf <= 0.1	Both
3_14273136	low	TRUE	3	14273136	NA	NA	NA	NA	BCFtools only
3_15022241	low	TRUE	3	15022241	NA	NA	NA	NA	BCFtools only
3_15079217	NA	TRUE	3	15079217	0	NA	0	maf <= 0.1	Both
3_16152133	NA	TRUE	3	16152133	0.453232894	0	50	maf > 0.1	Both
3_16727330	low	TRUE	3	16727330	NA	NA	NA	NA	BCFtools only
3_18649247	NA	TRUE	3	18649247	0.287804878	0	32.14285714	maf > 0.1	Both
3_19248260	low	TRUE	3	19248260	0.052664577	0	100	maf <= 0.1	Both
3_19666876	NA	TRUE	3	19666876	0.066449717	0	5.357142857	maf <= 0.1	Both
3_20104801	low	TRUE	3	20104801	NA	NA	NA	NA	BCFtools only
3_21425525	NA	TRUE	3	21425525	0.04652645	0	50	maf <= 0.1	Both
3_21442043	high	TRUE	3	21442043	0.294474676	0	100	maf > 0.1	Both
3_21821749	low	TRUE	3	21821749	1.06E-04	0	100	maf <= 0.1	Both
3_23053518	NA	TRUE	3	23053518	0.056884876	0	1.886792453	maf <= 0.1	Both
3_25527986	low	TRUE	3	25527986	0.133525346	3.428571429	98.11320755	maf > 0.1	Both
3_29585246	low	TRUE	3	29585246	0.173654016	0	63.46153846	maf > 0.1	Both
3_29888088	low	TRUE	3	29888088	NA	NA	NA	NA	BCFtools only
3_30824423	low	TRUE	3	30824423	NA	NA	NA	NA	BCFtools only
3_31215295	low	TRUE	3	31215295	0.248162609	0	21.875	maf > 0.1	Both
3_31775531	NA	TRUE	3	31775531	0.425431216	0	46.42857143	maf > 0.1	Both
3_32267174	NA	FALSE	3	32267174	0.146983312	0	100	maf > 0.1	Both
3_32527488	NA	TRUE	3	32527488	0.002015701	0	0	maf <= 0.1	Both
3_32747421	low	TRUE	3	32747421	0.086188884	0	100	maf <= 0.1	Both
3_33040069	low	TRUE	3	33040069	0.017226891	0	100	maf <= 0.1	Both
3_33129311	high	TRUE	3	33129311	0	0	0	maf <= 0.1	Both
3_33447912	NA	FALSE	3	33447912	NA	NA	NA	NA	BCFtools only
3_35659533	NA	TRUE	3	35659533	0.056298308	0	3.571428571	maf <= 0.1	Both
3_36826828	low	TRUE	3	36826828	0.130894481	0	70.58823529	maf > 0.1	Both
3_37602383	low	TRUE	3	37602383	0.193761815	0	62.26415094	maf > 0.1	Both
3_37624706	low	TRUE	3	37624706	NA	NA	NA	NA	BCFtools only
3_37651069	low	TRUE	3	37651069	0.072115385	0	100	maf <= 0.1	Both
3_37778393	low	TRUE	3	37778393	0.431041937	0	96.22641509	maf > 0.1	Both
3_39543882	low	FALSE	3	39543882	0.482838008	0	50	maf > 0.1	Both
3_40625026	low	TRUE	3	40625026	0.359623431	0	31.42857143	maf > 0.1	Both
3_40977107	low	TRUE	3	40977107	0.060596447	0	97.61904762	maf <= 0.1	Both
3_41432313	low	TRUE	3	41432313	0.107388507	0	96.07843137	maf > 0.1	Both
3_42181357	low	TRUE	3	42181357	NA	NA	NA	NA	BCFtools only
3_42289452	low	TRUE	3	42289452	NA	NA	NA	NA	BCFtools only
3_44048816	low	TRUE	3	44048816	0.063522013	0	100	maf <= 0.1	Both
[truncated: 1,133 more rows]
