# Supplementary material for: Evaluating the Efficacy of Target Capture Sequencing for Genotyping in Cattle
Source: Genes (Basel). 2024 Sep 18;15(9):1218. doi: 10.3390/genes15091218 (PMC11431841; doi:10.3390/genes15091218)
Supplement: Supplementary file 1 [file genes-15-01218-s001.zip › Probe_capture_paper_supplementary_files_20240910/Sub_Tables/Table_S2_Versa_50K_selected_56.csv]

Sample	Number of SNPs	CallRate in Versa50K
Wagyu_1	49764	0.983634524
Wagyu_2	49764	0.967665787
Wagyu_3	49764	0.980897026
Wagyu_4	49764	0.984070937
Wagyu_5	49764	0.83305231
Wagyu_6	49764	0.981511972
Wagyu_7	49764	0.979171213
Wagyu_8	49764	0.98236496
Wagyu_9	49764	0.981174744
Wagyu_10	52312	0.997242665
Wagyu_11	49764	0.983773383
Wagyu_12	49764	0.944159013
Wagyu_13	49764	0.972744044
Wagyu_14	49764	0.887524548
Wagyu_15	49764	0.977524747
Wagyu_16	49144	0.980242407
Wagyu_17	49764	0.982384797
Wagyu_18	49764	0.955604927
Wagyu_19	49764	0.984269306
Wagyu_20	49762	0.996171471
Wagyu_21	52312	0.996925274
Wagyu_22	49762	0.996746742
Wagyu_23	52312	0.996647557
Wagyu_24	52312	0.996607883
Wagyu_25	49762	0.995754895
Wagyu_26	49762	0.995735058
Wagyu_27	49762	0.996568209
Wagyu_28	49762	0.995854079
Wagyu_29	49762	0.995854079
Wagyu_30	49762	0.996469025
Wagyu_31	49762	0.996350003
Wagyu_32	49762	0.996052449
Wagyu_33	52312	0.996588046
Wagyu_34	49762	0.996707068
Wagyu_35	49764	0.98359485
Wagyu_36	49764	0.978714963
Wagyu_37	49764	0.983773383
Wagyu_38	49764	0.983694035
Wagyu_39	49764	0.984070937
Wagyu_40	49764	0.984011426
Wagyu_41	49764	0.984130448
Wagyu_42	49764	0.9840511
Wagyu_43	49764	0.98139295
Wagyu_44	49764	0.984328817
Wagyu_45	49451	0.979726647
Wagyu_46	49764	0.982523656
Wagyu_47	49764	0.975501379
Wagyu_48	49764	0.980559798
Wagyu_49	49764	0.978714963
Wagyu_50	49764	0.979349745
Wagyu_51	49764	0.978933169
Wagyu_52	49764	0.978675289
Wagyu_53	49764	0.975183988
Wagyu_54	49764	0.973993771
Wagyu_55	49764	0.982761699
Wagyu_56	49764	0.984368491
