# Supplementary material for: Evaluating the Efficacy of Target Capture Sequencing for Genotyping in Cattle
Source: Genes (Basel). 2024 Sep 18;15(9):1218. doi: 10.3390/genes15091218 (PMC11431841; doi:10.3390/genes15091218)
Supplement: Supplementary file 1 [file genes-15-01218-s001.zip › Probe_capture_paper_supplementary_files_20240910/Sub_Tables/Table_S9_snp_wise_trio_MI_v1.xlsx]

## Sheet: Sheet 1
id	chr	pos	callrate	maf	n_trio	trio_MI
ARS-BFGL-NGS-51557	13	69892551	0.563192	0.213093	38	47.3684
BovineHD0400004572	4	15366313	0.474828	0.245271	16	37.5
BovineHD2000016627	20	59391785	0.754544	0.46387	167	35.9281
ARS-BFGL-NGS-39059	2	1316010	0.781283	0.362968	160	28.125
BovineHD2900000841	29	2971903	0.799875	0.332985	144	27.0833
BovineHD1900000572	19	2536668	0.243994	0.100171	27	25.9259
BovineHD0400004395	4	14872099	0.998747	0.296172	332	25.9036
ARS-BFGL-NGS-72995	13	64737978	0.892417	0.49368	207	25.6039
ARS-BFGL-NGS-103086	2	2858436	0.809066	0.219597	170	25.2941
ARS-BFGL-BAC-47313	25	41213862	0.610194	0.480315	57	24.5614
ARS-BFGL-NGS-66464	9	64503681	0.81784	0.350064	181	24.3094
BovineHD0700003871	7	14450052	0.947775	0.439718	266	23.6842
ARS-BFGL-NGS-33442	12	12805107	0.63192	0.490579	98	23.4694
Hapmap39897-BTA-18318	17	14357124	0.879465	0.380404	252	23.4127
ARS-BFGL-NGS-114682	6	58498378	0.952162	0.304081	266	23.3083
BTA-79964-no-rs	7	79285097	0.881763	0.495617	226	23.0088
BovineHD0100001794	1	5558887	0.846459	0.30997	210	22.8571
ARS-BFGL-BAC-23393	14	45051793	0.889701	0.25769	282	22.695
BTB-00673337	17	12517208	0.965949	0.315311	292	21.9178
BTA-57640-no-rs	24	24582206	0.865887	0.439807	208	21.6346
ARS-BFGL-NGS-44609	22	12948282	0.672446	0.436937	56	21.4286
BovineHD1200017124	12	62467404	0.815542	0.345543	135	20.7407
ARS-BFGL-NGS-1432	15	17748081	0.856904	0.168698	267	20.5993
BTB-01693480	28	35504637	0.528724	0.447847	39	20.5128
BTA-81867-no-rs	8	75175034	0.942344	0.497451	281	20.2847
ARS-BFGL-BAC-5834	1	26710358	0.723626	0.151559	110	20
BovineHD0500013440	5	46672175	0.735325	0.425994	161	19.2547
ARS-BFGL-NGS-55585	7	110650631	0.835805	0.0609848	172	19.186
BTB-01479628	8	44131865	0.806977	0.462464	168	19.0476
BovineHD2800007713	28	28969410	0.70963	0.115249	63	19.0476
BTA-87378-no-rs	2	8833394	0.953833	0.251095	300	19
BTB-00630123	16	21896386	0.679549	0.356594	85	18.8235
ARS-BFGL-NGS-11098	29	30121059	0.927094	0.278616	221	18.552
ARS-BFGL-NGS-10533	21	6692583	0.928348	0.366449	218	18.3486
ARS-BFGL-NGS-86255	4	74350995	0.879256	0.0983607	202	18.3168
BTB-01193015	8	100671975	0.85398	0.267368	173	17.9191
ARS-BFGL-NGS-52657	8	36443492	0.867976	0.234176	225	17.7778
ARS-BFGL-NGS-116754	22	18494857	0.752455	0.441699	209	17.7033
UA-IFASA-8095	19	14409010	0.899728	0.446482	238	17.6471
BovineHD0400004725	4	15849767	0.94882	0.376486	274	17.5182
BTB-01735218	26	1200750	0.902444	0.273264	270	17.4074
ARS-BFGL-BAC-47330	2	47339483	0.870274	0.478157	202	17.3267
Hapmap50250-BTA-118345	9	41036409	0.919365	0.374801	228	17.1053
ARS-USMARC-Parent-DQ846688-rs29023691	5	119261609	0.793817	0.334737	184	16.8478
BTA-33429-no-rs	13	67919195	0.898893	0.285034	216	16.6667
BTB-00078586	2	7427864	0.980572	0.412015	312	16.3462
BTB-01149046	7	112393056	0.870691	0.362404	233	16.309
Hapmap40826-BTA-87264	20	496304	0.894297	0.379701	308	16.2338
ARS-BFGL-NGS-1995	5	119795140	0.833716	0.0553746	162	16.0494
BovineHD1000017567	10	60198169	0.970336	0.3169	314	15.9236
ARS-BFGL-NGS-108757	16	14214730	0.967412	0.208486	316	15.5063
BTB-00650039	16	61609265	0.932526	0.467966	297	15.4882
ARS-BFGL-NGS-24753	19	3024589	0.946104	0.188673	267	15.3558
UA-IFASA-7888	8	53490845	0.838312	0.425243	188	14.8936
ARS-BFGL-NGS-33883	21	19051950	0.970545	0.275936	311	14.791
BTA-92600-no-rs	20	54239646	0.927512	0.448874	305	14.4262
BTB-01451452	6	24356039	0.959265	0.371842	265	14.3396
BovineHD0300015035	3	49520916	0.233758	0.274799	21	14.2857
BTA-69044-no-rs	3	101253585	0.983497	0.206032	324	14.1975
BovineHD2800000286	28	738848	0.918529	0.424267	262	14.1221
BTB-02006806	21	52997950	0.748694	0.372907	85	14.1176
Hapmap23606-BTA-35239	14	65330073	0.911845	0.456701	241	14.1079
BTB-01085257	2	14796521	0.886359	0.371907	206	14.0777
BTA-101800-no-rs	12	62380750	0.970963	0.395654	319	13.7931
Hapmap52845-rs29027154	2	136224289	0.624191	0.256191	58	13.7931
ARS-BFGL-NGS-35360	22	28594240	0.81408	0.134334	155	13.5484
ARS-BFGL-NGS-117107	18	26315856	0.926468	0.402931	278	13.3094
ARS-BFGL-NGS-118113	28	39482527	0.959056	0.179046	302	13.245
BTB-01699111	10	98966681	0.948193	0.347544	311	13.1833
BovineHD1100004651	11	14250458	0.976603	0.345134	321	13.0841
ARS-BFGL-NGS-117511	9	37967702	0.95822	0.33039	317	12.9338
ARS-BFGL-NGS-17240	22	27820332	0.911218	0.476043	325	12.9231
BovineHD4100014341	19	56660022	0.932317	0.34562	244	12.7049
BTB-00967319	27	32960445	0.881136	0.230322	191	12.5654
Hapmap48939-BTA-90484	3	48981859	0.979319	0.294155	305	12.459
ARS-BFGL-NGS-100459	11	22128569	0.972843	0.291389	294	12.2449
Hapmap52907-rs29010949	19	11863651	0.959265	0.198824	295	11.8644
BTB-02093045	15	79971651	0.783372	0.271867	93	11.828
ARS-BFGL-NGS-78563	18	63119361	0.743263	0.340922	145	11.7241
BTB-00213771	4	118631977	0.740547	0.355148	121	11.5702
BTA-121254-no-rs	2	125098723	0.968038	0.499676	254	11.4173
BovineHD0300010303	3	33035439	0.979946	0.447239	291	11.3402
Hapmap48692-BTA-24694	11	14241827	0.985377	0.313441	309	11.3269
ARS-BFGL-NGS-104506	2	119158849	0.965114	0.341017	270	11.1111
Hapmap51767-BTA-79316	10	89641780	0.96783	0.0323764	235	11.0638
ARS-BFGL-NGS-90377	5	73187595	0.987466	0.338798	326	11.0429
Hapmap53246-rs29026986	5	40605553	0.902444	0.113657	227	11.0132
BTA-66980-no-rs	27	22179472	0.952371	0.294801	309	11.0032
Hapmap38969-BTA-58311	1	154602704	0.841237	0.169233	282	10.9929
Hapmap26279-BTC-045536	6	101772602	0.968665	0.211775	302	10.9272
BTB-01699056	6	107394629	0.615208	0.429032	92	10.8696
BTB-01427738	9	57679687	0.958638	0.472979	258	10.8527
ARS-BFGL-NGS-35101	10	36024341	0.68498	0.470265	102	10.7843
ARS-BFGL-NGS-114904	17	59906933	0.977857	0.216086	316	10.7595
ARS-BFGL-NGS-10830	21	15345488	0.740965	0.299549	225	10.6667
Hapmap38329-BTA-57629	24	22454666	0.984333	0.29393	320	10.625
BTA-100621-no-rs	22	25598780	0.923543	0.47297	321	10.5919
Hapmap49820-BTA-99491	7	29082004	0.93921	0.0359208	274	10.5839
Hapmap39014-BTA-27446	5	50255359	0.855651	0.0703125	180	10.5556
BovineHD0100003042	1	9660710	0.883852	0.058615	229	10.4803
BTB-01414534	26	26696586	0.873616	0.131636	183	10.3825
Hapmap22875-BTA-155031	4	113721793	0.982244	0.3406	328	10.3659
BTB-01398526	15	43361685	0.916023	0.339795	328	10.3659
BovineHD2100016535	21	57552028	0.614372	0.131418	68	10.2941
INRA-603	3	4099239	0.839983	0.148471	166	10.241
BTB-00332255	7	111510538	0.98663	0.419754	326	10.1227
ARS-BFGL-NGS-67833	10	20820760	0.852517	0.138937	220	10
BTB-01470106	8	59245157	0.6338	0.162492	90	10
BTB-00336457	8	16416471	0.847504	0.188193	141	9.92908
BovineHD2100005816	21	20106699	0.948402	0.150551	314	9.87261
ARS-BFGL-NGS-45124	27	2830061	0.933361	0.311773	276	9.78261
ARS-BFGL-BAC-27763	15	38957876	0.575517	0.398185	62	9.67742
UA-IFASA-3942	1	140149026	0.966367	0.475465	326	9.5092
ARS-BFGL-NGS-109805	5	119256124	0.579904	0.179755	95	9.47368
ARS-BFGL-NGS-27299	9	85002515	0.925841	0.320961	321	9.34579
ARS-BFGL-NGS-3036	8	32749041	0.885941	0.267743	238	9.2437
BTA-115500-no-rs	1	101308751	0.905578	0.35075	206	9.2233
BovineHD1400014788	14	52127530	0.878421	0.361356	175	9.14286
ARS-BFGL-NGS-103971	29	9758457	0.874243	0.301314	197	9.13706
ARS-BFGL-NGS-114185	17	397662	0.981617	0.273037	329	9.11854
BTA-47089-no-rs	2	27489458	0.978692	0.272679	324	8.95062
Hapmap33501-BTA-152681	1	26966818	0.896595	0.101584	157	8.9172
BovineHD0200011892	2	40829994	0.876541	0.0533842	169	8.87574
Hapmap44041-BTA-23382	2	10617894	0.995613	0.39509	328	8.84146
BTA-61571-no-rs	26	3955269	0.978274	0.373479	323	8.66873
BovineHD2800011242	28	40634481	0.975141	0.496572	324	8.64198
Hapmap53189-rs29010780	8	16594948	0.892208	0.0366425	204	8.33333
ARS-BFGL-NGS-26126	17	73466889	0.859829	0.0976676	194	8.24742
Hapmap41906-BTA-57339	1	140476945	0.988928	0.337558	329	8.20669
Hapmap31750-BTA-134395	2	107168923	0.991644	0.393617	331	8.1571
BovineHD4100014275	19	51402032	0.753708	0.155765	123	8.13008
ARS-BFGL-NGS-4825	16	55466432	0.780029	0.306374	111	8.10811
Hapmap38375-BTA-108207	3	2219585	0.903906	0.160157	260	8.07692
BovineHD1100027376	11	93922796	0.979737	0.303838	298	8.05369
ARS-BFGL-NGS-56548	1	42190693	0.984541	0.423403	323	8.04954
ARS-BFGL-NGS-1435	28	1184009	0.756006	0.365847	187	8.02139
ARS-BFGL-NGS-105730	6	103133828	0.970963	0.287435	328	7.92683
Hapmap50117-BTA-81807	6	69840434	0.966994	0.358177	278	7.91367
BovineHD1500013363	15	46862054	0.92981	0.426309	329	7.90274
ARS-BFGL-NGS-57287	18	57875874	0.945477	0.0697084	317	7.88644
Hapmap47870-BTA-121912	9	51217915	0.901817	0.113621	178	7.86517
ARS-BFGL-NGS-41433	22	60459451	0.802381	0.0978912	229	7.86026
BovineHD4100009423	12	18125381	0.957802	0.251908	280	7.85714
BovineHD0700029076	7	99327392	0.97911	0.283337	321	7.78816
Hapmap54014-rs29018901	24	541784	0.917694	0.157751	194	7.73196
BovineHD0600030343	6	107662640	0.592438	0.194288	52	7.69231
ARS-BFGL-NGS-112232	14	11909609	0.920409	0.115638	211	7.58294
ARS-BFGL-NGS-37762	5	117938671	0.753499	0.138619	119	7.56303
BTB-01713276	28	38136070	0.968456	0.236195	279	7.52688
ARS-BFGL-NGS-29084	7	22524899	0.720284	0.359194	200	7.5
BovineHD1500006318	15	24213853	0.807395	0.347219	67	7.46269
BTB-01146938	1	48726549	0.899728	0.182378	149	7.38255
Hapmap48725-BTA-35541	14	76585288	0.983915	0.325053	326	7.36196
BTA-69595-no-rs	24	34508910	0.900564	0.0270239	192	7.29167
BTB-00307598	7	42645056	0.808857	0.454545	234	7.26496
ARS-BFGL-NGS-93226	18	34817149	0.955504	0.128662	304	7.23684
BTA-65179-no-rs	29	27529419	0.966576	0.366544	321	7.16511
ARS-BFGL-NGS-99463	18	28583048	0.889492	0.0502583	224	7.14286
ARS-USMARC-53	3	69363070	0.791519	0.482185	140	7.14286
BTA-84317-no-rs	9	76987007	0.775433	0.0827047	28	7.14286
ARS-BFGL-NGS-58931	11	106643346	0.826823	0.127337	197	7.1066
ARS-BFGL-NGS-26415	6	108404861	0.786296	0.210414	143	6.99301
ARS-BFGL-NGS-57208	7	16611621	0.872154	0.0772455	143	6.99301
ARS-BFGL-NGS-106082	10	76711436	0.992897	0.212918	329	6.99088
ARS-BFGL-NGS-44462	3	116425456	0.895759	0.173158	258	6.97674
BovineHD1200026472	12	90314332	0.897639	0.445776	260	6.92308
ARS-BFGL-NGS-63987	6	100293854	0.644663	0.261828	175	6.85714
ARS-BFGL-NGS-75936	17	62331085	0.948402	0.107599	293	6.82594
ARS-BFGL-NGS-100752	25	37559923	0.927721	0.0324251	293	6.82594
Hapmap39803-BTA-106074	2	56615753	0.80447	0.254609	132	6.81818
BTB-00787949	20	53333822	0.682056	0.081317	44	6.81818
BovineHD0400011818	4	43141313	0.962816	0.127576	280	6.78571
ARS-BFGL-NGS-79824	21	5821878	0.944224	0.106195	297	6.73401
BTB-01708786	1	42142033	0.981617	0.399766	327	6.72783
BTB-00801273	21	8578433	0.987675	0.164129	327	6.72783
Hapmap46046-BTA-114001	2	12277461	0.995195	0.317905	328	6.70732
ARS-BFGL-NGS-28402	16	50798300	0.790892	0.179213	135	6.66667
Hapmap44153-BTA-86963	9	64935301	0.212868	0.419529	15	6.66667
ARS-BFGL-NGS-113625	17	73944911	0.731982	0.183362	121	6.61157
ARS-BFGL-NGS-101536	7	21146198	0.79319	0.0737424	182	6.59341
ARS-BFGL-NGS-36273	4	26551232	0.787132	0.108678	245	6.53061
ARS-BFGL-NGS-28199	14	81584369	0.944851	0.0490825	246	6.50407
Hapmap27678-BTC-012488	14	55720233	0.778985	0.473719	155	6.45161
BovineHD1700008150	17	28626087	0.993524	0.452061	327	6.42202
ARS-BFGL-NGS-67767	21	70272221	0.841237	0.0499131	219	6.39269
ARS-BFGL-NGS-101460	2	19105629	0.993106	0.349285	329	6.38298
ARS-BFGL-NGS-13571	8	86647495	0.947357	0.201213	329	6.38298
ARS-BFGL-NGS-100667	11	104828174	0.93921	0.058274	236	6.35593
BTB-01280552	12	57987018	0.92417	0.0372966	236	6.35593
ARS-BFGL-NGS-69585	21	23118390	0.736787	0.0752764	143	6.29371
BovineHD0300035275	3	120647449	0.778358	0.0701825	144	6.25
BTB-01771953	7	61543123	0.824943	0.385161	179	6.14525
BovineHD0300035234	3	120491302	0.807813	0.176881	82	6.09756
ARS-BFGL-NGS-30197	12	35675997	0.83685	0.106091	82	6.09756
ARS-BFGL-NGS-83586	26	51107888	0.974514	0.0364416	313	6.07029
ARS-BFGL-NGS-87888	7	6068869	0.993106	0.471708	330	6.06061
ARS-BFGL-NGS-98854	13	35116013	0.990182	0.477848	314	6.05096
Hapmap42437-BTA-115005	21	54841136	0.942135	0.0320399	298	6.04027
BovineHD0200003311	2	11859299	0.938375	0.494991	250	6
BovineHD1600007111	16	25561046	0.904742	0.469637	218	5.9633
BTB-00696706	8	9256898	0.891372	0.0851887	252	5.95238
ARS-BFGL-NGS-26308	25	42343345	0.822436	0.0985522	203	5.91133
Hapmap48962-BTA-96730	13	964098	0.97347	0.328219	322	5.90062
BovineHD0200023628	2	82482632	0.871527	0.167546	221	5.88235
BTA-40742-no-rs	17	28071496	0.980572	0.459842	328	5.79268
ARS-BFGL-NGS-94657	17	74234279	0.936495	0.376645	260	5.76923
BTA-77380-no-rs	6	95988438	0.861291	0.093985	191	5.75916
BTB-00603655	15	51412532	0.992062	0.447041	331	5.74018
ARS-BFGL-NGS-72471	7	103375625	0.994778	0.214406	332	5.72289
ARS-BFGL-NGS-109750	7	45412030	0.808648	0.480625	229	5.67686
BTA-37923-no-rs	15	85011763	0.946731	0.098632	248	5.64516
BTB-01261619	27	43901931	0.912262	0.24044	285	5.61404
ARS-BFGL-BAC-4501	2	32355749	0.920827	0.377836	215	5.5814
UA-IFASA-2027	5	73446207	0.97535	0.29064	323	5.57276
ARS-BFGL-NGS-113344	7	67363801	0.839148	0.326487	162	5.55556
ARS-BFGL-NGS-115768	28	38026506	0.766033	0.437824	144	5.55556
Hapmap51741-BTA-53756	22	4443783	0.757886	0.282111	126	5.55556
ARS-BFGL-NGS-26123	11	82236437	0.801755	0.204794	163	5.52147
ARS-BFGL-NGS-56909	5	119853322	0.776269	0.064451	256	5.46875
ARS-BFGL-NGS-21116	10	88813187	0.843952	0.172896	220	5.45455
BovineHD0600015448	6	56469978	0.947775	0.0493718	240	5.41667
BovineHD2000004168	20	12946478	0.978274	0.394832	281	5.33808
ARS-BFGL-NGS-44190	10	21643844	0.871736	0.0928589	282	5.31915
BovineHD2000011817	20	41100790	0.670357	0.252571	113	5.30973
ARS-BFGL-NGS-85727	16	27833776	0.893879	0.196658	303	5.28053
BovineHD1600001629	16	5741278	0.889701	0.116929	230	5.21739
BovineHD2900014889	29	51104509	0.739085	0.430893	230	5.21739
Hapmap50774-BTA-76325	6	52544597	0.991435	0.400864	326	5.21472
ARS-BFGL-NGS-76191	11	62732451	0.979946	0.427627	328	5.18293
ARS-BFGL-NGS-104152	28	2600973	0.920409	0.0868134	255	5.09804
BTB-00298866	7	24387132	0.808022	0.065667	216	5.09259
ARS-BFGL-NGS-75560	1	42345465	0.937539	0.0281863	295	5.08475
ARS-BFGL-NGS-97912	23	40321929	0.989346	0.432432	320	5
BTB-01507370	4	26377148	0.900982	0.0485741	240	5
ARS-BFGL-NGS-57604	15	82803742	0.687487	0.359161	100	5
ARS-BFGL-NGS-54017	6	10068059	0.988928	0.251373	321	4.98442
BTB-01831918	2	68849454	0.975559	0.143683	323	4.95356
Hapmap23184-BTC-039909	6	52521870	0.919574	0.397319	323	4.95356
ARS-BFGL-NGS-27366	10	103470001	0.867558	0.0683843	101	4.9505
ARS-BFGL-NGS-115164	25	930509	0.66221	0.260883	81	4.93827
ARS-BFGL-NGS-1034	3	120793177	0.897222	0.0445867	183	4.91803
BovineHD1200019509	12	71215771	0.880928	0.245079	224	4.91071
BTA-20900-no-rs	6	81604925	0.978066	0.199487	326	4.90798
BTB-00894494	13	76201517	0.980781	0.177316	265	4.90566
BovineHD2700000053	27	164926	0.883434	0.404942	226	4.86726
UA-IFASA-7600	2	106630122	0.984541	0.17091	329	4.86322
ARS-BFGL-NGS-5313	20	58329179	0.946522	0.191348	309	4.85437
BovineHD2000006707	20	22331172	0.992897	0.492215	331	4.83384
BTB-01927917	4	42137347	0.914769	0.0382507	207	4.83092
BTB-00171373	4	26518653	0.785461	0.164229	125	4.8
ARS-BFGL-NGS-109739	14	3218998	0.924379	0.117401	190	4.73684
ARS-BFGL-NGS-13217	23	45610982	0.875705	0.169012	317	4.73186
ARS-BFGL-NGS-38038	5	27992179	0.788803	0.0880561	191	4.71204
Hapmap24768-BTC-058762	25	42006514	0.713182	0.408612	191	4.71204
Hapmap22923-BTA-129564	24	40020911	0.934406	0.196512	320	4.6875
ARS-BFGL-NGS-83316	24	43763122	0.641947	0.0860722	128	4.6875
BovineHD2000006706	20	22326316	0.85586	0.497681	173	4.62428
ARS-BFGL-NGS-29493	29	48978997	0.802173	0.0835937	217	4.60829
Hapmap53420-rs29015255	7	103224029	0.988511	0.0535714	326	4.60123
BTB-01763089	20	45966446	0.925214	0.413976	261	4.5977
BovineHD2100018374	21	62688568	0.865678	0.185811	261	4.5977
BovineHD1200002705	12	9833664	0.995613	0.297839	328	4.57317
Hapmap26571-BTC-047218	6	54436578	0.994569	0.213926	330	4.54545
BovineHD0800030005	8	101227476	0.9906	0.315268	331	4.53172
BovineHD0300029583	3	103360235	0.811991	0.0698482	178	4.49438
BTA-101045-no-rs	11	65246700	0.879674	0.0971266	178	4.49438
BovineHD1100030785	11	106095035	0.748485	0.194669	134	4.47761
BTA-53922-no-rs	22	25141851	0.977021	0.136519	319	4.38871
ARS-BFGL-NGS-107865	13	37013486	0.959265	0.130009	299	4.34783
BovineHD1800007435	18	24102547	0.882599	0.110651	230	4.34783
ARS-BFGL-NGS-115062	21	69395154	0.959056	0.157155	278	4.31655
ARS-BFGL-NGS-28317	5	29961242	0.994986	0.302855	325	4.30769
ARS-BFGL-NGS-93966	27	4279229	0.910591	0.471438	256	4.29688
BTA-33327-no-rs	13	63622437	0.962398	0.137942	233	4.29185
BovineHD2300004495	23	17670699	0.741383	0.119189	117	4.2735
BTB-00285279	8	30407640	0.990182	0.426371	329	4.25532
Hapmap41019-BTA-54608	22	45286800	0.996658	0.294488	329	4.25532
BTB-01882638	26	8501096	0.989137	0.165364	329	4.25532
ARS-BFGL-BAC-33348	16	28999146	0.860455	0.288541	188	4.25532
BTB-01274618	16	30885863	0.914978	0.189384	236	4.23729
BTB-01108661	4	21028253	0.995404	0.175026	331	4.22961
ARS-BFGL-NGS-33708	26	24446490	0.973888	0.440905	331	4.22961
ARS-BFGL-NGS-105783	5	115733563	0.894924	0.0313959	190	4.21053
ARS-BFGL-NGS-112785	2	79527086	0.95258	0.344956	309	4.20712
ARS-BFGL-BAC-35319	16	68107424	0.90328	0.198774	238	4.20168
Hapmap57074-ss46526213	19	8052163	0.871945	0.127096	167	4.19162
ARS-BFGL-NGS-110600	3	43386099	0.815542	0.385246	193	4.14508
BovineHD2700011308	27	39059412	0.92981	0.166142	242	4.13223
ARS-BFGL-NGS-54574	16	13334020	0.90328	0.0933164	196	4.08163
ARS-BFGL-NGS-14492	5	114675956	0.842072	0.0938973	222	4.05405
ARS-BFGL-NGS-77775	11	103879335	0.935241	0.068461	249	4.01606
BovineHD0700029219	7	99833568	0.99248	0.149337	324	4.01235
Hapmap52685-rs29017695	6	72727790	0.898475	0.126947	200	4
ARS-BFGL-NGS-34026	25	7515881	0.821391	0.365081	126	3.96825
BTB-00382006	1	156993660	0.942762	0.193552	328	3.96341
ARS-BFGL-NGS-104207	6	109835444	0.941508	0.0968493	303	3.9604
ARS-BFGL-NGS-98305	22	6426099	0.815333	0.130028	203	3.94089
BovineHD1200021338	12	76074162	0.993942	0.160782	331	3.92749
ARS-BFGL-NGS-1966	7	4363617	0.902653	0.108655	180	3.88889
BTB-01843757	9	35343932	0.897639	0.250989	206	3.8835
ARS-BFGL-NGS-1108	27	36264950	0.969083	0.0853632	233	3.86266
ARS-BFGL-NGS-32175	4	103918869	0.703363	0.463617	130	3.84615
BTB-00479177	15	74600052	0.907875	0.0413023	237	3.79747
ARS-BFGL-NGS-27741	1	119579301	0.911009	0.142055	185	3.78378
BovineHD2000021241	20	7998124	0.913098	0.0268817	238	3.78151
BTA-113665-no-rs	23	51621297	0.744725	0.268583	159	3.77358
ARS-BFGL-NGS-91251	11	6076003	0.867976	0.245728	239	3.76569
ARS-BFGL-NGS-117200	26	51267717	0.904115	0.0961183	214	3.73832
ARS-BFGL-NGS-37036	20	70731390	0.682682	0.193237	161	3.72671
ARS-BFGL-NGS-103675	18	49446631	0.880719	0.195565	297	3.7037
ARS-BFGL-NGS-8543	25	41766398	0.922498	0.109149	216	3.7037
ARS-BFGL-NGS-27558	1	14438946	0.927303	0.0177968	162	3.7037
BTA-87270-no-rs	17	74817054	0.752037	0.337083	108	3.7037
ARS-BFGL-NGS-38098	3	119501959	0.832672	0.168214	190	3.68421
ARS-BFGL-NGS-38032	20	69660722	0.728849	0.106048	190	3.68421
BTB-00327936	7	76349643	0.875496	0.0497495	218	3.66972
ARS-BFGL-NGS-13617	1	78637787	0.9906	0.158899	329	3.64742
ARS-BFGL-NGS-93618	20	67790887	0.817213	0.144044	110	3.63636
BovineHD1200021134	12	75579245	0.506371	0.142327	55	3.63636
ARS-BFGL-NGS-111804	26	6092833	0.951118	0.188008	304	3.61842
ARS-BFGL-NGS-24563	26	46340877	0.990391	0.425438	308	3.57143
BovineHD2300007049	23	25350763	0.976394	0.136072	280	3.57143
BovineHD2800000812	28	2385190	0.930019	0.0426774	286	3.4965
Hapmap35364-SCAFFOLD255028_58009	13	5594384	0.904115	0.166821	315	3.49206
BTA-37832-no-rs	5	93166211	0.873616	0.0707795	318	3.45912
BovineHD0100040697	1	141995815	0.868602	0.037518	232	3.44828
ARS-BFGL-NGS-79012	29	46969623	0.844997	0.0561187	145	3.44828
BovineHD0300008035	3	25527986	0.906622	0.133525	175	3.42857
ARS-BFGL-NGS-111175	4	119881451	0.952998	0.0327707	263	3.42205
BovineHD0100000033	1	111645	0.864007	0.127901	176	3.40909
BovineHD0900002720	9	10953961	0.988719	0.157828	325	3.38462
ARS-BFGL-NGS-553	1	124068962	0.922081	0.0405528	207	3.38164
ARS-BFGL-NGS-101886	7	93073890	0.974097	0.246622	299	3.34448
ARS-BFGL-NGS-91535	13	40525851	0.600585	0.0405217	60	3.33333
BovineHD0900010489	9	37724159	0.997493	0.467539	332	3.31325
Hapmap50657-BTA-31929	13	25873125	0.99812	0.390749	332	3.31325
BTB-01753761	27	10018575	0.931063	0.0170518	273	3.2967
UA-IFASA-6020	14	81613196	0.902444	0.251157	184	3.26087
ARS-BFGL-NGS-85125	28	35989628	0.969501	0.27785	307	3.25733
ARS-BFGL-NGS-43916	7	95600027	0.792981	0.14344	123	3.25203
ARS-BFGL-NGS-95752	18	11121144	0.898057	0.426611	248	3.22581
BovineHD0900015185	9	55379523	0.863171	0.234269	249	3.21285
BTA-119187-no-rs	26	3226995	0.737205	0.42845	187	3.20856
ARS-BFGL-NGS-39983	19	51395684	0.859202	0.108072	250	3.2
BTA-55229-no-rs	22	10476965	0.898266	0.411395	219	3.19635
ARS-BFGL-NGS-72838	6	109652813	0.972425	0.0610097	317	3.15457
Hapmap34667-BES3_Contig253_417	7	75760069	0.888657	0.130465	257	3.11284
UA-IFASA-8331	19	63798259	0.856486	0.0862195	257	3.11284
BovineHD2000006660	20	22205116	0.97535	0.0868494	290	3.10345
ARS-BFGL-NGS-29294	22	43296761	0.858366	0.141397	226	3.09735
ARS-BFGL-NGS-42261	11	98605015	0.96971	0.110297	323	3.09598
ARS-BFGL-NGS-32633	13	79866776	0.731356	0.117252	162	3.08642
BTA-123503-no-rs	1	5351369	0.862544	0.0538871	195	3.07692
Hapmap49938-BTA-26588	5	51569462	0.996449	0.295283	330	3.0303
ARS-BFGL-NGS-8557	2	133349015	0.810111	0.111913	165	3.0303
ARS-BFGL-NGS-20339	21	67088847	0.798621	0.0796495	265	3.01887
ARS-BFGL-NGS-16241	29	43948092	0.995404	0.0376705	332	3.01205
BTB-01604193	3	93966574	0.731356	0.384176	168	2.97619
BTB-01294230	2	55038193	0.879256	0.113329	238	2.94118
BTA-97221-no-rs	11	22558808	0.862127	0.252847	238	2.94118
ARS-BFGL-NGS-72723	19	56993243	0.789012	0.0994175	171	2.92398
BovineHD1900016000	19	56577107	0.814289	0.0860698	137	2.91971
ARS-BFGL-NGS-91993	19	39126656	0.95446	0.266689	275	2.90909
Hapmap50617-BTA-21053	7	30227179	0.871318	0.0726444	208	2.88462
BTB-01303818	21	37233645	0.911427	0.125831	243	2.88066
Hapmap56783-rs29013974	3	75413638	0.942553	0.0585106	278	2.8777
BovineHD1200020523	12	73976639	0.975141	0.0103899	314	2.86624
ARS-BFGL-NGS-114223	17	17526722	0.851473	0.427993	210	2.85714
ARS-BFGL-NGS-22128	9	105462864	0.853562	0.225893	175	2.85714
ARS-BFGL-NGS-32237	11	105724825	0.70587	0.251406	140	2.85714
BTA-61758-no-rs	26	45343379	0.900773	0.47333	246	2.84553
ARS-BFGL-NGS-4009	25	983759	0.791101	0.178637	176	2.84091
BTB-00057862	1	127317180	0.981408	0.0551298	320	2.8125
ARS-BFGL-NGS-45332	24	58576648	0.965323	0.0438217	286	2.7972
ARS-BFGL-NGS-95604	3	98284456	0.968665	0.138236	326	2.76074
ARS-BFGL-NGS-65809	24	49885214	0.865678	0.0442809	145	2.75862
ARS-BFGL-NGS-114189	19	55590126	0.750574	0.337601	255	2.7451
BTA-111681-no-rs	26	10441474	0.979946	0.166169	329	2.73556
ARS-BFGL-NGS-16841	22	59984067	0.740756	0.280316	147	2.72109
ARS-BFGL-NGS-112014	18	34794005	0.982452	0.317563	331	2.71903
BTA-74479-no-rs	5	84613929	0.999164	0.407589	332	2.71084
BTA-56863-no-rs	23	42121189	0.990391	0.367011	332	2.71084
ARS-BFGL-NGS-117013	24	22782022	0.988093	0.321247	332	2.71084
ARS-BFGL-NGS-4741	19	35349266	0.96198	0.0652552	296	2.7027
UA-IFASA-8907	17	2084655	0.91456	0.138305	259	2.7027
Hapmap26819-BTC-017803	25	3649920	0.867349	0.188825	259	2.7027
Hapmap59726-rs29025962	28	16540309	0.874243	0.107049	222	2.7027
BTB-00457664	11	9723257	0.95446	0.103743	298	2.68456
ARS-BFGL-NGS-73741	8	541411	0.765406	0.0413483	150	2.66667
ARS-BFGL-NGS-104259	1	143917657	0.839148	0.0878765	263	2.6616
BTA-105360-no-rs	24	62569209	0.945686	0.00574332	226	2.65487
BovineHD0800004020	8	12492081	0.656779	0.0391221	114	2.63158
Hapmap52059-rs29011604	6	55325466	0.918112	0.007281	192	2.60417
BTB-00275309	6	100709082	0.880092	0.0912651	231	2.5974
ARS-BFGL-NGS-24965	11	104182498	0.831418	0.0648241	232	2.58621
BovineHD2600003125	26	12010318	0.948611	0.308412	232	2.58621
ARS-BFGL-NGS-92456	3	120737342	0.839565	0.0661856	195	2.5641
ARS-BFGL-NGS-1394	5	9547185	0.834343	0.0896345	235	2.55319
Hapmap23158-BTA-158869	21	62927337	0.89555	0.454747	236	2.54237
BTB-00786048	20	46179978	0.887403	0.260829	237	2.53165
ARS-BFGL-BAC-15668	12	5142554	0.874869	0.375239	198	2.52525
Hapmap58632-rs29009701	14	76217573	0.950909	0.406964	238	2.52101
AX-27800632	9	34357111	0.93357	0.0405012	278	2.51799
BTA-105118-no-rs	13	22246279	0.902653	0.113747	159	2.51572
ARS-BFGL-NGS-17431	26	51680135	0.78755	0.251724	199	2.51256
ARS-BFGL-BAC-23335	14	53082514	0.921872	0.0470202	279	2.50896
Hapmap29998-BTA-141647	23	30574212	0.913934	0.2528	282	2.48227
Hapmap54942-rs29012113	2	73734113	0.845624	0.0531126	242	2.47934
Hapmap40678-BTA-122051	4	88115535	0.996867	0.234702	283	2.4735
Hapmap44510-BTA-106807	6	25524615	0.996031	0.407508	284	2.46479
BovineHD0700030036	7	102919408	0.917903	0.306327	203	2.46305
ARS-BFGL-NGS-99486	6	118182364	0.874034	0.0468451	245	2.44898
ARS-BFGL-NGS-96103	7	52548541	0.811991	0.220093	246	2.43902
ARS-BFGL-NGS-70558	20	71242163	0.946731	0.0226169	247	2.42915
ARS-BFGL-NGS-26776	9	105035231	0.903071	0.12792	248	2.41935
BTA-10744-no-rs	2	1091332	0.993733	0.261404	332	2.40964
ARS-BFGL-NGS-80717	8	69225039	0.977021	0.0725893	332	2.40964
ARS-BFGL-NGS-47826	13	80824810	0.991017	0.413259	332	2.40964
BovineHD0600021268	6	76588721	0.9014	0.233024	208	2.40385
Hapmap42381-BTA-98014	8	19511803	0.914769	0.226193	250	2.4
BovineHD1900015940	19	56405717	0.965114	0.0652597	251	2.39044
ARS-BFGL-NGS-111357	23	50009589	0.853771	0.486298	251	2.39044
Hapmap55579-rs29017355	7	84068296	0.878003	0.426124	252	2.38095
ARS-BFGL-NGS-12243	4	119984992	0.733236	0.0844729	126	2.38095
ARS-BFGL-NGS-103474	10	103453412	0.941299	0.00543719	253	2.37154
ARS-BFGL-NGS-34007	18	62396664	0.800292	0.0292352	254	2.3622
ARS-BFGL-NGS-41071	4	113257564	0.908084	0.0162181	212	2.35849
ARS-BFGL-NGS-56883	6	108971589	0.839148	0.236246	212	2.35849
Hapmap34879-BES7_Contig396_841	11	64106039	0.8615	0.206959	170	2.35294
ARS-BFGL-NGS-43296	10	35164064	0.891581	0.139175	298	2.34899
ARS-BFGL-NGS-62237	25	813455	0.945895	0.138693	298	2.34899
ARS-BFGL-NGS-116761	2	136483623	0.835388	0.111278	214	2.33645
ARS-BFGL-NGS-70725	22	56943056	0.937121	0.386424	300	2.33333
BTA-87372-no-rs	1	30724028	0.920409	0.0721743	215	2.32558
WBYS0000001557	11	103304757	0.500104	0.462406	43	2.32558
BTB-00282326	6	114978039	0.937121	0.0453634	260	2.30769
ARS-BFGL-NGS-106714	9	8720608	0.853144	0.0792116	174	2.29885
BTB-01155279	3	39456939	0.809066	0.227214	218	2.29358
ARS-BFGL-NGS-71312	24	48750658	0.796323	0.43586	131	2.29008
ARS-BFGL-NGS-34604	4	119692780	0.95634	0.0560288	306	2.28758
ARS-BFGL-NGS-40737	24	43011857	0.925632	0.111036	306	2.28758
BTA-89559-no-rs	1	114053800	0.906831	0.00829302	219	2.28311
ARS-BFGL-NGS-104701	16	60479768	0.928348	0.0237399	308	2.27273
Hapmap57358-rs29014672	27	36884022	0.753081	0.333287	176	2.27273
BTA-85226-no-rs	9	103023183	0.782327	0.275567	44	2.27273
ARS-BFGL-NGS-104141	25	34643812	0.888657	0.0202163	265	2.26415
ARS-BFGL-NGS-4989	9	37382181	0.932526	0.278226	177	2.25989
ARS-BFGL-NGS-68563	19	35102613	0.965949	0.0581747	310	2.25806
ARS-BFGL-NGS-6064	8	39266437	0.884897	0.145066	133	2.25564
ARS-BFGL-NGS-100306	16	70882322	0.84061	0.0130467	182	2.1978
ARS-BFGL-NGS-19548	16	70990718	0.880928	0.00486128	274	2.18978
ARS-BFGL-NGS-42677	3	15791927	0.957802	0.492475	320	2.1875
WBYS0000000185	18	14757923	0.711301	0.0242291	322	2.17391
Hapmap27703-BTC-053907	14	4583344	0.849593	0.3612	139	2.15827
BovineHD1300015305	13	53980281	0.982035	0.216018	326	2.14724
BovineHD4100014337	19	56416891	0.922916	0.0852196	282	2.12766
Hapmap39072-BTA-79684	4	63906905	0.889283	0.272257	235	2.12766
ARS-BFGL-NGS-24557	19	34667494	0.903071	0.0195466	235	2.12766
ARS-BFGL-NGS-37375	23	7332041	0.804888	0.0450298	188	2.12766
Hapmap48442-BTA-69255	10	51918601	0.997702	0.0778894	330	2.12121
Hapmap35036-BES10_Contig668_769	12	85612852	0.99248	0.19017	330	2.12121
ARS-BFGL-NGS-41599	17	73118011	0.792145	0.141086	189	2.1164
Hapmap51064-BTA-83646	9	47333303	0.99248	0.26847	331	2.1148
BTA-73685-no-rs	5	60929878	0.93733	0.0773345	284	2.11268
Hapmap52400-rs29025316	7	56130546	0.999373	0.361309	332	2.10843
ARS-BFGL-NGS-116103	5	116998195	0.624608	0.116054	95	2.10526
ARS-BFGL-NGS-5949	21	31003599	0.877585	0.113663	143	2.0979
BTA-118911-no-rs	9	50509346	0.885314	0.0153374	192	2.08333
Hapmap43604-BTA-51816	21	20750026	0.895968	0.110632	192	2.08333
ARS-BFGL-NGS-55884	25	41065193	0.802799	0.0550351	144	2.08333
ARS-BFGL-NGS-54563	22	59712580	0.842908	0.336927	193	2.07254
UA-IFASA-5362	14	75145124	0.838939	0.170568	242	2.06612
ARS-BFGL-NGS-29558	21	68128825	0.877794	0.0462875	291	2.06186
ARS-BFGL-NGS-20709	22	56877831	0.790265	0.0738832	194	2.06186
ARS-BFGL-NGS-72418	8	113069687	0.905787	0.182772	195	2.05128
BovineHD0900009598	9	35028074	0.923125	0.0151618	246	2.03252
BovineHD1100000766	11	2168288	0.894924	0.0715453	148	2.02703
Hapmap49184-BTA-45954	19	55295443	0.865051	0.209611	249	2.00803
BTB-00251586	6	42628140	0.889075	0.0455827	250	2
BovineHD2800000843	28	2519599	0.925632	0.0337396	251	1.99203
ARS-BFGL-NGS-16966	9	74223999	0.874243	0.180765	201	1.99005
BovineHD0500026281	5	92540659	0.983497	0.129673	303	1.9802
BovineHD2100021450	21	71164338	0.860455	0.0144453	253	1.97628
ARS-BFGL-NGS-3555	5	119949553	0.73616	0.454739	152	1.97368
ARS-BFGL-NGS-112731	2	4125005	0.934615	0.0653777	306	1.96078
BTA-40054-no-rs	16	73401266	0.908711	0.0113793	255	1.96078
BovineHD1900015945	19	56416273	0.873198	0.459689	255	1.96078
Hapmap56941-ss46526050	7	40136380	0.81032	0.462233	153	1.96078
BovineHD2000015030	20	54839930	0.795488	0.465467	153	1.96078
Hapmap23265-BTA-146870	9	95149286	0.966994	0.365414	307	1.9544
ARS-BFGL-NGS-38992	4	119154746	0.946522	0.0410505	309	1.94175
ARS-BFGL-NGS-59272	16	50759541	0.811991	0.0514536	207	1.93237
BTA-122943-no-rs	4	89921990	0.885941	0.243575	259	1.9305
Hapmap36431-SCAFFOLD200017_11121	17	23616463	0.929601	0.0304494	259	1.9305
ARS-BFGL-NGS-109617	13	54524169	0.825778	0.0688085	157	1.91083
ARS-BFGL-NGS-5960	25	10109903	0.872572	0.335767	262	1.9084
BTA-71136-no-rs	24	12682668	0.923961	0.426181	211	1.89573
ARS-BFGL-NGS-5369	17	71841734	0.904742	0.383168	271	1.84502
Hapmap43956-BTA-84582	9	85333947	0.92793	0.030842	217	1.84332
BovineHD2100016602	21	57728401	0.946104	0.280636	327	1.83486
ARS-BFGL-NGS-111267	8	70561910	0.9014	0.0690614	219	1.82648
BTB-01808842	1	106228836	0.995822	0.213342	330	1.81818
UA-IFASA-7790	14	32079547	0.996031	0.19935	330	1.81818
BovineHD2800000867	28	2681842	0.939001	0.331034	331	1.81269
BovineHD0300017278	3	57339412	0.995613	0.283151	332	1.80723
Hapmap50055-BTA-61862	5	90408687	0.996867	0.338852	332	1.80723
BTB-01380432	7	88742329	0.999164	0.4493	332	1.80723
BTB-01771182	7	88771142	0.994151	0.499685	332	1.80723
ARS-BFGL-BAC-35737	22	38144146	0.997075	0.340142	332	1.80723
ARS-BFGL-NGS-12428	29	43059581	0.699603	0.273962	166	1.80723
ARS-BFGL-NGS-65789	29	46883278	0.850219	0.187838	224	1.78571
UFL-rs109332658	7	4533772	0.838312	0.171318	168	1.78571
Hapmap27853-BTA-101914	5	105045500	0.996867	0.133277	281	1.77936
ARS-BFGL-NGS-90302	14	20759946	0.875496	0.17812	226	1.76991
Hapmap39361-BTA-90642	20	29684981	0.825151	0.118608	226	1.76991
BTB-01380534	7	88712069	0.997284	0.440406	284	1.76056
ARS-BFGL-NGS-83651	11	107016872	0.891999	0.0209602	228	1.75439
ARS-BFGL-NGS-529	14	25638580	0.899728	0.1645	114	1.75439
INRA-192	3	120905034	0.87863	0.124941	229	1.74672
BTA-110809-no-rs	14	52971237	0.895968	0.476568	229	1.74672
ARS-BFGL-NGS-23012	20	71296022	0.850219	0.0318182	287	1.74216
BTA-100891-no-rs	6	38689886	0.858575	0.103771	230	1.73913
ARS-BFGL-NGS-16898	21	70294301	0.916858	0.0118478	231	1.7316
Hapmap47262-BTA-34870	14	48116962	0.908711	0.261839	175	1.71429
ARS-BFGL-NGS-6427	23	47627822	0.897639	0.126949	292	1.71233
Hapmap43814-BTA-22629	1	11221889	0.898057	0.104908	234	1.7094
ARS-BFGL-NGS-106596	6	109536093	0.920201	0.0173666	293	1.70648
BovineHD1100030471	11	104792141	0.93545	0.396159	293	1.70648
ARS-BFGL-NGS-109911	25	279528	0.782327	0.108144	177	1.69492
ARS-BFGL-NGS-116864	22	56833606	0.631293	0.489576	59	1.69492
ARS-BFGL-NGS-36097	12	90280720	0.916649	0.217069	237	1.68776
Hapmap49238-BTA-60825	26	20952340	0.857949	0.249087	237	1.68776
ARS-BFGL-NGS-53294	9	104429330	0.942971	0.0520603	238	1.68067
ARS-BFGL-NGS-106289	17	73804497	0.83873	0.115816	238	1.68067
ARS-BFGL-NGS-117137	17	60340222	0.857113	0.230563	299	1.67224
ARS-BFGL-NGS-113327	18	12295233	0.889283	0.0668311	240	1.66667
Hapmap59791-rs29012671	5	87293000	0.961563	0.248208	241	1.65975
ARS-BFGL-NGS-22814	17	74154357	0.830583	0.336142	241	1.65975
ARS-BFGL-NGS-33557	26	51154962	0.847295	0.253082	242	1.65289
ARS-BFGL-NGS-2939	14	68378101	0.846877	0.131105	182	1.64835
BovineHD0300035289	3	120740360	0.90704	0.0115154	243	1.64609
UA-IFASA-9557	7	18965540	0.946104	0.0916317	304	1.64474
ARS-BFGL-NGS-60758	21	60195812	0.914978	0.238927	244	1.63934
Hapmap51625-BTA-71992	4	103980363	0.96198	0.185342	245	1.63265
BTA-85309-no-rs	9	20088776	0.860038	0.0570804	245	1.63265
Hapmap49984-BTA-40288	16	15984208	0.931063	0.010433	247	1.61943
ARS-BFGL-NGS-109765	26	42524744	0.886777	0.0583039	247	1.61943
ARS-BFGL-NGS-47918	29	19332326	0.927721	0.470727	247	1.61943
ARS-BFGL-BAC-35326	16	69499076	0.959682	0.389094	248	1.6129
ARS-BFGL-NGS-112401	4	119812699	0.833925	0.413452	186	1.6129
ARS-BFGL-NGS-116784	16	50737342	0.934615	0.044591	251	1.59363
ARS-BFGL-NGS-285	11	106281709	0.97535	0.0842793	314	1.59236
Hapmap46725-BTA-75375	5	116958538	0.84249	0.263699	189	1.5873
BovineHD1700002492	17	8825674	0.834343	0.151853	189	1.5873
ARS-BFGL-NGS-91458	6	108910274	0.847086	0.105672	190	1.57895
WBYS0000002012	1	63277846	0.936495	0.240576	254	1.5748
ARS-BFGL-NGS-106982	15	77142114	0.848966	0.0404774	127	1.5748
BovineHD4100011489	14	43349513	0.887194	0.158112	191	1.57068
ARS-BFGL-NGS-58775	17	60679968	0.860455	0.280286	255	1.56863
ARS-BFGL-NGS-32320	18	49735884	0.820973	0.212087	256	1.5625
BTB-01910220	28	22148051	0.932108	0.0227476	256	1.5625
ARS-BFGL-NGS-27582	23	4622146	0.876541	0.329719	192	1.5625
Hapmap52334-rs29027507	1	87161990	0.889283	0.0136246	128	1.5625
BTB-01351221	4	45856948	0.803217	0.405982	128	1.5625
Hapmap57515-ss46526957	19	50647677	0.770629	0.0460829	64	1.5625
ARS-BFGL-NGS-104704	9	22843876	0.987466	0.029194	260	1.53846
BTB-01676550	27	32646677	0.902862	0.0438454	260	1.53846
Hapmap40313-BTA-27938	2	8430514	0.925423	0.145711	195	1.53846
ARS-BFGL-NGS-71059	8	571625	0.944642	0.332264	261	1.53257
ARS-BFGL-NGS-99600	18	1875406	0.905369	0.0769497	261	1.53257
ARS-BFGL-NGS-60971	19	33790356	0.95446	0.182753	327	1.52905
ARS-BFGL-NGS-27376	18	41184713	0.958847	0.0212418	262	1.52672
BTB-02078366	28	36504079	0.988719	0.186562	329	1.51976
BTB-00151766	3	98306933	0.986004	0.491314	330	1.51515
Hapmap27435-BTA-154028	17	37265640	0.926259	0.163735	264	1.51515
BovineHD1700021655	17	74028854	0.897848	0.240926	198	1.51515
BTB-01342721	5	41565285	0.996867	0.144698	331	1.51057
BovineHD2900005516	29	19010915	0.998329	0.185918	332	1.50602
ARS-BFGL-NGS-22190	3	120191150	0.840192	0.321855	200	1.5
UA-IFASA-8290	13	16901756	0.807395	0.407115	134	1.49254
BTB-00957943	27	16514563	0.832045	0.118127	134	1.49254
ARS-BFGL-NGS-65477	22	60508872	0.849175	0.393358	202	1.48515
ARS-BFGL-NGS-76550	26	48751188	0.886986	0.00329722	202	1.48515
ARS-BFGL-NGS-86889	26	50817833	0.778358	0.371176	203	1.47783
ARS-BFGL-NGS-13891	23	51487543	0.854188	0.0610174	272	1.47059
BTB-01339049	17	9538768	0.856069	0.321742	273	1.4652
BovineHD0300035196	3	120354498	0.862335	0.00569283	206	1.45631
BovineHD1900015984	19	56539142	0.803844	0.346024	276	1.44928
ARS-BFGL-NGS-101398	7	12331895	0.776269	0.259284	209	1.43541
ARS-BFGL-NGS-15805	20	4205037	0.852099	0.269184	141	1.41844
ARS-BFGL-NGS-31517	22	2719085	0.849802	0.0406834	212	1.41509
ARS-BFGL-NGS-58949	5	112256580	0.888239	0.214487	283	1.41343
Hapmap48817-BTA-58442	24	54598265	0.91456	0.132138	285	1.40351
ARS-BFGL-NGS-38417	25	1272855	0.896804	0.0138598	217	1.38249
BovineHD1500021589	15	74475742	0.901191	0.291377	290	1.37931
BTA-44168-no-rs	18	1590981	0.852517	0.0634648	145	1.37931
BTA-86287-no-rs	1	123000922	0.862753	0.0196126	218	1.37615
Hapmap47157-BTA-102522	12	40073676	0.86902	0.0487981	218	1.37615
BTB-01730399	2	67542665	0.912471	0.120078	291	1.37457
Hapmap60935-rs29012413	2	13576346	0.91456	0.170626	292	1.36986
ARS-BFGL-NGS-69626	7	46025089	0.764153	0.487835	219	1.36986
Hapmap29889-BTC-004295	14	4651891	0.915605	0.0448323	219	1.36986
ARS-BFGL-NGS-12786	1	150397345	0.902862	0.0328552	222	1.35135
ARS-BFGL-NGS-103489	23	49135538	0.937748	0.0473379	222	1.35135
BovineHD2400002646	24	9357033	0.912471	0.209364	297	1.3468
ARS-BFGL-NGS-103122	10	12870180	0.919992	0.065168	224	1.33929
ARS-BFGL-NGS-53937	29	50202589	0.619595	0.203978	150	1.33333
ARS-BFGL-NGS-2792	19	56955428	0.879883	0.0459402	226	1.32743
Hapmap44685-BTA-57443	24	16274083	0.913307	0.103728	302	1.3245
ARS-BFGL-NGS-31319	11	41608506	0.370587	0.20575	151	1.3245
ARS-BFGL-NGS-93036	17	14167323	0.806977	0.33329	151	1.3245
ARS-BFGL-NGS-22436	17	74393620	0.88239	0.206913	228	1.31579
ARS-BFGL-NGS-57997	21	27141548	0.816795	0.215345	152	1.31579
BovineHD1800019023	18	65328015	0.889701	0.215896	305	1.31148
BTB-00043331	1	147787147	0.885105	0.0271418	154	1.2987
BTB-01065966	4	53240815	0.911427	0.151387	232	1.2931
ARS-BFGL-NGS-41922	21	19601568	0.890955	0.199531	232	1.2931
ARS-BFGL-NGS-103152	3	120547501	0.90704	0.0777292	233	1.28755
UA-IFASA-8061	23	3581582	0.928974	0.141219	312	1.28205
ARS-BFGL-NGS-15581	6	108998175	0.860664	0.204126	156	1.28205
BTA-84369-no-rs	9	78300558	0.963025	0.402169	313	1.27796
ARS-BFGL-NGS-66146	13	44086463	0.799248	0.35886	235	1.2766
BTB-00097246	2	42189311	0.79883	0.196783	236	1.27119
BovineHD1800015967	18	54440972	0.895968	0.0577058	236	1.27119
ARS-BFGL-NGS-81968	13	12967677	0.948611	0.197423	315	1.26984
ARS-BFGL-NGS-19373	4	119924805	0.955087	0.0114829	316	1.26582
Hapmap59933-rs29011215	15	67333903	0.930019	0.123203	237	1.26582
Hapmap33066-BTA-160413	15	17107459	0.943806	0.0764719	238	1.2605
Hapmap61092-rs29026735	15	50976808	0.947566	0.124669	239	1.25523
BovineHD0300014939	3	49255599	0.888448	0.323066	320	1.25
BTB-00520509	13	38053109	0.941926	0.188512	240	1.25
BTB-01884758	1	30185657	0.952371	0.00679974	241	1.24481
BTB-02077165	6	51076225	0.962607	0.0110677	241	1.24481
BovineHD0700029776	7	101931987	0.966785	0.243518	241	1.24481
Hapmap41360-BTA-79669	7	5195945	0.970545	0.0591907	324	1.23457
BovineHD0800003306	8	10230582	0.898893	0.0673948	243	1.23457
ARS-BFGL-NGS-29341	4	12954687	0.905787	0.264299	162	1.23457
BovineHD1100030907	11	106509531	0.987466	0.370002	325	1.23077
ARS-BFGL-NGS-20184	19	55191677	0.964905	0.0691708	325	1.23077
ARS-BFGL-NGS-40097	2	75408986	0.879674	0.208383	244	1.22951
ARS-USMARC-674	5	44187145	0.94882	0.10579	244	1.22951
ARS-BFGL-NGS-77504	17	44587183	0.993733	0.497372	244	1.22951
BovineHD2500000184	25	781039	0.808648	0.0188582	163	1.22699
ARS-BFGL-NGS-84106	2	119970477	0.96971	0.068505	330	1.21212
ARS-BFGL-NGS-33830	11	46307696	0.981826	0.0469149	330	1.21212
Hapmap57719-rs29018611	8	106817894	0.949655	0.364496	331	1.20846
BTB-01946887	24	5858561	0.992897	0.127498	331	1.20846
BovineHD2900006667	29	23393239	0.997702	0.111704	331	1.20846
BovineHD0100043489	1	150050992	0.98287	0.199681	332	1.20482
BTB-01529671	7	29579813	0.992062	0.154875	332	1.20482
ARS-BFGL-NGS-62329	7	111870494	0.7324	0.0250998	250	1.2
ARS-BFGL-NGS-105778	11	44207605	0.936077	0.161683	250	1.2
BTB-01537402	12	57465057	0.866096	0.140376	250	1.2
ARS-BFGL-NGS-67299	7	6097996	0.685398	0.441329	84	1.19048
BovineHD0400000722	4	3023175	0.951744	0.190408	253	1.18577
BTB-00888590	24	37566688	0.931899	0.111522	253	1.18577
ARS-BFGL-NGS-61354	17	74748408	0.822436	0.37935	169	1.18343
ARS-BFGL-NGS-56644	27	4743690	0.905787	0.0735701	171	1.16959
ARS-BFGL-NGS-3205	7	3741787	0.945268	0.0489503	257	1.16732
ARS-BFGL-NGS-34469	11	103821456	0.953833	0.0855234	258	1.16279
UFL-rs43114141	13	52565472	0.921245	0.204649	261	1.14943
ARS-BFGL-NGS-29976	11	99180813	0.915396	0.289594	262	1.14504
ARS-BFGL-NGS-3296	2	47289064	0.75893	0.368979	175	1.14286
ARS-BFGL-NGS-30422	1	111636723	0.846668	0.0510733	264	1.13636
BTA-82931-no-rs	8	13535724	0.904324	0.0508201	265	1.13208
BTB-00098856	2	52392645	0.944433	0.0297501	267	1.1236
Hapmap51957-BTA-83206	9	32875485	0.917276	0.0101344	269	1.11524
ARS-BFGL-NGS-22655	5	117738204	0.972216	0.363558	270	1.11111
ARS-BFGL-NGS-37888	7	20771979	0.949029	0.122496	270	1.11111
BTB-00351490	8	61752353	0.897639	0.25064	270	1.11111
Hapmap59234-rs29019491	2	30585904	0.931899	0.0192782	271	1.10701
ARS-BFGL-NGS-88087	16	74669187	0.88051	0.108185	272	1.10294
BTB-01329881	27	10113236	0.947357	0.129107	273	1.0989
ARS-BFGL-NGS-23190	10	19871847	0.959682	0.0206791	275	1.09091
ARS-BFGL-NGS-73680	8	1047065	0.796532	0.0638605	184	1.08696
BovineHD1700021869	17	74939411	0.863589	0.00520077	277	1.08303
UA-IFASA-8058	29	28078118	0.847086	0.181381	186	1.07527
Hapmap43632-BTA-62330	27	16351777	0.909338	0.165288	281	1.06762
BovineHD1600007213	16	25943727	0.955296	0.319593	189	1.0582
BovineHD1500024984	15	85224354	0.910382	0.46363	284	1.05634
BovineHD1700008975	17	32220498	0.988719	0.318931	284	1.05634
ARS-BFGL-BAC-30252	2	30704175	0.956131	0.0379069	285	1.05263
ARS-BFGL-NGS-105532	19	52264019	0.881763	0.455698	190	1.05263
ARS-BFGL-NGS-24459	17	188233	0.817631	0.194047	286	1.04895
BTB-00333025	14	55141942	0.92793	0.0923008	191	1.04712
ARS-BFGL-NGS-17638	22	51112744	0.957802	0.151254	287	1.0453
ARS-BFGL-NGS-4015	6	109610794	0.93169	0.0456278	288	1.04167
ARS-BFGL-NGS-114359	11	106308481	0.89367	0.467742	288	1.04167
BTB-00772795	20	10435385	0.851682	0.282929	192	1.04167
ARS-BFGL-NGS-25555	5	107302660	0.748694	0.309291	193	1.03627
ARS-BFGL-NGS-72630	6	118871663	0.828076	0.454087	193	1.03627
ARS-BFGL-NGS-78729	17	71231159	0.914351	0.326594	193	1.03627
BTA-120858-no-rs	11	60250739	0.95258	0.00723684	291	1.03093
ARS-BFGL-NGS-107119	4	118934474	0.900146	0.209561	293	1.02389
ARS-BFGL-NGS-119662	6	118292328	0.919156	0.199432	294	1.02041
ARS-BFGL-NGS-100396	12	44276949	0.940464	0.0348734	294	1.02041
BovineHD1800003734	18	10478499	0.857531	0.192326	294	1.02041
ARS-BFGL-NGS-21635	5	117795427	0.892208	0.330133	196	1.02041
BovineHD0500034962	5	119687257	0.867349	0.464355	198	1.0101
Hapmap26125-BTA-136847	19	42752348	0.817422	0.0355226	198	1.0101
ARS-BFGL-NGS-16742	3	43720374	0.941508	0.139561	298	1.00671
BTB-00543367	13	75604222	0.813244	0.350116	298	1.00671
ARS-BFGL-NGS-5732	15	84704791	0.961354	0.00608431	298	1.00671
BovineHD0100008057	1	27081079	0.965949	0.308067	299	1.00334
BTA-37461-no-rs	15	69992123	0.97911	0.116599	299	1.00334
ARS-BFGL-NGS-64275	11	105699664	0.932943	0.0979624	300	1
ARS-BFGL-NGS-39553	15	56571496	0.696679	0.133283	200	1
Hapmap54726-rs29023280	10	26614696	0.865469	0.354333	201	0.995025
ARS-BFGL-NGS-34135	14	1675278	0.975559	0.272591	302	0.993377
ARS-BFGL-NGS-22438	7	45362087	0.897639	0.175239	303	0.990099
ARS-BFGL-NGS-107177	24	3835011	0.902235	0.426025	303	0.990099
ARS-BFGL-NGS-40123	25	11083088	0.938375	0.0729074	202	0.990099
ARS-BFGL-NGS-71316	21	70393623	0.92981	0.221973	304	0.986842
ARS-BFGL-NGS-6127	24	19777574	0.916858	0.0555935	305	0.983607
ARS-BFGL-NGS-8846	4	119365573	0.750157	0.0144806	204	0.980392
BTB-01376475	20	46598895	0.931899	0.0678099	307	0.977199
BTB-00250403	6	41858119	0.964905	0.0877896	206	0.970874
ARS-BFGL-NGS-23455	25	37814617	0.954878	0.215489	310	0.967742
ARS-BFGL-NGS-75120	5	119654147	0.966785	0.0429991	312	0.961538
ARS-BFGL-NGS-108578	6	118850620	0.92229	0.368743	312	0.961538
BovineHD0300034145	3	117323067	0.943388	0.200399	209	0.956938
ARS-BFGL-BAC-31783	20	71173030	0.941299	0.0710164	315	0.952381
Hapmap42423-BTA-109756	27	34978041	0.95446	0.0124754	315	0.952381
BTA-114135-no-rs	2	83814330	0.972008	0.475607	316	0.949367
ARS-BFGL-NGS-87095	7	21610660	0.929601	0.234719	316	0.949367
ARS-BFGL-NGS-20976	13	62429199	0.935032	0.0623324	316	0.949367
ARS-BFGL-NGS-104435	11	20350454	0.934823	0.408492	317	0.946372
ARS-BFGL-NGS-29433	11	104043185	0.984541	0.1446	318	0.943396
ARS-BFGL-NGS-39540	7	21550561	0.968247	0.076699	320	0.9375
BTB-00649471	16	56489594	0.962816	0.0499024	320	0.9375
ARS-BFGL-NGS-55237	20	70500978	0.900564	0.0206449	214	0.934579
BovineHD1700021234	17	72727230	0.929392	0.0944032	215	0.930233
ARS-BFGL-NGS-45002	9	28257531	0.978483	0.120837	323	0.928793
ARS-BFGL-NGS-28507	19	54356852	0.982244	0.104211	324	0.925926
Hapmap40453-BTA-63723	28	22451431	0.879256	0.151936	216	0.925926
ARS-BFGL-NGS-5768	10	95232032	0.943597	0.282931	327	0.917431
ARS-BFGL-NGS-100178	13	30062520	0.825778	0.463193	218	0.917431
ARS-BFGL-NGS-113886	16	46772261	0.975977	0.182042	328	0.914634
ARS-BFGL-NGS-119457	25	40406561	0.957593	0.0881326	328	0.914634
BovineHD1300022336	13	77122099	0.978692	0.0811099	330	0.909091
Hapmap43008-BTA-65226	29	1300987	0.99436	0.251261	330	0.909091
ARS-BFGL-NGS-17222	5	120741788	0.935659	0.416388	220	0.909091
ARS-BFGL-NGS-89554	11	8808020	0.90328	0.00531915	220	0.909091
Hapmap44554-BTA-63753	28	25352987	0.893879	0.202851	220	0.909091
ARS-BFGL-NGS-2949	10	91720092	0.996867	0.329946	331	0.906344
BTB-01869567	21	16211861	0.995613	0.175829	331	0.906344
BovineHD0100028853	1	101084487	0.999582	0.0916405	332	0.903614
BovineHD0900002657	9	10677985	0.998329	0.315966	332	0.903614
ARS-BFGL-NGS-17507	17	52324632	0.996031	0.0592492	332	0.903614
Hapmap31994-BTC-065943	25	5385729	0.995404	0.159601	332	0.903614
ARS-BFGL-NGS-440	28	5563242	0.996449	0.4674	332	0.903614
ARS-BFGL-BAC-19403	15	51828442	0.874034	0.194431	222	0.900901
ARS-BFGL-NGS-40119	16	49455109	0.740338	0.0136851	222	0.900901
ARS-BFGL-NGS-41802	11	105778702	0.679758	0.0539336	111	0.900901
ARS-BFGL-NGS-54586	1	130964390	0.949864	0.138553	223	0.896861
BTA-29270-no-rs	18	28425238	0.941508	0.0665631	223	0.896861
Hapmap27219-BTA-160871	27	19766888	0.937121	0.00913955	223	0.896861
ARS-BFGL-NGS-45020	16	2246201	0.761855	0.496161	112	0.892857
BTB-01357382	5	3281086	0.874869	0.265282	225	0.888889
BovineHD1100031085	11	106861085	0.936495	0.00501896	225	0.888889
BTB-00878928	24	5883369	0.951327	0.448946	225	0.888889
ARS-BFGL-NGS-91408	1	145622616	0.896177	0.210373	226	0.884956
ARS-BFGL-NGS-37100	2	104761159	0.894924	0.472106	226	0.884956
BTB-00921053	26	4350094	0.888448	0.349636	227	0.881057
ARS-BFGL-NGS-104960	5	121175859	0.881554	0.178791	228	0.877193
ARS-BFGL-NGS-41243	12	89655152	0.686234	0.42968	114	0.877193
ARS-BFGL-NGS-24892	15	61669862	0.880301	0.223541	229	0.873362
ARS-BFGL-NGS-103535	1	38054226	0.868394	0.0774597	230	0.869565
Hapmap39200-BTA-32607	1	62696719	0.897013	0.239986	231	0.865801
BTB-00287906	6	119081295	0.903906	0.350358	231	0.865801
BTA-24797-no-rs	12	51921580	0.913725	0.105624	232	0.862069
ARS-BFGL-NGS-16633	7	15893312	0.7723	0.177576	233	0.858369
ARS-BFGL-NGS-3935	13	62404218	0.80447	0.0885484	117	0.854701
ARS-BFGL-NGS-111439	16	44268143	0.828703	0.079153	117	0.854701
BTA-119672-no-rs	11	102911946	0.852099	0.165604	235	0.851064
ARS-BFGL-NGS-81267	23	10548709	0.89555	0.109634	235	0.851064
Hapmap55239-rs29011203	24	17985623	0.908293	0.0647424	235	0.851064
ARS-BFGL-NGS-117643	6	54891145	0.957385	0.304386	236	0.847458
ARS-BFGL-NGS-66185	16	73143	0.91456	0.441983	236	0.847458
Hapmap42485-BTA-25566	17	42661925	0.942762	0.064148	236	0.847458
ARS-BFGL-NGS-10561	29	48915813	0.9507	0.00296638	241	0.829876
ARS-BFGL-NGS-75636	20	69893541	0.922707	0.179647	242	0.826446
BTB-01808519	2	12762276	0.929601	0.264494	244	0.819672
BTB-01504055	9	5288398	0.935868	0.0550223	245	0.816327
ARS-BFGL-NGS-103565	1	147467962	0.870691	0.160869	246	0.813008
BTB-00280101	6	110508154	0.866305	0.141066	246	0.813008
ARS-BFGL-NGS-102129	10	1034726	0.94694	0.0743437	246	0.813008
ARS-BFGL-NGS-117289	17	74723634	0.944851	0.0784877	246	0.813008
ARS-BFGL-NGS-113245	19	59068269	0.91456	0.141846	246	0.813008
ARS-BFGL-NGS-102306	23	2612973	0.938793	0.0620828	246	0.813008
ARS-BFGL-NGS-61574	16	78792716	0.362649	0.101382	123	0.813008
BTA-70752-no-rs	4	58883457	0.917276	0.157367	247	0.809717
WBYS0000000094	7	98533961	0.583455	0.488185	247	0.809717
BTB-01412707	15	17022486	0.967203	0.242549	247	0.809717
ARS-BFGL-NGS-35357	25	42768470	0.960309	0.0821188	247	0.809717
ARS-BFGL-NGS-17795	20	69129690	0.847921	0.234541	249	0.803213
ARS-BFGL-NGS-26027	5	109134816	0.896595	0.147484	251	0.796813
ARS-BFGL-NGS-100668	20	4684578	0.827032	0.143471	252	0.793651
BTA-99123-no-rs	11	63114545	0.925214	0.0255137	253	0.790514
BovineHD2700006300	27	22341891	0.958638	0.101111	254	0.787402
ARS-BFGL-NGS-4763	5	56585423	0.913516	0.176881	127	0.787402
ARS-BFGL-NGS-21965	17	65642547	0.959056	0.0694838	255	0.784314
BovineHD0500034258	5	117989539	0.777105	0.00537634	256	0.78125
ARS-BFGL-NGS-269	15	30870911	0.850219	0.170393	256	0.78125
ARS-BFGL-NGS-43615	27	297940	0.867767	0.0487482	259	0.772201
ARS-BFGL-NGS-61307	15	18627008	0.838939	0.03374	260	0.769231
ARS-BFGL-NGS-32970	22	59487979	0.892208	0.23484	260	0.769231
BTA-59279-no-rs	1	28965587	0.903698	0.290222	261	0.766284
Hapmap51160-BTA-117818	1	40169491	0.918529	0.0170571	261	0.766284
BTA-111462-no-rs	17	31425897	0.772509	0.12358	262	0.763359
ARS-BFGL-NGS-101683	22	60105535	0.856695	0.30395	262	0.763359
BTB-01129293	28	21066992	0.953624	0.028368	262	0.763359
BTA-72125-no-rs	4	105579786	0.964696	0.0984192	263	0.760456
ARS-BFGL-NGS-86712	26	42959100	0.920409	0.12744	264	0.757576
BTA-120430-no-rs	1	8895681	0.96783	0.295381	266	0.75188
ARS-BFGL-NGS-102677	3	119529509	0.941926	0.221224	266	0.75188
BTB-00632436	16	36171337	0.796741	0.299554	133	0.75188
BTA-23441-no-rs	8	19138288	0.945895	0.24227	268	0.746269
ARS-BFGL-BAC-15488	10	103048273	0.875914	0.0367279	268	0.746269
ARS-BFGL-NGS-110780	7	13686977	0.940255	0.0132193	270	0.740741
ARS-BFGL-NGS-25216	3	31302749	0.843743	0.0554593	135	0.740741
ARS-BFGL-NGS-2942	22	52827405	0.933361	0.412489	272	0.735294
ARS-BFGL-NGS-4463	18	49167271	0.899102	0.0354322	274	0.729927
ARS-BFGL-NGS-37199	6	99341521	0.976812	0.137404	275	0.727273
BTB-01215320	9	53313101	0.969083	0.0894589	275	0.727273
ARS-BFGL-NGS-113514	3	39632910	0.936286	0.0737394	276	0.724638
Hapmap28985-BTA-73836	5	70338965	0.921663	0.038078	278	0.719424
Hapmap50165-BTA-94963	21	49362705	0.902862	0.13975	278	0.719424
ARS-BFGL-NGS-13314	24	45775076	0.91268	0.130808	278	0.719424
Hapmap58270-rs29018295	5	116782874	0.958011	0.338748	279	0.716846
BTA-116567-no-rs	2	87872337	0.788385	0.381161	281	0.711744
BTB-01054325	4	21413167	0.931063	0.0909805	281	0.711744
ARS-BFGL-NGS-14442	18	10491005	0.943597	0.0638698	281	0.711744
Hapmap38515-BTA-64145	28	37650672	0.923752	0.202284	281	0.711744
ARS-BFGL-NGS-106645	4	85140225	0.953207	0.495179	282	0.70922
BTB-01283856	12	65131442	0.905369	0.0452238	283	0.706714
BTB-00045263	1	108319369	0.908711	0.0414943	284	0.704225
ARS-BFGL-NGS-35058	17	51076762	0.992062	0.241946	284	0.704225
ARS-BFGL-NGS-115967	5	110812880	0.951953	0.0449857	285	0.701754
ARS-BFGL-NGS-85931	16	50362955	0.895342	0.0435138	289	0.692042
ARS-BFGL-NGS-105018	4	118655986	0.860038	0.491984	290	0.689655
Hapmap58872-ss46526606	15	57313281	0.853353	0.322399	290	0.689655
BovineHD2200017320	22	59660273	0.874452	0.401218	290	0.689655
Hapmap40298-BTA-109122	4	10499057	0.933152	0.00951422	292	0.684932
BovineHD1900016012	19	56624163	0.940046	0.306556	292	0.684932
BovineHD1300024345	13	83664207	0.867558	0.147243	146	0.684932
BTB-01829004	7	87740014	0.815333	0.287343	293	0.682594
BTA-98220-no-rs	4	118074075	0.857949	0.258096	294	0.680272
ARS-BFGL-NGS-16598	28	13495024	0.917903	0.0505234	294	0.680272
ARS-BFGL-NGS-63186	7	48848965	0.715897	0.483513	147	0.680272
BovineHD2400010261	24	37576220	0.835388	0.0457614	296	0.675676
ARS-BFGL-NGS-27377	21	14127028	0.903698	0.194521	298	0.671141
ARS-BFGL-NGS-81166	3	5505466	0.899937	0.148793	299	0.668896
ARS-BFGL-NGS-13735	11	106348964	0.952162	0.334577	299	0.668896
BovineHD0400033285	4	115045914	0.939837	0.133808	302	0.662252
ARS-BFGL-NGS-101653	14	2319504	0.941299	0.139259	302	0.662252
ARS-BFGL-NGS-113696	7	1838926	0.764571	0.390984	151	0.662252
ARS-BFGL-NGS-85367	9	8815237	0.968456	0.0742019	304	0.657895
ARS-BFGL-NGS-28337	14	8264685	0.959474	0.189528	304	0.657895
BTB-01159977	1	4957717	0.944224	0.267257	305	0.655738
BTA-45152-no-rs	19	36312509	0.972843	0.32435	306	0.653595
ARS-BFGL-NGS-38776	23	27088825	0.948402	0.237885	307	0.651466
ARS-BFGL-NGS-27066	5	107946258	0.842908	0.111772	308	0.649351
BTB-00464573	11	21181637	0.869438	0.197021	308	0.649351
ARS-BFGL-NGS-34272	19	42949792	0.918112	0.178385	308	0.649351
ARS-BFGL-NGS-42902	25	41191025	0.930228	0.306423	308	0.649351
Hapmap46805-BTA-38898	24	19698377	0.884479	0.168281	154	0.649351
ARS-BFGL-NGS-14399	12	36335510	0.909338	0.0603032	309	0.647249
ARS-BFGL-NGS-99096	29	47595658	0.93357	0.109756	309	0.647249
BovineHD2600006842	26	25975903	0.967203	0.27959	310	0.645161
BTA-19632-no-rs	12	4717924	0.919574	0.233189	312	0.641026
BTA-37741-no-rs	15	78646102	0.959682	0.224205	312	0.641026
WBYS0000001150	19	53109434	0.715479	0.000583942	313	0.638978
ARS-BFGL-NGS-21626	21	68105539	0.964069	0.260672	314	0.636943
ARS-BFGL-NGS-14035	22	58649692	0.925632	0.355676	314	0.636943
Hapmap30413-BTC-031509	25	41321020	0.881345	0.0200284	157	0.636943
ARS-BFGL-NGS-117542	14	3664511	0.919992	0.192212	315	0.634921
BTA-67567-no-rs	3	37101347	0.993106	0.0698359	316	0.632911
ARS-BFGL-NGS-63460	18	49966162	0.984333	0.0649406	316	0.632911
ARS-BFGL-NGS-114243	23	50971212	0.968038	0.29618	316	0.632911
ARS-BFGL-NGS-25828	13	77884465	0.875496	0.00775471	159	0.628931
ARS-BFGL-NGS-20706	20	21674110	0.88803	0.156316	159	0.628931
BTA-122318-no-rs	4	120250887	0.982244	0.00382816	319	0.626959
ARS-BFGL-NGS-118781	8	49091512	0.983497	0.0607477	319	0.626959
BTB-00391724	9	50535574	0.982661	0.00616497	319	0.626959
ARS-BFGL-NGS-105690	17	17778684	0.940882	0.224689	319	0.626959
Hapmap61065-rs29026870	4	17109984	0.898475	0.395024	320	0.625
ARS-BFGL-NGS-38027	19	55332376	0.97347	0.0428112	320	0.625
ARS-BFGL-NGS-33637	7	53859609	0.984541	0.387863	321	0.623053
ARS-BFGL-NGS-32490	9	103383683	0.972843	0.0850333	321	0.623053
ARS-BFGL-BAC-7373	12	80460375	0.986839	0.055779	322	0.621118
ARS-BFGL-NGS-23711	17	74032690	0.989137	0.4132	322	0.621118
ARS-BFGL-NGS-36295	12	80221993	0.88427	0.371722	161	0.621118
ARS-BFGL-NGS-75371	23	17671642	0.981617	0.0433071	323	0.619195
UA-IFASA-8172	7	19827852	0.971381	0.229032	324	0.617284
Hapmap44930-BTA-109958	9	15640590	0.982661	0.147003	324	0.617284
ARS-BFGL-NGS-110809	25	9906629	0.963652	0.15142	324	0.617284
BTB-01851867	17	111319	0.991017	0.0434233	326	0.613497
BovineHD0200037701	2	129705588	0.852726	0.235424	163	0.613497
Hapmap46858-BTA-65152	29	25692810	0.829121	0.482867	163	0.613497
BovineHD2300007061	23	25431568	0.992062	0.0904401	327	0.611621
ARS-BFGL-NGS-118205	26	16862899	0.985586	0.0593472	327	0.611621
ARS-BFGL-NGS-55886	5	54231399	0.964487	0.00920511	328	0.609756
BTA-103550-no-rs	20	31051302	0.863798	0.0845224	328	0.609756
BTB-01240613	3	85984517	0.787132	0.255441	164	0.609756
WBYS0000000044	21	71001232	0.660957	0.00237042	164	0.609756
ARS-BFGL-NGS-99969	5	78566150	0.993524	0.0406854	330	0.606061
ARS-BFGL-NGS-77823	13	70548675	0.993524	0.342935	330	0.606061
ARS-BFGL-NGS-111440	3	104048383	0.805097	0.489102	165	0.606061
Hapmap50470-BTA-78777	7	37261214	0.994151	0.179765	331	0.60423
ARS-BFGL-NGS-1674	10	32072313	0.993524	0.0865223	331	0.60423
Hapmap54153-rs29021206	12	8693887	0.992271	0.482842	331	0.60423
ARS-BFGL-NGS-3267	29	34560563	0.993733	0.130019	331	0.60423
BTA-104917-no-rs	9	58113021	0.990182	0.462131	332	0.60241
ARS-BFGL-NGS-119805	9	73185539	0.998329	0.22421	332	0.60241
ARS-BFGL-BAC-15046	12	83777475	0.99436	0.409139	332	0.60241
ARS-BFGL-NGS-118296	15	39177823	0.985586	0.311149	332	0.60241
ARS-BFGL-NGS-75066	17	51097333	0.987675	0.181472	332	0.60241
BovineHD1700014497	17	51599696	0.99812	0.184596	332	0.60241
ARS-BFGL-NGS-113574	9	103570739	0.902862	0.104003	167	0.598802
ARS-BFGL-NGS-89108	4	93398396	0.897639	0.0776123	169	0.591716
ARS-BFGL-NGS-56813	22	58998502	0.699603	0.0186623	170	0.588235
BTA-120837-no-rs	11	22638474	0.895342	0.362926	174	0.574713
ARS-BFGL-NGS-103099	25	1127441	0.816169	0.143077	174	0.574713
ARS-BFGL-NGS-23632	18	13974114	0.839774	0.267164	175	0.571429
BovineHD2600006032	26	23399479	0.923752	0.496269	176	0.568182
ARS-BFGL-NGS-12483	15	15908105	0.824525	0.333038	177	0.564972
BTB-01381436	23	51323380	0.875496	0.193271	177	0.564972
ARS-BFGL-NGS-116250	5	10887603	0.802173	0.401432	179	0.558659
Hapmap38180-BTA-83144	9	32484636	0.870691	0.135077	179	0.558659
ARS-BFGL-NGS-103549	19	45005031	0.901609	0.054912	179	0.558659
BTA-101164-no-rs	23	48094367	0.680802	0.285977	179	0.558659
Hapmap47779-BTA-92798	1	84705191	0.946522	0.359523	181	0.552486
BovineHD2600003458	26	13354449	0.85398	0.265289	181	0.552486
ARS-BFGL-NGS-39379	5	106269362	0.745561	0.45531	182	0.549451
BovineHD0500035241	5	120658499	0.787341	0.235341	182	0.549451
ARS-BFGL-NGS-29266	16	70906202	0.811991	0.494983	184	0.543478
ARS-BFGL-NGS-101246	4	118015333	0.855651	0.259033	185	0.540541
Hapmap45469-BTA-113627	18	29290699	0.913098	0.21574	186	0.537634
BovineHD2900007944	29	27065525	0.785043	0.0102448	186	0.537634
ARS-BFGL-NGS-34691	11	103830982	0.892626	0.39223	187	0.534759
ARS-BFGL-NGS-101098	26	1847895	0.89555	0.43282	187	0.534759
ARS-BFGL-NGS-42167	5	8267078	0.777522	0.236969	188	0.531915
UA-IFASA-4722	9	48752354	0.820556	0.105015	190	0.526316
ARS-BFGL-NGS-76486	20	57670816	0.921036	0.147766	190	0.526316
ARS-BFGL-NGS-115547	1	128031876	0.879256	0.031005	191	0.52356
ARS-BFGL-NGS-53034	4	114975718	0.968874	0.148232	193	0.518135
ARS-BFGL-NGS-57936	4	113889320	0.885523	0.0437603	194	0.515464
BovineHD1900016005	19	56606767	0.812409	0.0169709	194	0.515464
UA-IFASA-6080	19	57748552	0.837476	0.177725	194	0.515464
ARS-BFGL-NGS-104946	5	120329153	0.852308	0.301471	195	0.512821
BTA-52935-no-rs	21	65450996	0.925841	0.0204197	195	0.512821
ARS-BFGL-NGS-54290	18	51571629	0.803635	0.241357	197	0.507614
BTB-00745265	19	27674629	0.918529	0.0112577	199	0.502513
ARS-BFGL-NGS-74737	20	3489847	0.789848	0.316451	199	0.502513
ARS-BFGL-NGS-95894	2	106572790	0.825778	0.224134	200	0.5
BTB-00909797	5	3552418	0.765824	0.150982	201	0.497512
BovineHD0900007617	9	28213069	0.913098	0.312057	202	0.49505
BTB-01113127	5	14802322	0.866513	0.476133	206	0.485437
ARS-BFGL-NGS-38347	24	10210368	0.908502	0.262934	206	0.485437
ARS-BFGL-NGS-21249	11	99518986	0.884061	0.0170132	207	0.483092
BTA-18121-no-rs	18	39603232	0.836014	0.361444	207	0.483092
ARS-BFGL-NGS-71946	5	113468743	0.812826	0.474428	208	0.480769
Hapmap36677-SCAFFOLD324504_3277	2	30825772	0.888239	0.449671	209	0.478469
ARS-BFGL-NGS-100788	14	20157384	0.887403	0.337218	209	0.478469
BovineHD1600013007	16	47098672	0.854188	0.197114	211	0.473934
BTA-32202-no-rs	5	118906453	0.89555	0.021227	213	0.469484
ARS-BFGL-NGS-110532	11	104654421	0.839983	0.412708	213	0.469484
ARS-BFGL-NGS-56179	18	39793889	0.884897	0.0603163	214	0.46729
ARS-BFGL-NGS-113213	1	145777153	0.867767	0.230621	215	0.465116
ARS-BFGL-NGS-81996	2	119772030	0.878212	0.136893	215	0.465116
ARS-BFGL-BAC-11938	1	37088650	0.941717	0.170586	216	0.462963
ARS-BFGL-NGS-2859	9	103755777	0.786714	0.287839	216	0.462963
BTA-83485-no-rs	10	102707947	0.867976	0.41083	216	0.462963
ARS-BFGL-NGS-70413	10	102574147	0.898057	0.221098	218	0.458716
BTA-98364-no-rs	1	109468586	0.899728	0.335384	219	0.456621
WBYS0000000006	14	1802264	0.661792	0.359533	219	0.456621
BovineHD0900022139	9	79767692	0.877376	0.222381	220	0.454545
ARS-BFGL-NGS-35514	19	8216070	0.809275	0.119257	220	0.454545
ARS-BFGL-NGS-103887	13	72948344	0.909338	0.00781071	221	0.452489
BTB-01346090	16	67810157	0.914769	0.293789	221	0.452489
ARS-BFGL-NGS-16266	20	58864888	0.899102	0.479902	221	0.452489
ARS-BFGL-NGS-111441	3	117439277	0.84249	0.421398	222	0.45045
ARS-BFGL-NGS-5914	21	30908358	0.79507	0.447583	222	0.45045
ARS-BFGL-NGS-4905	22	61040701	0.789639	0.299603	222	0.45045
ARS-BFGL-NGS-88797	6	109182713	0.88051	0.107473	223	0.44843
Hapmap40306-BTA-39850	16	69323428	0.92981	0.0651539	224	0.446429
ARS-BFGL-NGS-41860	3	113404503	0.832672	0.418966	225	0.444444
ARS-BFGL-NGS-115803	4	17112	0.919992	0.00862852	225	0.444444
ARS-BFGL-NGS-110844	19	38546855	0.862127	0.0141749	225	0.444444
ARS-BFGL-BAC-2576	2	5823066	0.93545	0.295444	226	0.442478
ARS-BFGL-NGS-97124	27	40846421	0.923334	0.134729	226	0.442478
ARS-BFGL-NGS-117043	6	14597357	0.836014	0.0698401	227	0.440529
ARS-BFGL-NGS-100661	25	41841016	0.860873	0.202742	227	0.440529
ARS-BFGL-NGS-42468	7	1933038	0.881136	0.104196	228	0.438596
ARS-BFGL-NGS-54734	18	12355213	0.951953	0.335967	228	0.438596
ARS-BFGL-NGS-87101	2	88462321	0.931272	0.31135	229	0.436681
BTA-117177-no-rs	4	8383404	0.817004	0.427768	229	0.436681
ARS-BFGL-NGS-115682	13	78901415	0.905787	0.0100323	229	0.436681
Hapmap33789-BTA-158745	3	66315977	0.942553	0.162234	230	0.434783
Hapmap34864-BES11_Contig325_836	5	57557646	0.853353	0.0580171	230	0.434783
ARS-BFGL-NGS-57040	12	22250330	0.904324	0.215177	230	0.434783
BovineHD0600004303	6	15914568	0.935032	0.213584	231	0.4329
Hapmap34233-BES5_Contig600_1072	6	18450433	0.87278	0.0515797	231	0.4329
UA-IFASA-3742	6	117106304	0.91644	0.356622	231	0.4329
Hapmap57446-rs29023998	1	49393074	0.960727	0.29376	232	0.431034
BTA-105674-no-rs	2	115610580	0.92229	0.00656852	232	0.431034
INRA-630	3	24214576	0.964905	0.230245	232	0.431034
ARS-BFGL-NGS-119390	9	103604815	0.882599	0.431361	234	0.42735
BTB-00502017	12	67951346	0.974305	0.141188	234	0.42735
Hapmap24717-BTC-002824	14	2951045	0.887821	0.391176	234	0.42735
ARS-BFGL-NGS-105794	22	61199665	0.937539	0.0749777	235	0.425532
ARS-BFGL-NGS-6748	28	28385256	0.863798	0.0556227	235	0.425532
ARS-BFGL-NGS-36015	3	120325736	0.908711	0.474023	236	0.423729
BTB-00233516	5	85886632	0.934615	0.412047	236	0.423729
Hapmap42829-BTA-117556	10	102935702	0.923334	0.334389	236	0.423729
ARS-BFGL-NGS-10885	17	48958186	0.88427	0.1043	236	0.423729
Hapmap34793-BES2_Contig447_1495	3	64493554	0.932108	0.0441506	237	0.421941
ARS-BFGL-NGS-30557	5	104972270	0.805306	0.392477	237	0.421941
ARS-BFGL-NGS-7157	7	4096495	0.906204	0.439258	237	0.421941
ARS-BFGL-NGS-35793	18	63632070	0.951118	0.237646	237	0.421941
ARS-BFGL-NGS-68206	9	33028520	0.91456	0.0581316	238	0.420168
ARS-BFGL-NGS-99530	12	89154911	0.9014	0.440904	238	0.420168
BovineHD1600007224	16	25962873	0.888657	0.411848	238	0.420168
UA-IFASA-6732	19	9896033	0.912262	0.045569	238	0.420168
Hapmap50499-BTA-90255	3	42403309	0.955087	0.128171	239	0.41841
BTA-72719-no-rs	4	25212380	0.942344	0.383285	239	0.41841
BovineHD1900015999	19	56569168	0.833299	0.46553	239	0.41841
Hapmap53669-rs29025229	10	100576773	0.949655	0.0720414	240	0.416667
Hapmap55558-rs29013980	11	19803705	0.957802	0.456379	240	0.416667
ARS-BFGL-NGS-84256	23	7240128	0.858784	0.439674	240	0.416667
BTB-01652151	11	59622185	0.948611	0.0650738	241	0.414938
BTA-25647-no-rs	14	20539082	0.911636	0.195234	241	0.414938
Hapmap60999-rs29016338	16	21652188	0.849384	0.422282	241	0.414938
ARS-BFGL-NGS-113275	8	112148203	0.973679	0.336194	243	0.411523
BovineHD0900022133	9	79742076	0.883017	0.00118287	243	0.411523
BTB-00099340	2	57692075	0.918529	0.303616	244	0.409836
Hapmap34566-BES11_Contig184_366	11	18735382	0.92417	0.240167	244	0.409836
Hapmap42762-BTA-100328	12	41479027	0.959682	0.48313	244	0.409836
ARS-BFGL-NGS-42837	19	8745752	0.885732	0.0899764	244	0.409836
BTB-00131742	3	64166020	0.891164	0.31083	245	0.408163
ARS-BFGL-NGS-37934	12	45050839	0.930854	0.115799	245	0.408163
BTB-01849217	6	91023863	0.972008	0.364389	246	0.406504
ARS-BFGL-NGS-116664	12	30609095	0.944433	0.385645	246	0.406504
ARS-BFGL-NGS-111450	22	55739882	0.914978	0.10879	246	0.406504
ARS-BFGL-NGS-110460	29	50586068	0.894088	0.476636	246	0.406504
Hapmap41630-BTA-74182	5	78206091	0.900564	0.192299	247	0.404858
ARS-BFGL-NGS-27567	8	103028846	0.801337	0.387774	247	0.404858
ARS-BFGL-NGS-88501	13	38086947	0.901191	0.293463	247	0.404858
ARS-BFGL-NGS-3147	23	9400143	0.930854	0.179309	247	0.404858
BTA-75768-no-rs	6	35147153	0.933152	0.0817103	248	0.403226
ARS-BFGL-NGS-40559	10	72380552	0.917276	0.27488	248	0.403226
ARS-BFGL-NGS-87575	29	32621489	0.840401	0.38516	248	0.403226
BTB-00094170	2	33336950	0.922707	0.0755037	249	0.401606
BTB-00175065	4	35521313	0.964278	0.167028	249	0.401606
ARS-BFGL-NGS-26240	28	7001292	0.873825	0.29345	249	0.401606
Hapmap22957-BTA-47431	2	41488041	0.956549	0.113562	250	0.4
ARS-BFGL-NGS-60707	3	48550861	0.883852	0.140629	250	0.4
Hapmap39168-BTA-122655	15	17131141	0.961563	0.0564849	250	0.4
ARS-BFGL-NGS-108063	5	17507982	0.932526	0.304772	251	0.398406
BTA-65971-no-rs	23	18113264	0.918738	0.0691223	251	0.398406
Hapmap24560-BTA-147782	24	58464704	0.864216	0.139836	251	0.398406
BTA-90219-no-rs	7	69079951	0.961563	0.138605	252	0.396825
ARS-BFGL-NGS-111461	8	3501341	0.92793	0.399707	252	0.396825
BTB-02018145	25	27670625	0.859829	0.0963314	252	0.396825
ARS-BFGL-NGS-103934	9	42875324	0.963652	0.204531	253	0.395257
Hapmap39625-BTA-118605	1	16744848	0.931481	0.278986	254	0.393701
Hapmap44654-BTA-63754	28	25244340	0.87863	0.227175	254	0.393701
BTB-01126961	8	46906317	0.881554	0.112678	255	0.392157
BTA-83392-no-rs	9	4130601	0.972425	0.261117	255	0.392157
Hapmap57331-rs29009884	9	44075848	0.88803	0.195366	255	0.392157
ARS-BFGL-NGS-10384	10	99578526	0.851264	0.347975	255	0.392157
BTA-36425-no-rs	15	34494054	0.95446	0.302801	255	0.392157
BTB-01435027	20	54052768	0.898266	0.382674	255	0.392157
Hapmap39197-BTA-23280	1	147314194	0.889701	0.308641	256	0.390625
BTA-48582-no-rs	2	95418050	0.971381	0.00709677	256	0.390625
BTB-02002084	6	10984220	0.952789	0.335343	257	0.389105
BTB-01648819	6	17134636	0.960727	0.00456621	257	0.389105
ARS-BFGL-NGS-101465	8	53948268	0.902444	0.0539352	257	0.389105
BTB-00395419	9	59645951	0.94506	0.063771	257	0.389105
BTA-06080-no-rs	1	18254887	0.938793	0.125834	258	0.387597
BTA-72255-no-rs	4	108974924	0.969919	0.107904	258	0.387597
BTA-122758-no-rs	13	43907827	0.947357	0.0343991	258	0.387597
ARS-BFGL-NGS-21410	22	17556764	0.900355	0.15116	258	0.387597
ARS-BFGL-NGS-117435	24	25493389	0.883017	0.120062	258	0.387597
ARS-BFGL-NGS-88199	24	58072832	0.928974	0.00854509	258	0.387597
BTA-99520-no-rs	7	28920128	0.951118	0.473863	259	0.3861
BovineHD1100030053	11	103178848	0.873198	0.00921053	259	0.3861
ARS-BFGL-NGS-13138	13	83662585	0.842908	0.05886	259	0.3861
ARS-BFGL-NGS-31524	23	50747363	0.89952	0.405016	259	0.3861
BTB-00117283	2	136461239	0.949864	0.0126457	260	0.384615
BTA-23130-no-rs	7	78599961	0.891164	0.14428	260	0.384615
BTA-104686-no-rs	27	9357294	0.9014	0.410313	260	0.384615
ARS-BFGL-BAC-15061	1	28940539	0.952998	0.466681	261	0.383142
BovineHD0100013356	1	47118393	0.922081	0.220095	261	0.383142
ARS-BFGL-NGS-94365	6	67780297	0.964696	0.441208	261	0.383142
ARS-BFGL-NGS-1032	19	42473919	0.939001	0.180311	261	0.383142
ARS-BFGL-NGS-98699	6	107921117	0.968874	0.0167098	262	0.381679
ARS-BFGL-NGS-61359	6	109682953	0.88991	0.111972	262	0.381679
ARS-BFGL-NGS-100768	6	118922500	0.926676	0.0214157	262	0.381679
BovineHD0200034542	2	119562453	0.970336	0.00365985	263	0.380228
ARS-BFGL-BAC-11747	11	58419387	0.915605	0.0417522	263	0.380228
ARS-BFGL-NGS-112930	12	89621011	0.959474	0.346723	263	0.380228
BTA-38752-no-rs	16	37876689	0.863171	0.387706	263	0.380228
BovineHD2000009192	20	31924742	0.872572	0.317812	263	0.380228
BTB-01224765	1	14961941	0.969501	0.308554	264	0.378788
Hapmap51658-BTA-90960	8	47506706	0.916023	0.205017	264	0.378788
ARS-BFGL-NGS-114414	19	56695441	0.962607	0.0236545	265	0.377358
BTA-28549-no-rs	27	25424395	0.951953	0.058262	265	0.377358
Hapmap27403-BTA-142195	4	55005864	0.953416	0.00405346	266	0.37594
BTB-00273221	6	98929697	0.978901	0.120465	266	0.37594
ARS-BFGL-NGS-68659	11	88744811	0.973888	0.273059	266	0.37594
BovineHD0400007595	4	26037922	0.940882	0.31361	267	0.374532
BTB-00215702	5	4244330	0.967203	0.0075594	267	0.374532
Hapmap57421-rs29025964	10	46802159	0.957176	0.420777	267	0.374532
ARS-BFGL-NGS-7012	11	47393436	0.717568	0.0799127	267	0.374532
ARS-BFGL-NGS-97790	12	89256023	0.796741	0.498165	267	0.374532
BTB-00562922	14	30449596	0.978483	0.0106746	267	0.374532
ARS-BFGL-NGS-90205	4	57874971	0.925632	0.455428	268	0.373134
BTB-00043545	1	100862935	0.983497	0.0186916	269	0.371747
BTA-28274-no-rs	3	102421833	0.937121	0.232278	269	0.371747
Hapmap51746-BTA-58798	24	61676001	0.833299	0.325896	269	0.371747
Hapmap41305-BTA-59569	25	12800811	0.934197	0.475291	269	0.371747
Hapmap60079-rs29021032	5	15560977	0.983288	0.00201827	270	0.37037
ARS-BFGL-NGS-3582	10	79778640	0.968874	0.0328806	270	0.37037
BovineHD0100040100	1	140296958	0.986213	0.411777	271	0.369004
BTB-01527594	6	49166985	0.975768	0.160137	271	0.369004
BTA-83950-no-rs	9	51078453	0.845832	0.133984	271	0.369004
ARS-BFGL-NGS-20157	10	101200927	0.94882	0.417217	271	0.369004
ARS-BFGL-NGS-19305	12	79681208	0.951744	0.201712	271	0.369004
BTA-32343-no-rs	13	36876232	0.917485	0.185451	271	0.369004
ARS-BFGL-NGS-119949	15	82119502	0.950491	0.0745055	271	0.369004
BTA-63137-no-rs	27	41687452	0.87675	0.287467	271	0.369004
BTA-116497-no-rs	21	52816464	0.944015	0.0572029	272	0.367647
BTB-01511007	27	34295252	0.956131	0.158728	272	0.367647
BTA-48291-no-rs	2	83029887	0.831001	0.403972	273	0.3663
BTB-01333253	3	6126856	0.952789	0.133962	274	0.364964
BTB-00218546	5	8518671	0.957176	0.00349192	274	0.364964
ARS-BFGL-NGS-113873	7	52572307	0.970127	0.0230405	274	0.364964
ARS-BFGL-BAC-12460	12	2095868	0.937539	0.0094697	274	0.364964
ARS-BFGL-NGS-44210	12	90805949	0.947149	0.363145	274	0.364964
Hapmap52590-rs29020878	15	41383202	0.975141	0.0100686	274	0.364964
Hapmap34763-BES8_Contig497_586	4	36408463	0.915396	0.11707	275	0.363636
Hapmap58644-rs29010529	8	101529840	0.797159	0.0500524	275	0.363636
ARS-BFGL-NGS-14750	12	90536166	0.873825	0.0315563	275	0.363636
ARS-BFGL-NGS-103061	18	2476555	0.982244	0.28892	275	0.363636
BTA-42735-no-rs	18	21929721	0.965949	0.0591479	275	0.363636
BTB-01263848	4	55656122	0.906413	0.126757	276	0.362319
ARS-BFGL-NGS-103775	9	6744202	0.80071	0.0671798	276	0.362319
BTB-00266123	12	59497466	0.960309	0.0277355	276	0.362319
BovineHD1700017278	17	60580569	0.949446	0.423102	276	0.362319
BTA-03895-no-rs	22	60877108	0.79883	0.245554	276	0.362319
BovineHD0400010342	4	36877696	0.894715	0.0238151	277	0.361011
ARS-BFGL-NGS-117268	7	22681472	0.95258	0.489035	277	0.361011
ARS-BFGL-NGS-88666	7	63494788	0.957802	0.3988	277	0.361011
Hapmap59406-rs29026470	17	35300746	0.978274	0.243861	277	0.361011
Hapmap27966-BTA-149885	17	70161402	0.917067	0.0113895	277	0.361011
BTA-101689-no-rs	2	68508316	0.952789	0.054374	278	0.359712
BovineHD1000021218	10	74468640	0.95446	0.206172	278	0.359712
ARS-BFGL-NGS-35979	16	73069046	0.830583	0.163984	278	0.359712
ARS-BFGL-NGS-12308	29	51396010	0.894924	0.171335	278	0.359712
BovineHD0600005962	6	21589793	0.974723	0.369267	279	0.358423
BTB-01972463	11	15462339	0.906204	0.172891	279	0.358423
ARS-BFGL-NGS-55159	13	60593663	0.945268	0.443425	279	0.358423
ARS-BFGL-NGS-115272	19	58728445	0.920827	0.1174	279	0.358423
UA-IFASA-8732	21	52273180	0.918112	0.0510808	279	0.358423
Hapmap44168-BTA-95812	27	8503527	0.988511	0.00158495	279	0.358423
INRA-297	3	53384563	0.865887	0.447407	280	0.357143
BTB-00371898	8	102123125	0.987048	0.219471	282	0.35461
BTA-40649-no-rs	17	23367681	0.915396	0.353834	282	0.35461
Hapmap57688-rs29017235	20	57975104	0.949029	0.195686	282	0.35461
ARS-BFGL-NGS-30598	25	41596286	0.911009	0.378812	282	0.35461
BovineHD2600014399	26	49917709	0.968456	0.368529	282	0.35461
BTB-01830390	15	11197384	0.90892	0.41117	283	0.353357
ARS-BFGL-NGS-33650	18	5168119	0.862544	0.0661177	283	0.353357
Hapmap28169-BTA-70367	4	48615363	0.980572	0.337559	284	0.352113
BovineHD0900002715	9	10937255	0.964069	0.00476706	284	0.352113
Hapmap51442-BTA-39855	16	71208967	0.914351	0.0405529	284	0.352113
ARS-BFGL-NGS-17155	23	51456430	0.90704	0.405689	284	0.352113
BovineHD0500016058	5	56565409	0.921245	0.320408	285	0.350877
BTA-109670-no-rs	14	73543299	0.942971	0.0294639	285	0.350877
Hapmap28115-BTC-014654	6	54026087	0.968038	0.0418645	286	0.34965
ARS-BFGL-NGS-80765	9	56904690	0.973052	0.0140618	286	0.34965
ARS-BFGL-NGS-10318	19	22841439	0.906622	0.00368664	286	0.34965
ARS-BFGL-NGS-118513	21	52091583	0.982661	0.316645	286	0.34965
BTA-53975-no-rs	22	29336878	0.890119	0.403778	286	0.34965
ARS-BFGL-NGS-10170	27	41805300	0.850846	0.0341272	286	0.34965
BTA-77526-no-rs	6	17606774	0.956549	0.00262066	287	0.348432
ARS-BFGL-NGS-26419	22	46607237	0.954251	0.0728984	287	0.348432
ARS-BFGL-NGS-100466	7	48068180	0.875496	0.318778	288	0.347222
ARS-BFGL-NGS-18349	17	74998349	0.927094	0.397476	288	0.347222
ARS-BFGL-NGS-4455	23	52091670	0.940882	0.14254	288	0.347222
BovineHD0300010253	3	32867340	0.963025	0.0701735	289	0.346021
Hapmap50909-BTA-17901	4	22939067	0.894506	0.063872	289	0.346021
Hapmap60522-rs29015286	4	37631099	0.878212	0.315771	289	0.346021
BTB-00795425	20	64110807	0.951953	0.0389511	289	0.346021
BTB-00367725	8	94054045	0.923543	0.0206967	290	0.344828
Hapmap51735-BTA-50264	20	35334580	0.937539	0.164327	290	0.344828
ARS-BFGL-NGS-6128	3	55434410	0.955922	0.33927	291	0.343643
BovineHD1200011989	12	42760473	0.956131	0.00109242	291	0.343643
ARS-BFGL-NGS-100268	16	79011465	0.921454	0.0403537	291	0.343643
BTB-00225685	5	32662887	0.850637	0.118124	292	0.342466
ARS-BFGL-NGS-114285	12	90330112	0.953833	0.206417	292	0.342466
BTA-17923-no-rs	1	92958471	0.969919	0.0284299	293	0.341297
ARS-BFGL-BAC-36880	1	94090278	0.900773	0.0503247	293	0.341297
ARS-BFGL-NGS-8701	12	79374370	0.771673	0.0713319	293	0.341297
BovineHD1100008246	11	27667315	0.974932	0.0763874	294	0.340136
Hapmap50930-BTA-29913	20	15749722	0.956758	0.232751	294	0.340136
BTB-01077261	1	49341658	0.973052	0.0161013	295	0.338983
ARS-BFGL-NGS-107096	1	53753590	0.926468	0.268095	295	0.338983
ARS-BFGL-NGS-112019	4	119574085	0.953207	0.11911	295	0.338983
ARS-BFGL-NGS-103214	18	63096692	0.900982	0.375029	295	0.338983
Hapmap28134-BTA-152098	3	79753931	0.983915	0.00902335	296	0.337838
BTB-01444539	9	30966432	0.937748	0.0911116	296	0.337838
ARS-BFGL-NGS-104721	3	66486992	0.903906	0.224752	297	0.3367
ARS-BFGL-NGS-99440	28	34596949	0.858784	0.0695694	297	0.3367
Hapmap44380-BTA-46707	2	24837034	0.886986	0.401201	298	0.33557
ARS-BFGL-NGS-115806	3	5541010	0.878003	0.309541	298	0.33557
Hapmap49515-BTA-18233	5	63983082	0.849175	0.334563	298	0.33557
ARS-BFGL-NGS-23727	7	76269705	0.925632	0.242045	298	0.33557
Hapmap23456-BTC-072918	14	27428072	0.951535	0.436773	298	0.33557
ARS-BFGL-NGS-103449	18	10351779	0.843117	0.2417	298	0.33557
BovineHD0200037248	2	128250815	0.881345	0.201351	300	0.333333
ARS-BFGL-NGS-62597	7	12404210	0.89179	0.074022	300	0.333333
ARS-BFGL-NGS-14050	29	47499900	0.946313	0.25298	300	0.333333
ARS-BFGL-NGS-65126	3	114526324	0.961145	0.364269	301	0.332226
Hapmap34151-BES4_Contig331_734	17	33495581	0.885523	0.0701816	301	0.332226
ARS-BFGL-NGS-2993	21	21983474	0.945895	0.0827076	301	0.332226
ARS-BFGL-NGS-123	22	55865370	0.972634	0.126718	301	0.332226
ARS-BFGL-NGS-35125	3	104093652	0.89367	0.0594904	302	0.331126
ARS-BFGL-NGS-102878	4	35763942	0.902653	0.273432	302	0.331126
Hapmap28097-BTA-150010	6	11521655	0.935032	0.479223	302	0.331126
ARS-BFGL-NGS-24688	6	36518232	0.877794	0.290933	302	0.331126
ARS-BFGL-NGS-102492	19	37099312	0.929392	0.0144976	302	0.331126
ARS-BFGL-NGS-40570	5	75090908	0.844579	0.210858	303	0.330033
BTB-01537249	8	93825702	0.98099	0.474872	303	0.330033
Hapmap35889-SCAFFOLD32492_3890	9	26643027	0.917485	0.0549863	303	0.330033
ARS-BFGL-NGS-33007	10	5540505	0.968247	0.0519957	303	0.330033
ARS-BFGL-NGS-111067	18	65978584	0.970545	0.212333	303	0.330033
Hapmap49252-BTA-64616	28	8477956	0.983079	0.0397365	303	0.330033
BTA-71843-no-rs	4	99662527	0.915605	0.350103	304	0.328947
UA-IFASA-7753	14	71025573	0.953833	0.326544	304	0.328947
Hapmap52873-ss46526026	21	66064177	0.97159	0.142335	304	0.328947
BovineHD1100011078	11	37403464	0.985377	0.0227899	305	0.327869
ARS-BFGL-BAC-32355	20	46993780	0.980363	0.0641381	305	0.327869
BovineHD2500011895	25	42506776	0.966576	0.257186	305	0.327869
BTB-01868870	6	7902806	0.899311	0.190476	306	0.326797
Hapmap40296-BTA-99486	7	28840924	0.960727	0.191455	306	0.326797
BTA-22164-no-rs	19	3992347	0.926468	0.0475761	306	0.326797
BovineHD2300008530	23	29874313	0.937957	0.288307	306	0.326797
ARS-BFGL-NGS-108464	28	44694578	0.883434	0.233034	306	0.326797
BTA-02892-no-rs	4	10172043	0.919574	0.0701954	307	0.325733
BTB-01687547	8	20989026	0.879883	0.265551	307	0.325733
BovineHD1600004612	16	17039137	0.964069	0.201083	307	0.325733
Hapmap36420-SCAFFOLD190338_7279	18	56121920	0.9507	0.186333	307	0.325733
BTA-120914-no-rs	12	32687103	0.959474	0.0692358	308	0.324675
BTA-122021-no-rs	1	5374084	0.966158	0.031027	309	0.323625
UA-IFASA-2211	16	24345227	0.97535	0.392482	309	0.323625
Hapmap25850-BTA-148345	1	121925426	0.973052	0.0525977	310	0.322581
BTA-18123-no-rs	10	39440841	0.926676	0.438233	310	0.322581
UA-IFASA-6898	15	32713410	0.920827	0.334279	310	0.322581
BTA-07854-no-rs	21	26447779	0.958847	0.117429	310	0.322581
BTB-01006299	29	11405327	0.974097	0.02359	310	0.322581
ARS-BFGL-NGS-110388	2	134922862	0.945895	0.00496908	311	0.321543
BovineHD0500014962	5	52022560	0.92417	0.149864	311	0.321543
BTB-01932115	6	11363207	0.9601	0.1052	311	0.321543
BovineHD0600030367	6	107761282	0.977857	0.143986	311	0.321543
BovineHD1000009809	10	29764248	0.97911	0.401643	311	0.321543
BovineHD1400005623	14	19678231	0.969919	0.216563	311	0.321543
WBYS0000000503	17	56010031	0.721329	0.00130321	311	0.321543
ARS-BFGL-NGS-15481	18	56611355	0.883434	0.0401986	311	0.321543
ARS-BFGL-NGS-102003	2	115791101	0.937121	0.378399	312	0.320513
ARS-BFGL-NGS-11694	3	85838310	0.932734	0.0942889	312	0.320513
ARS-BFGL-NGS-107806	18	9118293	0.905787	0.210793	312	0.320513
ARS-BFGL-NGS-119059	22	58748602	0.953207	0.345606	312	0.320513
ARS-BFGL-NGS-1089	5	118014757	0.92793	0.157249	313	0.319489
BTB-00284077	6	109209793	0.884688	0.306612	313	0.319489
ARS-BFGL-NGS-111315	7	13584721	0.946522	0.0187597	313	0.319489
ARS-BFGL-NGS-58770	17	74292319	0.924587	0.227067	313	0.319489
UA-IFASA-2222	20	59995917	0.982244	0.379945	313	0.319489
ARS-BFGL-NGS-82024	23	27337800	0.983079	0.218763	313	0.319489
ARS-BFGL-NGS-35886	26	45642121	0.944224	0.470022	313	0.319489
Hapmap55826-rs29023262	28	12593367	0.967203	0.0347732	313	0.319489
BTA-67581-no-rs	3	36849233	0.944015	0.133769	314	0.318471
BTB-00133734	3	69292666	0.923125	0.334917	314	0.318471
BovineHD0900002684	9	10785690	0.925214	0.14326	314	0.318471
BTB-00461989	11	15029477	0.951118	0.232264	314	0.318471
ARS-BFGL-NGS-108302	13	70239106	0.858784	0.0201897	314	0.318471
ARS-BFGL-NGS-32184	16	1972109	0.932317	0.161663	314	0.318471
BTB-01815073	21	37522232	0.939001	0.289433	314	0.318471
BTB-01298839	4	54705552	0.932108	0.147131	315	0.31746
ARS-USMARC-201	5	104230386	0.92417	0.454453	315	0.31746
ARS-BFGL-BAC-13522	10	46312239	0.967621	0.157923	315	0.31746
BovineHD1200002801	12	10073042	0.974305	0.469983	315	0.31746
ARS-BFGL-NGS-17881	16	50486976	0.957593	0.0729712	315	0.31746
ARS-BFGL-NGS-101766	22	55556217	0.974514	0.0736334	315	0.31746
BovineHD2700009924	27	35108990	0.877794	0.284983	315	0.31746
BovineHD0800004272	8	13412696	0.923543	0.138317	316	0.316456
ARS-BFGL-NGS-55042	13	45510831	0.980363	0.125613	316	0.316456
ARS-BFGL-NGS-112253	22	7152566	0.864007	0.499396	316	0.316456
Hapmap31464-BTA-150552	2	117361623	0.951327	0.00230567	317	0.315457
BovineHD0500016055	5	56552682	0.95446	0.337711	317	0.315457
BovineHD0600021260	6	76554961	0.960727	0.00924114	317	0.315457
BovineHD1000026417	10	91698580	0.979737	0.315139	317	0.315457
ARS-BFGL-NGS-41685	12	52207318	0.91832	0.0104641	317	0.315457
BTA-39790-no-rs	16	12929226	0.965532	0.00270446	317	0.315457
ARS-BFGL-NGS-6343	26	47837750	0.969083	0.440504	317	0.315457
WBYS0000000071	29	44069063	0.71339	0.345388	317	0.315457
BovineHD0900002171	9	8967952	0.951953	0.024797	318	0.314465
ARS-BFGL-NGS-60054	10	46571563	0.989346	0.447213	318	0.314465
ARS-BFGL-NGS-101087	11	1525224	0.945895	0.00287102	318	0.314465
ARS-BFGL-NGS-116369	12	89364618	0.973679	0.375456	318	0.314465
Hapmap46790-BTA-27737	20	5140665	0.856069	0.213031	318	0.314465
ARS-BFGL-NGS-95640	24	1282069	0.908502	0.0383996	318	0.314465
Hapmap35817-SCAFFOLD296812_510	29	47113040	0.973888	0.0392535	318	0.314465
BovineHD0100041936	1	145215099	0.951953	0.48431	319	0.31348
ARS-BFGL-NGS-29616	10	20322987	0.965532	0.0879489	319	0.31348
UA-IFASA-6098	11	24539772	0.930645	0.499327	319	0.31348
ARS-BFGL-BAC-36754	19	57213764	0.915814	0.0265739	319	0.31348
ARS-BFGL-NGS-30075	2	10560879	0.965114	0.170563	320	0.3125
BTB-01645411	6	10144179	0.968038	0.00302115	320	0.3125
ARS-BFGL-NGS-102919	9	82276522	0.979528	0.288441	320	0.3125
ARS-BFGL-NGS-116005	29	50716478	0.963025	0.0725597	320	0.3125
BTB-00158983	3	113524798	0.915187	0.485163	321	0.311526
ARS-BFGL-NGS-23799	17	64754159	0.974932	0.120849	321	0.311526
WBYS0000001134	19	53102002	0.705452	0.000888362	321	0.311526
ARS-BFGL-NGS-29577	25	33531557	0.969919	0.0691363	321	0.311526
Hapmap43757-BTA-107542	28	13159624	0.976812	0.0192472	321	0.311526
ARS-BFGL-NGS-81842	28	42831281	0.956549	0.0920507	321	0.311526
ARS-BFGL-NGS-112734	29	33174196	0.920201	0.117594	321	0.311526
WBYS0000000638	29	43599204	0.724671	0.000144134	321	0.311526
ARS-BFGL-NGS-57499	1	151146817	0.977857	0.269173	322	0.310559
ARS-BFGL-NGS-33064	2	134553463	0.964069	0.266631	322	0.310559
BTB-02093457	3	5347767	0.953624	0.102629	322	0.310559
BTB-01129804	7	57887001	0.968874	0.466688	322	0.310559
ARS-BFGL-NGS-40138	18	35501902	0.977439	0.3863	322	0.310559
ARS-BFGL-NGS-106445	20	4597488	0.965114	0.246861	322	0.310559
BTB-01160178	1	4827245	0.968247	0.24466	323	0.309598
BovineHD0100041013	1	142870511	0.934197	0.369298	323	0.309598
Hapmap54039-ss46526101	3	14695941	0.919365	0.307203	323	0.309598
BTB-00893866	13	76616107	0.98475	0.338566	323	0.309598
BovineHD2000006724	20	22383288	0.976603	0.00449198	323	0.309598
UA-IFASA-4438	3	7106278	0.961563	0.118401	324	0.308642
Hapmap39465-BTA-116795	3	60982148	0.962607	0.101128	324	0.308642
BovineHD0800002727	8	8486990	0.859202	0.123511	324	0.308642
BTB-00575979	14	65096463	0.917276	0.160556	324	0.308642
BovineHD2000008433	20	28504178	0.991017	0.0951728	324	0.308642
BTA-13506-no-rs	20	61537001	0.981617	0.0168121	324	0.308642
ARS-BFGL-NGS-81160	23	13746463	0.919783	0.0266864	324	0.308642
Hapmap53299-rs29024075	24	28244323	0.966158	0.0326486	324	0.308642
ARS-BFGL-NGS-13534	3	104814609	0.914769	0.0669103	325	0.307692
BTB-01252613	5	1736633	0.952371	0.0651459	325	0.307692
ARS-BFGL-NGS-116227	5	4156726	0.984959	0.0730647	325	0.307692
BTB-01428731	6	92217233	0.930854	0.194906	325	0.307692
ARS-BFGL-NGS-8866	13	59291745	0.987257	0.00158697	325	0.307692
ARS-BFGL-NGS-12921	17	73915069	0.973052	0.268033	325	0.307692
ARS-BFGL-NGS-79228	18	40502223	0.904533	0.193072	325	0.307692
BTB-00953338	27	15291371	0.953207	0.29027	325	0.307692
Hapmap50928-BTA-28811	1	26453228	0.963443	0.0290546	326	0.306748
UFL-rs109621328	7	53448291	0.958011	0.0182076	326	0.306748
BovineHD1000007481	10	22901733	0.986004	0.0387712	326	0.306748
UA-IFASA-4326	10	46129778	0.992062	0.455043	326	0.306748
ARS-BFGL-NGS-22089	12	36252254	0.961563	0.419183	326	0.306748
BovineHD1300015259	13	53859575	0.987675	0.0378596	326	0.306748
BTB-01518485	14	58203661	0.962607	0.292318	326	0.306748
ARS-BFGL-NGS-69851	19	31500451	0.986422	0.254341	326	0.306748
ARS-BFGL-NGS-116479	19	58919657	0.947149	0.269629	326	0.306748
ARS-BFGL-NGS-26723	24	57200185	0.94694	0.214758	326	0.306748
ARS-BFGL-NGS-13121	1	146833973	0.986839	0.0892252	327	0.30581
ARS-BFGL-NGS-111314	3	106168691	0.938793	0.280263	327	0.30581
Hapmap41345-BTA-72417	4	110668558	0.972216	0.0344865	327	0.30581
BTB-00211341	4	115531863	0.922916	0.189452	327	0.30581
BTA-97754-no-rs	9	71021904	0.993942	0.372951	327	0.30581
ARS-BFGL-NGS-35193	19	18187824	0.919783	0.134227	327	0.30581
ARS-BFGL-NGS-8442	19	30250870	0.976812	0.187019	327	0.30581
BovineHD2000016501	20	59005665	0.923961	0.241126	327	0.30581
BTB-01291903	22	20294936	0.90704	0.174689	327	0.30581
UA-IFASA-8138	29	8865683	0.941717	0.417702	327	0.30581
BovineHD0500024697	5	87121981	0.975977	0.00353168	328	0.304878
BTB-01752812	9	1926314	0.98663	0.47004	328	0.304878
BovineHD1600007119	16	25595216	0.983497	0.0542693	328	0.304878
ARS-BFGL-NGS-41148	26	12364119	0.991435	0.0272861	328	0.304878
ARS-BFGL-NGS-86694	29	13282822	0.992689	0.0470328	328	0.304878
ARS-BFGL-NGS-110495	1	69803449	0.991644	0.009585	329	0.303951
ARS-BFGL-NGS-7099	1	74459840	0.991435	0.018858	329	0.303951
BTA-108007-no-rs	1	116419981	0.885523	0.120193	329	0.303951
ARS-BFGL-NGS-103878	3	10197292	0.981408	0.0409749	329	0.303951
ARS-BFGL-NGS-35462	3	116968644	0.986839	0.199407	329	0.303951
ARS-BFGL-NGS-112115	4	107510845	0.988928	0.0369666	329	0.303951
Hapmap41356-BTA-78236	6	21528332	0.993524	0.0378469	329	0.303951
ARS-BFGL-NGS-110189	7	14434623	0.947566	0.432429	329	0.303951
BTB-00316291	7	64892251	0.957802	0.236423	329	0.303951
BTB-00339768	8	29023325	0.936077	0.0871457	329	0.303951
BovineHD4100011646	14	57603853	0.988928	0.438847	329	0.303951
BovineHD1700003310	17	11528830	0.994151	0.0585207	329	0.303951
ARS-BFGL-NGS-113568	18	35971459	0.921663	0.227221	329	0.303951
BTA-89233-no-rs	23	31819343	0.980155	0.0511509	329	0.303951
ARS-BFGL-NGS-27313	26	15972936	0.979528	0.0411602	329	0.303951
BTA-84106-no-rs	9	70439087	0.997493	0.0364398	330	0.30303
ARS-BFGL-NGS-70724	14	63894637	0.994151	0.290607	330	0.30303
Hapmap59628-rs29013651	24	10812124	0.969501	0.232708	330	0.30303
Hapmap44720-BTA-62525	27	23623456	0.980781	0.196166	330	0.30303
ARS-BFGL-NGS-115126	3	43129840	0.993315	0.169716	331	0.302115
ARS-BFGL-NGS-42109	6	13713385	0.999164	0.117709	331	0.302115
Hapmap32110-BTA-153952	6	35555247	0.997075	0.00052378	331	0.302115
ARS-BFGL-NGS-102603	7	67495781	0.994569	0.179584	331	0.302115
Hapmap55372-rs29027535	8	32090481	0.991853	0.15396	331	0.302115
BovineHD0900002671	9	10737017	0.989346	0.0125633	331	0.302115
Hapmap24529-BTA-125471	10	45436582	0.997284	0.394219	331	0.302115
BTA-41571-no-rs	17	4585172	0.99248	0.13955	331	0.302115
BovineHD2100002022	21	8875011	0.977857	0.0100406	331	0.302115
ARS-BFGL-NGS-43915	27	7477671	0.979528	0.479633	331	0.302115
Hapmap60540-rs29021339	1	4727118	0.996658	0.0307064	332	0.301205
BovineHD0100037777	1	132663262	0.962816	0.18811	332	0.301205
BTB-01930921	4	39987629	0.993524	0.154752	332	0.301205
ARS-BFGL-NGS-111754	8	30557501	0.999164	0.197052	332	0.301205
ARS-BFGL-NGS-103119	8	88181529	0.998747	0.435892	332	0.301205
BTB-01069323	8	93307317	0.996449	0.165933	332	0.301205
BTA-26796-no-rs	9	22816140	0.999373	0.312709	332	0.301205
BTB-01282960	9	51529308	0.999373	0.0013587	332	0.301205
ARS-BFGL-NGS-97032	10	44773388	0.985168	0.0229008	332	0.301205
Hapmap51024-BTA-67203	10	44868505	0.999582	0.227168	332	0.301205
ARS-BFGL-NGS-111113	10	45387461	0.999582	0.394462	332	0.301205
BTB-00421141	10	45465423	0.998956	0.247072	332	0.301205
ARS-BFGL-NGS-109218	10	45488421	0.998538	0.246234	332	0.301205
BTB-00421066	10	45506957	0.999373	0.247074	332	0.301205
ARS-BFGL-NGS-118376	10	45531280	0.996658	0.24607	332	0.301205
Hapmap40184-BTA-67230	10	45564676	0.974723	0.240141	332	0.301205
ARS-BFGL-NGS-10871	10	46729918	0.99812	0.206886	332	0.301205
BTB-00422869	10	47689396	0.99436	0.245063	332	0.301205
Hapmap50440-BTA-68229	10	48225546	0.999373	0.39653	332	0.301205
ARS-BFGL-NGS-2679	11	2195687	0.993942	0.207755	332	0.301205
BovineHD1200022125	12	77803000	0.996031	0.0788591	332	0.301205
ARS-BFGL-NGS-19286	15	54803685	0.976394	0.136607	332	0.301205
BovineHD1600003271	16	12251178	0.996658	0.211591	332	0.301205
Hapmap48316-BTA-39565	16	57239720	0.999791	0.0556832	332	0.301205
Hapmap43258-BTA-39566	16	57264184	0.998956	0.0689042	332	0.301205
UA-IFASA-2389	17	36501744	0.998956	0.292555	332	0.301205
ARS-BFGL-NGS-35229	20	70699506	0.991853	0.01369	332	0.301205
ARS-BFGL-NGS-112524	21	22858538	0.997911	0.155432	332	0.301205
Hapmap50289-BTA-24348	22	30863595	0.996031	0.00377517	332	0.301205
ARS-BFGL-NGS-84509	23	5484630	0.985586	0.0769394	332	0.301205
BovineHD2500001666	25	6598221	0.987884	0.165891	332	0.301205
ARS-BFGL-NGS-82152	25	12569917	0.995195	0.350336	332	0.301205
ARS-BFGL-NGS-24420	25	25876171	0.972008	0.0233183	332	0.301205
Hapmap31342-BTC-065723	25	31789354	0.998747	0.20571	332	0.301205
ARS-BFGL-NGS-41355	26	2849216	0.976186	0.0850631	332	0.301205
BTA-60900-no-rs	26	22557427	0.999373	0.0213211	332	0.301205
ARS-BFGL-NGS-25195	29	11099809	0.997493	0.112984	332	0.301205
Hapmap49490-BTA-121555	29	42342570	0.998538	0.457113	332	0.301205
Hapmap43437-BTA-101873	1	135098	0.994778	0.115288	332	0
ARS-BFGL-NGS-16466	1	267940	0.980781	0.0450479	332	0
Hapmap34944-BES1_Contig627_1906	1	393248	0.998329	0.020611	332	0
ARS-BFGL-NGS-98142	1	471078	0.995404	0.187723	332	0
Hapmap53946-rs29015852	1	516404	0.999791	0.04743	332	0
ARS-BFGL-NGS-114208	1	533815	0.997702	0.0466918	332	0
ARS-BFGL-NGS-66449	1	571340	0.996449	0.0887841	331	0
ARS-BFGL-BAC-32770	1	845494	0.9906	0.00147617	332	0
ARS-BFGL-NGS-65067	1	883895	0.998329	0.189789	332	0
ARS-BFGL-BAC-32722	1	929617	0.999791	0.0112829	332	0
ARS-BFGL-BAC-34682	1	950841	0.999582	0.0111808	332	0
ARS-BFGL-NGS-3964	1	974586	0.999582	0.077325	332	0
ARS-BFGL-NGS-98203	1	1009504	0.999582	0.246917	332	0
BovineHD0100000339	1	1025817	0.992689	0.00452441	331	0
ARS-BFGL-BAC-2376	1	1114422	0.999582	0.122884	332	0
ARS-BFGL-BAC-31722	1	1189382	0.908502	0.192113	322	0
BTA-49284-no-rs	1	1209308	0.976394	0.366709	330	0
ARS-BFGL-BAC-6557	1	1234172	0.986213	0.341029	332	0
WBYS0000000313	1	1277227	0.738249	0	332	0
ARS-BFGL-BAC-12931	1	1288510	0.99812	0.4527	332	0
ARS-BFGL-BAC-14857	1	1336351	0.999373	0.00397157	332	0
Hapmap53766-ss46526150	1	1359951	0.991226	0.459115	325	0
ARS-BFGL-NGS-115971	1	1385605	0.991644	0.430693	332	0
ARS-BFGL-NGS-62826	1	1436503	0.997075	0.0102661	332	0
BTA-39394-no-rs	1	1513277	0.997075	0.0406453	332	0
BovineHD0100000475	1	1534553	0.995195	0.171809	332	0
BovineHD0100000476	1	1535527	0.999373	0.171091	332	0
BovineHD0100000479	1	1540262	0.998329	0.171375	332	0
ARS-BFGL-NGS-109301	1	1543411	0.995404	0.0159496	332	0
BovineHD0100000486	1	1554043	0.999791	0.171438	332	0
ARS-BFGL-NGS-105306	1	1582828	0.957176	0.282737	257	0
ARS-BFGL-NGS-87636	1	1603944	1	0	332	0
Hapmap24070-BTA-123581	1	1625471	0.994151	0.000210128	332	0
WBYS0000000553	1	1649162	0.738249	0.000565931	332	0
WBYS0000000559	1	1654405	0.737832	0.000424689	332	0
WBYS0000000558	1	1655463	0.738249	0.000565931	332	0
WBYS0000001596	1	1668494	0.991226	0.399052	281	0
BovineHD0100000539	1	1680809	0.998538	0	332	0
WBYS0000000543	1	1706050	0.737414	0.154958	332	0
ARS-BFGL-BAC-13059	1	1760113	0.997075	0.210559	332	0
ARS-BFGL-BAC-14930	1	1782724	0.948402	0.239537	330	0
ARS-BFGL-NGS-11433	1	1851399	0.997702	0.234192	332	0
BovineHD0100000587	1	1882332	0.999791	0.000208943	332	0
BovineHD0100000588	1	1883632	1	0.000208899	332	0
BovineHD0100000589	1	1885789	0.989764	0.311418	321	0
BovineHD0100000590	1	1886547	0.999373	0.312186	332	0
BovineHD0100000591	1	1887295	0.990808	0.310458	331	0
BovineHD0100000592	1	1889540	0.996031	0.311451	331	0
BovineHD0100000593	1	1893592	0.999791	0.000313414	332	0
ARS-BFGL-NGS-25183	1	1896112	0.997702	0.312605	284	0
BovineHD0100000595	1	1905048	0.813453	0.26772	115	0
BovineHD4100000014	1	1906755	0.930437	0.303547	329	0
BovineHD0100000596	1	1909391	0.99812	0.000209293	331	0
WBYS0000000548	1	1909457	0.698767	0.00044843	294	0
BovineHD0100000597	1	1913642	0.992271	0.162316	313	0
BovineHD0100000598	1	1917478	0.98475	0.309398	331	0
ARS-BFGL-NGS-76349	1	1921756	0.985168	0.162214	332	0
BovineHD0100000599	1	1925652	0.99248	0.165439	331	0
BovineHD0100000600	1	1932924	0.998329	0.312618	332	0
BovineHD0100000601	1	1939015	0.995195	0.312867	332	0
BovineHD0100000602	1	1946708	1	0	332	0
BovineHD0100000603	1	1950638	0.876332	0.11919	169	0
ARS-BFGL-BAC-16253	1	1953465	1	0.00010445	332	0
BovineHD0100000604	1	1958832	0.999164	0	332	0
BovineHD0100000605	1	1964495	0.97535	0.0218462	233	0
BovineHD0100000606	1	1967669	0.944433	0	332	0
BovineHD0100000607	1	1972195	0.999582	0	332	0
BovineHD0100000608	1	1975754	0.990182	0.168987	325	0
BovineHD0100000609	1	1979142	0.999164	0.169663	332	0
BovineHD0100000610	1	1979693	0.994986	0.170061	331	0
ARS-BFGL-BAC-7317	1	1983902	0.999373	0.311873	331	0
BovineHD0100000611	1	1987926	0.999791	0.000313414	332	0
BovineHD0100000612	1	1991039	0.915396	0.249658	308	0
BovineHD0100000613	1	1995000	0.964905	0.235441	332	0
BovineHD0100000614	1	1999880	0.998329	0.241159	332	0
BovineHD0100000615	1	2004603	0.843535	0.235141	320	0
BovineHD0100000616	1	2009127	0.992062	0	331	0
BovineHD0100000617	1	2013422	0.997075	0.163524	332	0
ARS-BFGL-BAC-11152	1	2013659	0.991435	0	332	0
BovineHD0100000618	1	2018403	0.982661	0.241071	303	0
BovineHD0100000619	1	2023687	0.998538	0.169351	331	0
BovineHD0100000620	1	2026471	1	0.0100272	332	0
WBYS0000001601	1	2049400	0.992689	0.0418771	332	0
BTA-120704-no-rs	1	2128924	0.999373	0.154473	332	0
ARS-BFGL-BAC-6733	1	2173375	0.987466	0.00116353	283	0
ARS-BFGL-NGS-85297	1	2211567	0.942762	0.106027	330	0
ARS-BFGL-NGS-16727	1	2291153	0.997075	0.130212	332	0
ARS-BFGL-NGS-115671	1	2313042	0.999373	0.334762	332	0
BovineHD0100000730	1	2352532	0.999164	0.130462	332	0
ARS-BFGL-NGS-71085	1	2393763	0.957802	0.317448	325	0
ARS-BFGL-NGS-21352	1	2415018	0.975559	0.314561	320	0
ARS-BFGL-NGS-103391	1	2462297	0.997284	0.108714	331	0
ARS-BFGL-NGS-22858	1	2524748	0.996031	0.0750839	332	0
ARS-BFGL-NGS-89044	1	2645246	0.994986	0.21541	332	0
ARS-BFGL-NGS-79093	1	2676888	0.999582	0.00167189	332	0
ARS-BFGL-NGS-58892	1	2714141	0.992271	0.0448421	330	0
ARS-BFGL-NGS-98287	1	2749920	0.999164	0.0464144	332	0
BTB-00001612	1	2771830	0.998747	0.109601	332	0
Hapmap53592-rs29009975	1	2799458	0.994778	0.0108148	328	0
ARS-BFGL-NGS-15775	1	2847001	0.955296	0.0319265	234	0
BTB-00001299	1	2942947	0.997075	0.14582	321	0
ARS-BFGL-NGS-37412	1	2977063	0.998329	0.220339	332	0
ARS-BFGL-NGS-16784	1	3010948	0.993524	0.041947	331	0
BTB-02081949	1	3079342	0.990182	0.279536	283	0
BTB-00001074	1	3116101	0.999582	0.193835	332	0
ARS-BFGL-NGS-43924	1	3148834	0.931899	0.431181	331	0
ARS-BFGL-NGS-30999	1	3197378	0.991644	0.241205	332	0
Hapmap57114-rs29012843	1	3248926	0.987466	0.378993	331	0
ARS-USMARC-Parent-DQ381153-rs29012842	1	3249057	0.995822	0.380008	332	0
ARS-BFGL-NGS-37505	1	3295844	0.998329	0.138313	332	0
ARS-BFGL-NGS-107481	1	3343059	0.962398	0.0111786	233	0
BTA-31687-no-rs	1	3404571	0.995822	0.49549	331	0
ARS-BFGL-NGS-36096	1	3433611	0.997702	0.295121	331	0
BTA-32603-no-rs	1	3459530	0.997493	0.160105	332	0
ARS-BFGL-NGS-109014	1	3495838	1	0	332	0
ARS-BFGL-NGS-69957	1	3541738	0.93921	0.2877	332	0
ARS-BFGL-NGS-43005	1	3568205	0.975559	0.367666	332	0
Hapmap59750-rs29024375	1	3601437	0.997493	0.438743	331	0
BTB-00002335	1	3628012	1	0.0354084	332	0
ARS-BFGL-NGS-107287	1	3649944	0.999582	0.0147335	332	0
BovineHD0100001229	1	3652436	0.993106	0.378523	332	0
Hapmap42514-BTA-33574	1	3687110	0.999582	0.0147335	332	0
ARS-BFGL-NGS-81011	1	3792863	0.997493	0.318534	332	0
BovineHD0100001277	1	3813514	0.969919	0.000538445	327	0
BTB-00002966	1	3913742	0.997075	0.18657	330	0
BTA-34568-no-rs	1	4029125	0.998956	0.189565	332	0
Hapmap42913-BTA-33619	1	4052161	0.918738	0.192929	242	0
BTA-33606-no-rs	1	4076896	0.995404	0.44596	331	0
BTB-00002687	1	4104195	0.999582	0.362382	332	0
BovineHD0100001405	1	4265767	0.996658	0.330643	284	0
BTB-01747944	1	4282516	0.998747	0.0261452	332	0
BTB-01991572	1	4290404	0.97159	0.0198882	273	0
BTB-02105769	1	4311365	1	0.186129	332	0
ARS-BFGL-NGS-65157	1	4348137	0.999582	0.0108673	332	0
BovineHD0100001433	1	4381122	0.998956	0.462568	332	0
BovineHD0100001437	1	4389582	0.999164	0.436442	332	0
BTB-01996267	1	4451105	0.99624	0.0700356	332	0
BovineHD0100001460	1	4520604	0.997075	0.363294	331	0
Hapmap38555-BTA-101264	1	4602508	0.982035	0.153159	331	0
BTB-01160486	1	4648383	0.887194	0.0246056	330	0
BTB-01160333	1	4755056	0.998538	0.00188285	332	0
Hapmap60652-rs29022048	1	4784221	0.99436	0.160924	332	0
ARS-BFGL-NGS-111125	1	4910208	0.999164	0.412294	331	0
BTB-01160026	1	4933748	0.999164	0.435919	332	0
BTB-01159966	1	4986591	0.991853	0.250948	282	0
Hapmap44178-BTA-101248	1	5010974	0.998538	0.157008	332	0
ARS-BFGL-NGS-114983	1	5034441	0.997911	0.43542	332	0
BTB-01728863	1	5179453	0.997911	0.301968	332	0
BTB-00003983	1	5215680	0.91832	0.464854	202	0
ARS-BFGL-NGS-100349	1	5319965	0.994569	0.458832	332	0
BTB-00003770	1	5398072	0.997702	0.406616	331	0
BTB-00003715	1	5428215	0.999373	0.334135	332	0
Hapmap38892-BTA-36614	1	5496635	0.999164	0.15346	332	0
BTB-00003652	1	5519845	0.996031	0.471162	332	0
BTA-120711-no-rs	1	5541297	0.968665	0.364244	309	0
BTA-36594-no-rs	1	5568133	0.999373	0.0128554	332	0
BTA-35637-no-rs	1	5610335	0.998956	0.152865	332	0
ARS-BFGL-NGS-115182	1	5649323	0.988928	0.0542881	332	0
BTA-35598-no-rs	1	5712202	0.999582	0.135946	332	0
Hapmap58931-rs29010773	1	5741816	1	0.0665344	332	0
BTA-15152-rs29026517	1	5776974	1	0.000731147	332	0
BTB-01560502	1	5880498	0.972634	0.203823	283	0
Hapmap36132-SCAFFOLD45728_8109	1	5906404	0.999582	0.00177638	332	0
ARS-BFGL-NGS-113844	1	5936648	0.968874	0.3826	290	0
ARS-BFGL-NGS-28832	1	5962522	0.997702	0.369137	332	0
BTB-01489336	1	5997487	0.999373	0.079536	332	0
BovineHD0100001962	1	6000499	0.999373	0.311455	332	0
ARS-BFGL-NGS-115389	1	6024691	0.999582	0.110867	332	0
BovineHD0100001969	1	6025840	0.977021	0.118024	327	0
BTB-01489466	1	6082018	0.999582	0.227795	332	0
BovineHD0100001995	1	6135546	0.992062	0.223731	332	0
Hapmap51901-BTA-42438	1	6187555	0.999791	0.0970539	332	0
BTA-43315-no-rs	1	6254730	0.991435	0.258534	332	0
ARS-BFGL-NGS-109057	1	6307443	0.99436	0.156408	331	0
BovineHD0100002049	1	6312458	0.984541	0.263845	315	0
ARS-BFGL-NGS-41525	1	6383413	0.992689	0.324179	332	0
Hapmap34831-BES10_Contig712_1090	1	6432366	0.999164	0.0557182	332	0
UA-IFASA-8265	1	6492449	0.999582	0.0593521	332	0
BTA-44295-no-rs	1	6526757	0.985377	0.0498198	329	0
BTA-44308-no-rs	1	6565463	0.922498	0.0723505	218	0
BTA-45181-no-rs	1	6623322	0.995404	0.205876	332	0
BTA-45221-no-rs	1	6674252	0.998956	0.315245	332	0
Hapmap39203-BTA-46163	1	6821798	0.960518	0.344389	321	0
ARS-BFGL-NGS-96381	1	6846585	0.980363	0.0557213	216	0
BTA-46228-no-rs	1	6882069	0.999164	0.44355	332	0
BTA-46243-no-rs	1	6940697	1	0.00010445	332	0
BTA-47159-no-rs	1	6967148	1	0.0300815	332	0
BTA-16441-no-rs	1	7013625	0.983497	0.248301	322	0
ARS-BFGL-NGS-62077	1	7035977	0.99436	0.205777	329	0
ARS-BFGL-NGS-38621	1	7212793	0.997702	0.220687	332	0
ARS-BFGL-NGS-103833	1	7260284	0.990182	0.053481	332	0
Hapmap44081-BTA-48210	1	7297592	0.999164	0.465294	332	0
ARS-BFGL-NGS-114174	1	7344117	0.999373	0.104411	332	0
BTA-48234-no-rs	1	7370460	0.999164	0.373824	332	0
BTA-29644-no-rs	1	7405025	0.999373	0.363712	332	0
Hapmap48967-BTA-97940	1	7483936	0.996449	0.380922	284	0
BTB-01493780	1	7530524	0.999373	0.470736	332	0
Hapmap48369-BTA-50306	1	7627111	0.999164	0.0430692	332	0
BTA-50285-no-rs	1	7669386	0.999373	0.193144	332	0
Hapmap41255-BTA-40460	1	7706031	0.999791	0.0523402	332	0
BTA-114657-no-rs	1	7728571	0.997493	0.166702	332	0
ARS-BFGL-NGS-116504	1	7755400	0.998956	0.415203	332	0
BTA-114662-no-rs	1	7782816	1	0.0324838	332	0
BTB-02037768	1	7906300	0.859411	0.0640496	258	0
ARS-BFGL-NGS-105113	1	7943430	0.999164	0.0487142	332	0
ARS-BFGL-NGS-44292	1	8054589	0.997702	0.233878	332	0
Hapmap42827-BTA-116887	1	8148041	1	0.0270524	332	0
BTA-116886-no-rs	1	8169172	0.996031	0.104027	283	0
ARS-BFGL-NGS-109383	1	8217339	0.99624	0.063116	332	0
BovineHD0100002609	1	8259267	0.99812	0.279824	332	0
ARS-BFGL-NGS-119108	1	8347160	0.991853	0.424284	332	0
BTA-94232-no-rs	1	8377141	0.998956	0.252823	332	0
BovineHD0100002655	1	8417499	0.999164	0.361907	332	0
WBYS0000001996	1	8437530	0.955296	0.237153	270	0
BTA-120428-no-rs	1	8519686	0.998747	0.0100397	332	0
Hapmap49483-BTA-120432	1	8627862	0.999373	0.027801	332	0
Hapmap59566-rs29024165	1	8837296	0.985795	0.0286078	332	0
Hapmap58026-ss46526282	1	8963404	0.996449	0.137317	332	0
Hapmap52559-rs29015773	1	8998063	0.992689	0.119844	331	0
ARS-BFGL-NGS-118398	1	9019409	0.999582	0.123929	332	0
ARS-BFGL-NGS-40533	1	9072009	1	0	332	0
ARS-BFGL-NGS-14644	1	9114098	0.99624	0.0888027	332	0
BovineHD0100002848	1	9123039	0.999791	0.0888007	332	0
Hapmap39995-BTA-39516	1	9323844	0.993315	0.305678	332	0
Hapmap50953-BTA-39491	1	9375752	0.999582	0.0417973	332	0
BTA-38496-no-rs	1	9404794	1	0.0744725	332	0
ARS-BFGL-NGS-113570	1	9601018	0.999164	0.0718169	332	0
Hapmap54975-rs29019203	1	9636803	0.999582	0.0014629	332	0
Hapmap49138-BTA-37549	1	9768177	0.959682	0.180453	329	0
Hapmap38504-BTA-51402	1	9798988	0.986422	0.0141889	332	0
UA-IFASA-5979	1	9852144	0.998329	0.0994978	332	0
ARS-BFGL-NGS-548	1	9900095	0.99812	0.118146	331	0
BovineHD0100003171	1	9910608	0.92605	0.114821	325	0
ARS-BFGL-NGS-43310	1	9940497	0.997075	0.176828	332	0
ARS-BFGL-NGS-1296	1	9942902	0.964487	0.384774	214	0
Hapmap38887-BTA-22281	1	9982398	0.99812	0.400167	332	0
Hapmap57724-rs29022825	1	10056851	0.992897	0.20566	283	0
Hapmap44892-BTA-50337	1	10102749	0.998956	0.322459	332	0
BTA-50328-no-rs	1	10125531	0.996867	0.360855	332	0
ARS-BFGL-NGS-108684	1	10149581	0.997284	0.0429409	332	0
BovineHD0100003284	1	10202348	0.977439	0.195234	332	0
ARS-BFGL-NGS-113551	1	10369662	0.998956	0.0885613	332	0
Hapmap51416-BTA-19350	1	10416295	0.998956	0.367629	332	0
ARS-BFGL-NGS-113751	1	10468415	0.996031	0.079698	332	0
BTA-122626-no-rs	1	10643238	1	0.120744	332	0
Hapmap60823-rs29019235	1	10717144	0.987048	0.140529	330	0
ARS-BFGL-NGS-36767	1	10776728	0.998329	0.141661	332	0
Hapmap40304-BTA-17131	1	10848225	0.993315	0.309779	332	0
Hapmap38737-BTA-22640	1	11023298	0.999791	0.00156707	332	0
Hapmap54322-rs29009637	1	11158004	0.996658	0.290296	332	0
BTA-22639-no-rs	1	11255831	0.997075	0.151058	331	0
Hapmap40340-BTA-19161	1	11290827	0.961771	0.152911	331	0
Hapmap55642-rs29027263	1	11379578	0.999373	0.136183	332	0
BTA-29334-no-rs	1	11400265	0.994778	0.00650987	331	0
Hapmap50731-BTA-55344	1	11603310	0.994151	0.000945577	277	0
BTA-55326-no-rs	1	11635104	0.999582	0.145455	332	0
BovineHD0100003647	1	11675220	0.994569	0.246482	332	0
ARS-BFGL-NGS-115663	1	11743590	0.999373	0.0013587	332	0
BTA-54331-no-rs	1	11818998	0.98475	0.271319	270	0
Hapmap55464-rs29015665	1	11865992	0.997075	0.0737482	332	0
BTA-54318-no-rs	1	11887794	0.999373	0.308215	332	0
BTB-00005637	1	12172404	0.997493	0.312984	332	0
BTB-00005611	1	12196038	0.99812	0.204897	332	0
ARS-BFGL-BAC-14244	1	12342374	0.999582	0.0963427	332	0
Hapmap60346-rs29019231	1	12380238	0.982452	0.229534	321	0
Hapmap38791-BTA-89194	1	12587339	0.999582	0.16489	332	0
ARS-BFGL-BAC-11044	1	12805406	0.999791	0.180944	332	0
ARS-BFGL-BAC-11034	1	12839893	0.989555	0.103441	264	0
Hapmap41477-BTA-20618	1	12889396	0.989555	0.101541	330	0
BTA-93452-no-rs	1	13019983	0.997702	0.234611	332	0
Hapmap24222-BTA-88936	1	13089432	0.999164	0.160046	332	0
BovineHD0100004084	1	13238119	0.999582	0.378892	332	0
ARS-BFGL-NGS-21333	1	13304658	0.996867	0.0327955	332	0
BTA-89311-no-rs	1	13376687	0.998956	0.0030322	331	0
Hapmap38049-BTA-104527	1	13462673	0.998329	0.00230174	332	0
BovineHD0100004266	1	13861556	0.984959	0.10053	324	0
BTA-103292-no-rs	1	13979316	0.993733	0.0794618	284	0
ARS-BFGL-NGS-26402	1	14025660	0.998956	0.0938938	332	0
Hapmap24335-BTA-127763	1	14064065	0.980572	0.234874	316	0
ARS-BFGL-NGS-104754	1	14260986	0.987048	0.140529	332	0
BovineHD0100004406	1	14352463	0.976186	0.182966	259	0
Hapmap52363-rs29013338	1	14417802	0.982035	0.230483	332	0
ARS-BFGL-NGS-107530	1	14468037	0.99812	0.0702177	332	0
BTB-01807638	1	14502746	0.997075	0.362665	330	0
BTA-28028-no-rs	1	14551165	0.946104	0.49161	331	0
BTB-00502293	1	14587033	0.998956	0.240799	331	0
BTB-00502247	1	14626307	0.998329	0.378322	331	0
BTB-00502081	1	14669727	0.986213	0.38244	283	0
BTB-01487662	1	14693262	0.984959	0.432768	331	0
BTA-97382-no-rs	1	14708162	0.962607	0.113607	329	0
Hapmap51685-BTA-113867	1	14876816	0.959056	0.0592464	305	0
Hapmap50227-BTA-113868	1	14909272	0.995822	0.284036	331	0
BovineHD0100004579	1	14982231	0.999164	0.311834	332	0
ARS-BFGL-NGS-78179	1	15048776	0.995822	0.424166	332	0
ARS-BFGL-NGS-102441	1	15071831	0.997075	0.396815	332	0
ARS-BFGL-BAC-13008	1	15091381	0.928348	0.225023	330	0
BTB-01225182	1	15109714	0.999582	0.147231	332	0
BTA-113886-no-rs	1	15122719	0.997284	0.368768	332	0
BTB-01225435	1	15188359	0.996867	0.00523889	332	0
Hapmap58809-rs29017514	1	15528039	0.999373	0.121551	332	0
BTB-01193581	1	15605365	0.999164	0.300125	332	0
BTB-00569345	1	15646164	0.999373	0.177258	332	0
BovineHD0100004794	1	15654121	0.998329	0.280289	332	0
ARS-BFGL-NGS-95377	1	15677492	0.992271	0.135474	318	0
BTB-00569130	1	15713535	0.996658	0.000733599	331	0
BTB-01193494	1	15755523	0.976186	0.092232	256	0
Hapmap41782-BTA-16216	1	15853040	0.992897	0.263728	332	0
BTB-01999110	1	15893046	0.999582	0.147753	332	0
ARS-BFGL-NGS-32422	1	15937076	0.976186	0.123903	332	0
UA-IFASA-6298	1	15976386	0.989346	0.348818	332	0
BTA-110801-no-rs	1	16094228	0.999791	0.0917259	332	0
BovineHD0100004909	1	16117109	0.998747	0.30433	332	0
BTB-01650452	1	16119771	0.989137	0.403485	325	0
Hapmap50624-BTA-22932	1	16145053	0.998538	0.398849	331	0
BTB-01084253	1	16245203	0.964905	0.181966	330	0
BTB-01084177	1	16277524	0.966158	0.0455135	322	0
ARS-BFGL-NGS-41853	1	16308714	0.993524	0.230971	332	0
BTB-01084203	1	16412147	0.983079	0.040799	332	0
BTB-01083987	1	16452185	0.998538	0.0393305	332	0
Hapmap51162-BTA-118728	1	16477085	0.997284	0.0246125	332	0
ARS-BFGL-NGS-22727	1	16525498	0.988719	0.345447	331	0
BTB-01872049	1	16585111	0.988511	0.172443	283	0
BTA-118719-no-rs	1	16673009	0.991644	0.0364441	319	0
Hapmap60239-rs29019581	1	16715975	0.998747	0.0847103	332	0
BTB-00757888	1	16923285	0.998538	0.146444	332	0
BovineHD0100005116	1	16947578	0.998538	0.0921548	332	0
ARS-BFGL-NGS-51809	1	16963232	0.998956	0.207235	332	0
BTA-118731-no-rs	1	16997662	0.898893	0.102487	206	0
Hapmap55434-rs29009793	1	17021138	0.983915	0.086518	266	0
ARS-BFGL-BAC-11101	1	17050262	0.999582	0.318286	332	0
Hapmap44195-BTA-112008	1	17124625	0.997493	0.0953927	332	0
Hapmap54349-rs29011587	1	17160556	0.997075	0.257909	331	0
BTA-20344-no-rs	1	17330771	0.986839	0.409399	332	0
ARS-BFGL-NGS-112632	1	17425222	0.995613	0.311162	282	0
BTB-00005987	1	17448939	0.993733	0.36851	329	0
Hapmap44269-BTA-67047	1	17504974	0.984959	0.254189	282	0
ARS-BFGL-NGS-104769	1	17641624	0.998538	0.14069	332	0
BovineHD0100005326	1	17669554	0.99812	0.280033	332	0
BovineHD0100005337	1	17733829	0.996031	0.149014	282	0
ARS-BFGL-NGS-26632	1	17790637	0.998538	0.289958	332	0
BTB-00006408	1	17868835	0.951744	0.0438982	332	0
Hapmap28603-BTA-123758	1	17930486	0.996031	0.439388	332	0
ARS-BFGL-NGS-99611	1	18002981	0.998538	0.246234	332	0
BTB-01511592	1	18028700	0.999373	0.246028	332	0
BTB-01511695	1	18099231	0.999582	0.345977	332	0
BTB-01511764	1	18131757	0.998747	0.402635	331	0
BovineHD0100005476	1	18150638	0.996658	0.0002096	332	0
BTB-01931918	1	18170722	1	0.0866931	332	0
Hapmap60697-rs29009870	1	18188932	0.999373	0.086852	332	0
Hapmap50395-BTA-57301	1	18231821	0.985795	0.18256	332	0
Hapmap33466-BTA-107178	1	18285474	0.98663	0.249841	279	0
Hapmap32384-BTA-160993	1	18437724	0.994986	0.000104976	332	0
BTB-01890165	1	18459886	0.995822	0.0183554	321	0
BTB-01342789	1	18508517	0.914351	0.158785	315	0
Hapmap47551-BTA-25902	1	18578077	0.999582	0.0783699	332	0
BTA-26174-no-rs	1	18724083	0.994151	0.0872032	278	0
ARS-BFGL-NGS-111605	1	18758665	0.997911	0.0494034	331	0
ARS-BFGL-BAC-6686	1	18831871	0.999791	0.000626828	332	0
ARS-BFGL-NGS-94650	1	18909161	0.991226	0.000632244	279	0
ARS-BFGL-NGS-7429	1	18946871	0.949655	0.112626	299	0
BovineHD0100005656	1	18954647	0.997284	0.165689	332	0
BTA-39405-no-rs	1	18980052	0.973261	0.114832	329	0
BovineHD0100005715	1	19130175	0.999164	0.000209074	332	0
ARS-BFGL-NGS-1416	1	19142015	0.964278	0.149913	329	0
ARS-BFGL-NGS-29732	1	19182174	1	0.227596	332	0
BovineHD0100005756	1	19319693	1	0	332	0
Hapmap38278-BTA-104803	1	19431193	0.992062	0.150242	332	0
BTA-119061-no-rs	1	19592552	0.95634	0.12287	332	0
BTA-39399-no-rs	1	19641727	0.980572	0.0487857	280	0
UA-IFASA-3994	1	19667901	0.991435	0.284345	330	0
ARS-BFGL-BAC-11761	1	19709807	0.955296	0.0629784	332	0
Hapmap43257-BTA-39396	1	19743015	0.997702	0.279732	332	0
ARS-BFGL-BAC-11750	1	19778380	0.993733	0.280114	332	0
ARS-BFGL-NGS-34218	1	19829143	0.966367	0.116732	282	0
Hapmap51978-BTA-39455	1	19854736	0.998956	0.200648	332	0
BTA-39450-no-rs	1	20056335	0.801755	0.104872	194	0
BovineHD0100005957	1	20057508	0.950909	0.0542619	304	0
ARS-BFGL-NGS-116430	1	20084515	0.995822	0.484686	331	0
Hapmap49594-BTA-39447	1	20165566	0.999791	0.0175512	332	0
ARS-BFGL-BAC-15578	1	20192420	0.992271	0.312947	332	0
ARS-BFGL-NGS-10334	1	20213558	0.996031	0.270134	330	0
BTA-39438-no-rs	1	20296459	1	0.00553583	332	0
Hapmap28298-BTA-123775	1	20342544	0.998956	0.165935	332	0
Hapmap28872-BTA-162555	1	20419112	0.988093	0.0573996	326	0
BovineHD0100006054	1	20464783	0.955296	0.354035	325	0
BovineHD0100006066	1	20500508	0.998956	0.277708	331	0
Hapmap52794-rs29023743	1	20503996	0.99812	0.277731	332	0
Hapmap54489-rs29018413	1	20594409	0.999582	0.0448276	332	0
Hapmap60044-rs29010295	1	20634675	0.999373	0.497178	332	0
Hapmap26189-BTA-157760	1	20676181	0.9906	0.0539857	327	0
ARS-BFGL-NGS-68915	1	20697089	0.994151	0.219584	332	0
UA-IFASA-1500	1	20775439	0.943388	0.1219	247	0
UA-IFASA-9700	1	20808469	0.999164	0.220573	332	0
Hapmap39987-BTA-25749	1	20849417	0.998956	0.294333	332	0
BovineHD0100006202	1	20926489	0.996658	0.0002096	330	0
ARS-BFGL-NGS-41203	1	20956918	0.999164	0.398704	332	0
Hapmap49929-BTA-24619	1	21033225	0.998956	0.406734	332	0
ARS-BFGL-NGS-100534	1	21145921	0.995822	0.326201	332	0
BovineHD0100006292	1	21195063	0.937748	0.089775	236	0
Hapmap53902-rs29027390	1	21224496	0.999373	0.141931	332	0
BTB-01332122	1	21264221	0.985586	0.445422	323	0
BTB-01210202	1	21330326	0.927721	0.407904	320	0
BTB-01210232	1	21429051	0.99812	0.0713688	332	0
BTB-01116126	1	21574286	0.955087	0.395669	329	0
BTB-01116136	1	21600761	0.997911	0.0774545	332	0
Hapmap42716-BTA-88423	1	21629263	0.999164	0.424002	332	0
BTB-01116164	1	21656798	0.999582	0.045559	332	0
DPI-50	1	21693513	1	0.0998538	332	0
BTB-01897472	1	21714209	0.998956	0.075596	332	0
BTA-07140-rs29026807	1	21772072	0.95258	0.0975877	330	0
ARS-BFGL-NGS-51361	1	21864313	0.997284	0.25199	332	0
ARS-BFGL-BAC-15637	1	21925903	0.999791	0.051191	332	0
UA-IFASA-9053	1	21965277	0.998538	0.0814854	332	0
Hapmap26157-BTA-148092	1	21992025	0.999373	0.0373119	332	0
ARS-BFGL-NGS-117957	1	22031001	0.998747	0.188036	332	0
BTB-00010729	1	22074275	0.991853	0.194608	332	0
BTA-59229-no-rs	1	22110938	0.998956	0.123902	332	0
BTB-00010930	1	22148647	0.99436	0.262815	332	0
ARS-BFGL-NGS-118519	1	22187222	0.93357	0.235288	329	0
Hapmap58795-rs29016849	1	22387382	0.994986	0.030443	332	0
BTA-120720-no-rs	1	22407486	0.999373	0.00240385	332	0
BTB-00011076	1	22510052	0.99624	0.245125	332	0
BTB-01668820	1	22590942	0.993315	0.228496	332	0
BTB-02025707	1	22630942	0.997911	0.293594	331	0
BTB-01437861	1	22662759	0.999373	0.37385	332	0
BTB-01548042	1	22720015	0.968874	0.122898	313	0
BTB-01438016	1	22823600	1	0.0714435	332	0
ARS-BFGL-NGS-46591	1	22863734	0.988093	0.137421	332	0
BTB-01562871	1	22888847	0.949655	0.261219	295	0
Hapmap52694-rs29013683	1	22943646	0.997911	0.000523341	331	0
BovineHD0100006769	1	22981418	0.997493	0.384503	332	0
ARS-BFGL-NGS-97225	1	22985729	0.998329	0.497175	332	0
BovineHD0100006803	1	23062829	0.999164	0.0114991	332	0
ARS-BFGL-NGS-29682	1	23170625	0.998538	0.425732	332	0
BTB-01153392	1	23217832	0.945686	0.396068	275	0
BTB-01153206	1	23255987	0.998747	0.31667	332	0
BTB-01153241	1	23307655	0.999373	0.347617	332	0
Hapmap32844-BTA-151959	1	23374361	0.999791	0.193063	332	0
BovineHD0100006914	1	23381349	0.995822	0.239354	332	0
BTB-01821892	1	23421942	0.999164	0.00219527	332	0
BTB-01885509	1	23445630	0.999582	0.0100313	332	0
ARS-BFGL-BAC-16283	1	23489264	0.97911	0.000746746	273	0
Hapmap60828-rs29019992	1	23611389	0.999791	0.00229837	332	0
ARS-BFGL-NGS-110541	1	23649052	0.987884	0.258617	321	0
ARS-BFGL-BAC-6737	1	23680672	0.991853	0.244735	322	0
BTA-49255-no-rs	1	23713018	1	0.000731147	332	0
BTA-49259-no-rs	1	23734326	0.999373	0.324937	332	0
BTA-49269-no-rs	1	23794188	0.999373	0.239967	332	0
Hapmap39273-BTA-49264	1	23847228	0.983706	0.483755	312	0
BTB-01976950	1	23869907	1	0.0501358	332	0
BTB-00007705	1	23938895	1	0.00135784	332	0
BovineHD0100007068	1	23975368	0.99812	0.34167	332	0
UA-IFASA-5116	1	24001042	0.998747	0.053127	332	0
BovineHD0100007075	1	24006000	0.999373	0.286267	332	0
BTB-00007882	1	24057738	0.954878	0.495515	332	0
Hapmap52764-rs29022780	1	24143414	0.998747	0.485568	332	0
BTA-39462-no-rs	1	24166595	0.999582	0.00909091	332	0
BTB-00008090	1	24196197	0.999582	0.15674	332	0
BTA-49236-no-rs	1	24255576	0.996658	0.0444351	332	0
BTB-00008277	1	24278057	0.93169	0.479372	331	0
Hapmap52220-rs29016259	1	24302207	0.999373	0.364235	332	0
BTA-15153-rs29026518	1	24360390	0.999373	0.00229933	332	0
Hapmap54584-rs29014870	1	24430863	0.998956	0.270807	332	0
BTB-00014074	1	24503396	0.998747	0.0290734	332	0
ARS-BFGL-BAC-11218	1	24549757	0.999791	0.0451316	332	0
BovineHD0100007282	1	24630033	0.995613	0.305707	331	0
BTB-00010532	1	24692046	0.995613	0.0570709	332	0
ARS-BFGL-BAC-14984	1	24735033	0.999791	0.486941	332	0
BTB-00010474	1	24757983	0.998956	0.199498	332	0
ARS-BFGL-NGS-85045	1	24779790	0.995195	0.170445	332	0
Hapmap39274-BTA-49324	1	24802375	0.999164	0.465816	332	0
ARS-BFGL-NGS-115371	1	24835526	0.984124	0.139673	283	0
BTB-00010021	1	24880710	0.999582	0.0742947	332	0
BTA-49319-no-rs	1	24920136	0.998747	0.407969	332	0
BovineHD0100007390	1	24958210	0.997911	0.435734	332	0
BovineHD0100007391	1	24959075	0.987466	0.436217	330	0
Hapmap53715-rs29017639	1	24982221	0.99248	0.0320985	283	0
BTB-00009762	1	25010799	0.999791	0.198705	332	0
ARS-BFGL-NGS-82685	1	25049866	0.993942	0.0272173	331	0
BovineHD0100007428	1	25077270	0.982244	0.420778	322	0
BTA-49289-no-rs	1	25154731	0.874869	0.398161	291	0
Hapmap50707-BTA-49285	1	25271869	0.998329	0.023122	331	0
ARS-BFGL-BAC-13086	1	25289457	0.998329	0.149299	332	0
ARS-BFGL-NGS-34568	1	25321721	0.999791	0.276118	332	0
BTA-49283-no-rs	1	25426409	0.998329	0.0488596	332	0
ARS-BFGL-BAC-16299	1	25471181	0.987257	0.235612	330	0
ARS-BFGL-NGS-16145	1	25502991	0.931481	0.0569634	278	0
BTB-00009271	1	25576064	0.999373	0.23704	332	0
BTB-00009232	1	25607948	0.997911	0.4731	332	0
ARS-BFGL-NGS-20807	1	25647321	0.998956	0.408825	332	0
BovineHD0100007567	1	25650156	0.99624	0.358146	284	0
BTB-00009156	1	25685179	0.999582	0.0404389	332	0
Hapmap26753-BTA-158146	1	25789986	0.987675	0.000740271	330	0
BovineHD0100007613	1	25807728	0.978066	0.101986	329	0
BTA-114108-no-rs	1	25889667	0.927094	0.0012393	330	0
ARS-BFGL-NGS-20230	1	25964080	0.967621	0.031196	250	0
ARS-BFGL-NGS-36242	1	26038159	0.999164	0.299707	332	0
ARS-BFGL-NGS-50954	1	26063684	0.993733	0.0149254	332	0
BTB-01484696	1	26150433	0.994986	0.0271887	332	0
ARS-BFGL-BAC-13724	1	26223335	0.999791	0.346949	332	0
Hapmap52417-rs29016891	1	26259422	0.880301	0.459065	321	0
Hapmap50927-BTA-28806	1	26307924	0.999582	0.373772	332	0
BovineHD0100007808	1	26347404	0.988093	0.171564	332	0
Hapmap59621-rs29013246	1	26393362	0.99812	0.169422	332	0
ARS-BFGL-NGS-11151	1	26425477	0.999164	0.181581	332	0
BovineHD0100007892	1	26590867	0.9601	0.160466	280	0
ARS-BFGL-BAC-13744	1	26644526	0.999582	0.00031348	332	0
BTB-01265899	1	26674804	0.939001	0.221246	323	0
Hapmap51561-BTA-120459	1	26782245	0.989555	0.159911	330	0
BTB-01265513	1	26873390	0.978066	0.323046	307	0
BTB-01533869	1	26920553	0.997493	0.20178	332	0
BTA-108804-no-rs	1	27034490	0.996449	0.313312	331	0
Hapmap29626-BTA-155192	1	27057982	0.959265	0.283863	328	0
Hapmap42876-BTA-23541	1	27145992	0.999791	0.158692	332	0
ARS-BFGL-NGS-115015	1	27181523	0.999373	0.0716973	332	0
BTB-00011225	1	27249385	0.970963	0.380379	275	0
BTB-00011494	1	27324745	0.99624	0.309709	332	0
ARS-BFGL-NGS-46004	1	27357510	0.980363	0.0825698	331	0
BovineHD0100008146	1	27358299	0.998956	0.0846926	331	0
Hapmap50048-BTA-59263	1	27465349	0.993942	0.145334	330	0
BTB-01285304	1	27761036	0.979946	0.197186	332	0
BTB-01285382	1	27786985	0.995404	0.403882	331	0
BTB-01285492	1	27816806	0.998956	0.406629	332	0
BovineHD0100008275	1	27821926	0.998538	0.442155	332	0
BTB-01285832	1	27980058	0.981617	0.0892743	332	0
ARS-BFGL-NGS-111117	1	28012133	0.998538	0.307741	332	0
BTB-01285855	1	28034525	0.987466	0.0211551	316	0
BTB-01285931	1	28111487	0.999582	0.182341	332	0
BTB-01334105	1	28216247	0.914978	0.178196	262	0
BovineHD0100008403	1	28329404	1	0.000313349	332	0
BTB-01333903	1	28362687	0.998747	0.00198703	332	0
BTB-01333940	1	28413168	0.999582	0.00104493	330	0
BTB-00012150	1	28572974	1	0.0800084	332	0
BTB-00012128	1	28599381	0.993315	0.296845	332	0
ARS-BFGL-BAC-14387	1	28622946	0.999373	0.125627	332	0
BTB-00011988	1	28648176	0.999582	0.0030303	332	0
ARS-BFGL-NGS-20624	1	28675718	0.999373	0.33288	332	0
BTB-00011831	1	28769473	0.967621	0.328044	308	0
BTB-00012396	1	28790870	0.998747	0.295545	332	0
ARS-BFGL-NGS-119690	1	28906462	0.998747	0.203096	329	0
BovineHD0100008600	1	28959857	0.99248	0.000526205	332	0
BTB-00012425	1	28978223	0.999582	0.306479	332	0
BTB-00012448	1	29004968	0.998956	0.339816	332	0
BTB-01734615	1	29049389	0.998956	0.13624	332	0
BTB-01734642	1	29073969	0.996658	0.338084	283	0
ARS-BFGL-NGS-108911	1	29095768	0.999373	0.234427	332	0
ARS-BFGL-NGS-100058	1	29130628	0.998956	0.491949	332	0
BTB-00012560	1	29195211	0.995404	0.0814271	332	0
Hapmap40010-BTA-59286	1	29242993	0.990808	0.149905	332	0
[truncated: 46,925 more rows]
