# Supplementary material for: Evaluating the Efficacy of Target Capture Sequencing for Genotyping in Cattle
Source: Genes (Basel). 2024 Sep 18;15(9):1218. doi: 10.3390/genes15091218 (PMC11431841; doi:10.3390/genes15091218)
Supplement: Supplementary file 1 [file genes-15-01218-s001.zip › Probe_capture_paper_supplementary_files_20240910/Sub_Tables/Table_S6_Probe_coverage_target_snp.csv]

Chr_pos	Wagyu_1	Wagyu_2	Wagyu_3	Wagyu_4	Wagyu_5	Wagyu_6	Wagyu_7	Wagyu_8	Wagyu_9	Wagyu_10	Wagyu_11	Wagyu_12	Wagyu_13	Wagyu_14	Wagyu_15	Wagyu_16	Wagyu_17	Wagyu_18	Wagyu_19	Wagyu_20	Wagyu_21	Wagyu_22	Wagyu_23	Wagyu_24	Wagyu_25	Wagyu_26	Wagyu_27	Wagyu_28	Wagyu_29	Wagyu_30	Wagyu_31	Wagyu_32	Wagyu_33	Wagyu_34	Wagyu_35	Wagyu_36	Wagyu_37	Wagyu_38	Wagyu_39	Wagyu_40	Wagyu_41	Wagyu_42	Wagyu_43	Wagyu_44	Wagyu_45	Wagyu_46	Wagyu_47	Wagyu_48	Wagyu_49
1_100019701	357	310	302	420	245	239	200	224	324	173	347	278	272	247	307	336	242	226	268	184	231	348	200	291	340	248	260	198	297	254	302	228	330	301	179	342	306	229	261	184	186	228	212	279	200	376	383	287	322
1_100021883	315	321	312	430	294	216	206	174	318	222	339	317	241	261	306	320	240	199	320	217	268	341	240	276	325	226	289	220	323	310	287	205	258	384	234	411	462	298	328	189	256	246	256	281	204	381	385	305	273
1_100041952	222	232	204	247	212	168	140	125	272	110	245	200	157	227	215	219	220	161	220	146	189	257	191	224	212	136	213	150	239	212	231	139	229	231	194	273	264	161	219	110	137	157	122	190	127	246	303	207	213
1_100089547	296	268	323	360	291	177	253	153	356	126	361	322	262	242	332	269	297	196	279	238	266	385	238	280	287	213	297	207	304	287	310	212	309	314	215	307	386	271	289	193	184	179	199	309	227	316	402	312	271
1_100094035	233	253	255	304	239	184	159	142	289	128	300	260	215	187	267	239	220	168	253	151	194	290	219	229	253	189	220	177	294	256	262	144	246	250	186	286	238	175	200	115	154	160	169	194	206	286	319	234	294
1_100108192	280	258	295	284	234	187	184	151	268	139	329	252	235	219	287	252	245	207	283	181	212	294	212	243	273	194	241	151	286	236	252	164	241	286	243	328	316	225	253	178	186	179	181	217	172	327	346	214	256
1_100151489	199	193	249	224	287	86	188	100	222	59	343	269	262	168	286	292	252	177	179	208	255	365	246	206	207	206	267	186	232	287	304	225	202	273	100	11	315	265	134	102	112	86	216	248	235	139	403	310	195
1_100172966	423	369	384	468	350	301	334	270	466	214	476	396	339	342	449	424	406	294	433	261	366	554	331	416	498	310	404	288	458	341	440	310	423	445	330	498	551	319	459	194	278	282	318	366	296	512	577	428	419
1_100200649	326	312	319	406	299	216	275	180	373	174	463	344	323	241	359	374	343	242	363	233	346	422	279	379	372	289	324	250	400	346	353	240	342	386	297	389	441	356	334	191	227	212	256	285	269	397	407	365	307
1_100237545	290	305	278	348	286	197	186	154	307	132	335	297	236	227	287	302	255	212	324	216	248	357	232	282	291	222	252	187	354	275	286	187	308	341	221	290	384	251	279	159	192	148	193	246	236	343	416	316	299
1_100297746	369	300	344	403	324	235	288	223	425	170	407	362	267	285	382	396	369	272	362	248	341	455	286	339	302	309	322	254	412	381	370	275	351	384	239	344	447	311	421	194	192	252	268	349	278	365	500	388	346
1_100348072	239	261	189	323	216	172	174	154	255	112	277	214	187	221	257	288	218	173	211	144	187	265	170	253	247	176	208	162	278	213	238	137	229	253	116	179	182	118	187	87	133	97	152	201	191	329	292	246	240
1_100352060	369	363	401	455	380	238	267	237	447	194	420	382	288	345	380	386	388	291	368	246	326	473	319	375	416	315	382	262	425	372	327	291	404	400	354	461	511	450	447	258	344	336	271	389	254	382	534	386	364
1_100382840	342	370	346	391	288	222	263	210	372	168	416	314	279	336	352	304	293	221	355	204	285	428	262	317	339	271	333	256	380	320	327	266	365	350	263	328	395	288	288	137	178	230	214	308	233	378	424	339	355
1_100392831	383	392	349	505	382	289	259	218	436	217	540	396	359	376	403	414	387	280	411	308	385	531	332	351	402	309	446	259	464	372	424	277	429	452	318	461	455	361	417	217	254	241	255	384	299	446	514	420	420
1_100432385	272	254	241	336	217	178	200	131	262	139	314	255	199	225	255	277	250	169	253	207	221	319	221	257	234	187	234	173	274	241	249	193	268	293	175	191	291	198	227	110	141	111	164	208	194	335	345	260	239
1_100481800	120	117	35	168	36	153	25	17	111	106	73	35	35	93	52	113	37	35	59	41	37	56	26	132	111	31	48	26	133	47	37	23	126	46	57	167	2	2	87	0	44	35	27	46	34	205	74	44	120
1_100513128	324	285	260	401	284	211	204	159	369	160	395	270	239	282	333	322	277	210	336	211	237	404	241	307	306	274	314	193	324	297	311	201	329	315	197	312	360	226	244	153	174	177	231	331	226	355	429	347	306
1_100535737	377	362	341	428	390	250	310	185	379	185	408	343	272	303	370	412	304	246	367	238	282	424	295	370	382	268	305	219	443	344	325	257	401	336	295	360	479	319	362	200	267	270	251	363	269	423	443	398	372
1_100564241	290	261	261	288	228	175	194	157	305	137	336	290	193	204	268	312	249	217	281	181	265	353	219	262	278	176	271	194	309	237	250	176	295	281	199	302	325	237	239	138	193	192	200	252	195	283	342	278	285
1_10056852	295	274	287	343	275	184	209	155	313	153	348	254	232	234	312	329	232	212	283	185	237	342	239	247	283	235	341	194	296	304	298	191	310	326	198	343	361	237	321	129	168	217	217	331	226	253	385	298	279
1_100605192	320	304	296	429	299	203	237	206	336	159	405	293	223	267	309	336	322	211	351	194	270	392	232	286	356	235	301	189	302	329	349	224	328	340	231	299	350	235	265	114	169	220	240	270	212	374	452	329	288
1_100663075	292	301	223	323	255	185	208	168	294	113	310	227	202	241	257	273	221	221	297	161	214	335	210	256	263	184	260	165	297	234	286	198	317	295	213	292	335	228	246	124	174	177	175	228	199	316	349	293	260
1_100737627	330	289	330	380	295	224	239	202	353	145	353	383	238	249	354	331	298	223	322	220	288	385	245	295	312	250	322	242	359	298	337	191	329	364	254	393	402	267	350	149	201	241	199	286	257	384	399	335	270
1_100760752	60	45	52	75	54	51	41	32	28	26	81	75	47	60	81	77	41	47	48	39	60	57	40	14	61	47	59	29	91	54	64	37	71	63	0	2	0	0	0	0	0	0	31	66	70	60	95	52	56
1_100800828	193	215	183	233	175	100	122	139	191	59	222	190	148	156	195	207	186	139	189	138	147	212	125	186	232	167	172	136	153	193	180	105	176	202	42	124	161	128	140	77	101	103	134	128	133	220	243	168	155
1_100820337	341	324	340	429	310	229	253	242	383	172	427	348	294	310	352	327	340	256	369	253	326	484	297	338	375	274	339	263	390	350	372	227	359	366	323	396	531	369	389	213	238	254	234	326	231	352	481	350	401
1_100824963	140	156	155	125	145	128	127	110	154	69	206	193	145	141	176	137	152	118	137	110	161	187	131	177	149	149	190	123	158	140	175	111	158	208	154	189	253	144	209	86	123	165	80	199	139	180	233	145	143
1_100835682	254	245	246	268	248	186	145	150	360	102	295	257	214	224	275	291	224	199	303	158	203	280	219	249	238	188	244	179	249	223	219	141	269	304	232	321	360	264	289	166	182	207	174	230	181	275	353	271	237
1_100862935	168	123	129	154	118	68	103	74	127	83	152	113	105	97	146	146	149	106	175	107	125	205	115	124	173	118	104	73	154	119	135	68	122	158	59	74	101	86	78	33	62	52	108	136	130	134	198	147	139
1_100920015	175	169	193	218	184	159	162	105	214	99	235	170	154	159	182	193	163	143	198	118	123	241	142	174	182	147	177	122	216	171	176	115	195	209	116	160	197	121	142	71	110	91	95	171	131	225	249	171	158
1_1009505	413	356	387	462	394	241	287	184	362	199	515	390	350	281	451	348	380	288	381	274	318	519	269	397	407	319	355	231	411	400	405	311	441	429	325	441	504	259	304	183	215	296	299	401	322	461	540	458	402
1_100957801	154	167	182	238	171	147	110	127	203	72	179	154	135	150	191	198	135	136	171	115	167	222	149	161	188	139	169	110	194	177	187	113	186	213	89	169	166	125	89	57	61	92	94	161	154	242	243	159	196
1_10102750	433	360	406	461	379	258	284	229	475	202	454	421	337	312	424	432	396	302	461	276	390	520	322	404	431	298	336	281	471	406	424	312	414	435	329	439	532	424	428	225	278	292	300	383	286	499	511	433	421
1_101033651	226	225	240	277	240	144	180	146	263	137	274	278	200	225	273	288	245	184	266	167	196	279	225	250	266	158	271	142	260	215	206	157	247	301	146	206	236	183	208	85	113	144	176	277	180	297	275	267	234
1_101084487	116	104	86	108	97	55	72	73	188	41	116	92	70	89	114	197	84	109	178	56	60	120	66	161	85	68	92	53	126	103	109	49	127	105	0	0	0	0	55	39	0	2	85	94	48	112	118	109	87
1_101103098	212	175	178	246	182	155	203	99	210	94	228	216	157	158	203	193	196	134	198	130	170	235	168	175	174	152	165	140	194	199	186	127	227	222	136	161	184	120	139	53	80	94	110	193	152	219	250	200	176
1_101140718	347	329	339	405	294	218	280	205	334	173	436	334	295	292	352	343	334	250	381	202	311	448	262	315	360	258	335	242	390	331	327	259	364	336	303	420	436	304	337	211	222	263	239	322	259	382	463	344	374
1_101188217	226	156	164	205	167	103	109	107	196	82	204	174	132	125	194	180	161	142	198	125	135	216	122	161	195	126	152	127	224	203	144	107	167	157	99	143	148	90	98	83	136	96	111	165	159	196	211	195	177
1_101212136	127	92	114	126	97	79	77	58	118	52	120	106	86	86	126	123	111	78	93	83	95	146	94	101	96	83	134	66	133	113	108	55	118	141	135	114	148	105	130	55	63	77	72	116	98	113	151	118	114
1_101231778	316	281	257	351	337	233	188	145	321	157	357	290	258	220	334	294	298	198	353	202	273	326	228	295	312	206	284	182	375	303	300	192	326	310	234	323	369	267	319	160	196	233	209	299	231	340	376	307	291
1_101293474	252	213	211	290	189	171	167	141	233	98	270	274	193	186	281	264	245	185	271	142	210	354	165	208	273	190	251	180	225	240	234	155	275	280	95	222	176	124	122	68	75	110	167	208	180	252	316	290	233
1_101330295	113	109	114	167	112	80	75	66	170	66	153	124	103	109	107	123	106	100	110	64	121	167	65	119	160	104	124	65	129	102	116	71	130	117	81	142	107	101	96	65	72	67	123	89	74	114	162	146	112
1_101366448	265	243	237	269	269	182	190	180	274	143	305	255	202	202	286	270	236	204	272	199	231	328	217	261	293	182	220	183	329	269	260	175	264	295	192	282	368	247	210	161	184	185	146	207	209	305	356	261	234
1_101403756	365	373	351	443	319	228	252	210	402	159	445	367	322	299	396	414	339	248	372	237	322	466	270	406	369	292	364	254	404	365	360	242	348	374	332	397	557	344	402	220	247	282	249	332	289	424	435	366	343
1_101476469	326	331	352	343	334	252	279	243	377	207	445	364	273	308	372	397	329	276	339	232	305	434	286	332	358	292	371	255	446	354	358	257	410	368	264	411	400	315	280	151	176	194	251	354	271	404	482	375	335
1_10149581	344	306	280	358	283	213	232	203	372	162	392	289	248	261	323	291	296	243	315	217	299	405	266	298	310	267	303	215	359	296	361	219	312	310	328	428	403	263	318	221	231	266	218	325	255	353	414	313	323
1_101537204	202	252	259	208	242	165	191	152	234	105	273	237	193	210	256	257	283	159	225	168	208	302	214	193	229	226	235	176	248	228	289	182	266	289	106	231	237	151	100	54	35	96	166	241	182	237	354	267	182
1_101583260	273	299	309	342	309	219	224	194	328	171	371	309	285	257	341	339	324	197	264	240	301	429	264	284	304	255	284	177	306	286	333	219	346	325	265	356	404	277	316	171	221	210	220	287	259	315	418	346	278
1_101664632	224	185	207	224	208	156	155	129	204	100	241	218	152	200	214	197	225	157	216	134	155	281	169	156	227	163	184	125	213	201	198	129	208	218	122	184	195	179	162	76	99	141	144	183	193	235	272	219	185
1_101686457	291	268	267	312	287	201	179	165	317	150	311	288	252	212	289	324	269	215	305	194	258	374	220	257	289	194	268	197	323	244	336	202	279	307	192	256	296	239	251	140	131	131	173	241	207	364	386	268	258
1_101747510	351	329	345	380	377	217	299	214	353	161	473	374	282	311	399	397	334	239	384	259	302	453	292	333	372	303	344	251	378	335	385	224	369	425	261	405	479	313	371	179	229	236	241	353	299	387	475	344	345
1_101773849	283	225	268	239	240	173	204	159	234	88	314	243	188	234	253	279	271	166	241	189	229	344	223	216	251	218	227	192	262	253	281	193	272	318	133	197	292	198	180	89	147	165	132	265	164	298	382	248	238
1_101816107	127	140	142	125	158	99	74	86	75	59	184	166	147	136	165	136	157	131	153	116	133	177	125	101	143	129	168	100	156	149	126	118	185	147	55	33	89	66	33	45	32	44	67	136	126	167	187	102	103
1_101892420	341	289	277	423	266	192	218	197	373	152	350	282	282	258	306	341	286	208	310	196	254	378	218	309	326	239	303	205	333	262	348	244	337	301	194	320	336	216	349	156	206	169	219	280	266	330	374	315	316
1_101977997	321	311	332	387	322	209	229	172	318	139	399	346	265	282	342	326	321	215	335	229	330	378	265	327	335	254	294	203	366	309	337	226	368	344	252	333	374	264	298	163	222	201	238	307	245	364	390	298	299
1_102001718	127	113	135	180	129	76	75	73	156	91	113	125	113	91	93	130	79	97	146	74	127	152	109	111	112	98	129	59	172	119	128	85	122	151	96	85	136	110	72	74	63	72	80	122	76	164	164	125	118
1_10202348	308	305	270	371	257	222	230	160	344	127	358	300	253	261	354	304	244	267	317	210	246	356	241	282	332	214	311	168	316	342	328	225	330	297	225	337	399	305	299	143	216	250	241	266	245	320	388	297	324
1_102026796	383	326	350	342	317	218	238	156	369	188	426	379	293	323	370	398	334	276	362	209	344	430	300	330	382	289	332	237	398	357	408	267	374	390	273	352	350	272	320	151	170	184	258	327	280	384	504	388	363
1_102167348	226	172	170	273	199	154	122	120	240	101	217	165	148	189	196	216	157	145	187	140	131	219	155	183	169	139	177	107	217	166	183	142	196	194	138	223	187	148	184	83	114	144	103	174	143	218	252	187	174
1_102217070	262	256	246	295	228	163	166	149	286	126	295	224	202	195	254	295	228	193	249	168	242	310	218	230	276	188	234	178	292	218	265	174	254	285	178	266	305	181	235	144	134	168	194	206	203	310	350	251	261
1_102307474	357	329	363	415	359	210	244	202	383	161	382	336	319	251	372	353	306	287	331	191	281	433	268	317	356	254	341	230	366	298	351	260	327	346	272	392	459	291	331	164	206	199	221	299	300	349	445	353	347
1_102337994	379	342	381	476	331	258	276	239	382	198	491	382	310	363	407	398	371	339	381	228	324	478	339	421	409	307	353	265	471	355	419	291	378	420	358	462	518	394	366	199	268	272	257	379	290	458	517	428	349
1_102338678	287	213	265	323	250	180	196	138	295	145	349	275	233	220	312	349	269	206	309	172	232	366	221	265	324	225	261	189	340	282	298	199	294	245	247	304	418	292	231	170	196	171	188	260	203	302	408	268	288
1_102421174	185	184	156	227	142	107	102	83	210	91	180	148	127	122	180	119	159	122	168	81	135	192	127	168	196	95	164	94	135	148	150	100	178	208	59	137	116	70	83	42	76	49	126	149	106	196	194	187	185
1_102442760	163	181	133	179	119	84	111	78	154	63	178	135	131	108	131	134	116	111	165	93	91	187	94	134	136	100	141	92	165	145	131	109	142	135	21	14	19	11	20	11	4	11	93	130	117	161	187	134	137
1_102464969	269	192	212	296	208	172	167	149	291	114	245	207	186	173	302	273	219	183	241	153	191	298	207	200	278	189	232	160	227	229	240	184	222	291	155	253	256	187	186	135	162	160	202	205	182	289	313	249	249
1_102507326	211	197	215	223	188	141	133	98	271	99	243	190	155	181	184	217	187	158	189	151	166	250	167	182	218	162	202	124	238	186	217	152	200	204	91	116	96	112	101	54	57	52	141	207	146	237	254	201	199
1_102538613	284	245	223	325	229	168	157	117	253	133	251	230	217	202	258	261	221	197	277	183	218	275	189	250	264	189	235	145	287	247	226	184	269	242	177	230	262	185	232	137	143	148	163	226	195	309	304	263	241
1_102567034	36	45	34	35	41	19	35	25	39	29	28	54	22	30	41	82	31	38	37	23	28	53	28	30	42	23	47	23	35	41	34	26	39	48	0	0	0	0	0	0	0	0	24	34	32	37	48	41	58
1_102571001	313	275	239	305	294	179	196	198	310	151	337	278	211	252	334	310	274	224	335	231	248	350	218	238	313	236	227	174	326	287	310	186	303	303	220	321	366	253	312	119	157	172	195	269	190	325	374	307	260
1_1025817	338	331	325	403	358	223	274	205	374	171	439	347	331	304	372	380	337	251	354	245	293	384	269	329	397	272	310	212	384	348	358	219	358	357	335	452	496	344	379	172	247	260	247	333	255	379	461	326	335
1_102589009	399	299	355	438	344	265	255	217	371	184	422	307	316	315	351	358	315	269	342	257	325	440	265	360	348	240	338	233	437	347	369	221	370	368	244	394	447	312	333	190	231	202	255	313	261	368	467	356	343
1_102640161	347	318	307	395	322	237	273	192	364	142	399	326	261	261	357	343	287	230	345	243	288	415	316	325	318	282	348	201	414	335	384	227	329	348	293	383	406	361	284	161	232	260	271	330	248	395	415	346	328
1_10267244	434	397	357	496	343	279	269	205	452	208	463	401	311	319	401	377	345	333	397	281	300	437	358	355	371	229	344	237	461	389	381	279	343	435	272	389	429	346	321	175	221	245	272	378	318	457	522	464	377
1_102674520	123	108	87	110	106	90	84	82	131	25	113	147	105	76	78	144	98	94	116	71	108	144	67	100	122	95	150	83	106	110	115	71	108	126	0	0	0	0	1	0	0	0	79	109	33	111	157	119	121
1_102792723	91	98	80	93	76	57	47	50	101	46	93	87	76	74	113	106	68	72	87	46	62	86	57	93	75	62	94	59	95	85	78	55	86	87	5	57	10	3	10	21	28	4	53	70	79	101	113	81	81
1_10281745	270	252	220	343	246	181	198	163	253	131	306	219	221	204	225	304	209	210	259	170	224	332	231	255	273	197	237	173	301	253	248	189	272	259	202	231	285	209	213	139	129	150	149	227	193	319	307	264	262
1_102864195	288	279	309	364	312	200	212	179	304	140	368	274	248	246	287	342	269	224	298	217	271	384	218	278	285	229	262	187	342	261	309	210	308	331	277	312	400	247	306	175	208	204	194	278	220	320	362	321	312
1_102903978	268	282	280	295	258	206	211	152	277	140	286	275	197	227	270	289	243	196	293	153	223	327	205	286	277	191	233	182	296	276	252	201	290	284	277	305	372	314	252	142	198	198	201	255	210	305	359	318	269
1_102922766	355	338	369	431	355	216	254	229	387	177	437	373	295	322	359	429	399	269	353	241	291	448	300	375	331	274	365	230	403	331	336	290	373	395	235	354	419	274	336	164	186	240	235	342	270	392	453	385	364
1_102942640	192	198	191	229	190	121	118	115	197	110	237	212	170	152	214	212	202	163	185	153	175	244	162	173	190	143	187	136	257	177	211	103	201	205	89	132	167	108	118	97	83	120	122	182	155	223	275	230	189
1_102975544	182	143	133	175	106	98	99	74	197	76	153	153	111	111	145	148	111	105	127	97	129	153	141	143	140	103	152	99	153	153	158	63	167	175	43	72	62	38	52	32	35	35	88	162	119	166	185	149	150
1_103034522	99	83	91	53	132	43	112	81	102	13	147	140	131	101	78	162	128	149	171	109	109	163	93	142	95	109	145	80	87	151	138	112	88	103	9	0	19	16	8	10	0	12	72	138	81	96	205	86	106
1_103068456	275	265	209	322	231	205	182	158	296	127	276	255	211	231	278	278	245	212	248	162	208	342	193	271	248	166	233	169	328	249	213	174	257	282	178	236	272	165	192	96	135	140	207	238	204	266	310	258	278
1_103071561	328	305	306	332	284	208	259	197	336	145	411	298	268	273	327	330	287	246	300	222	252	426	250	297	307	275	314	216	346	318	401	229	289	330	211	247	373	310	290	151	140	210	188	290	273	335	438	308	311
1_103105517	135	137	109	138	103	95	95	84	141	58	155	135	114	99	113	152	108	91	127	85	111	175	88	128	130	115	119	69	138	116	118	94	135	149	6	3	6	0	8	0	4	6	88	90	89	147	160	123	110
1_103154830	261	264	229	322	250	174	184	137	260	141	313	258	209	228	303	294	213	209	259	152	250	296	217	270	217	209	230	149	291	235	290	165	300	298	176	237	246	166	177	103	111	137	171	203	191	293	304	272	276
1_103185339	307	302	276	344	215	187	224	134	308	160	293	260	233	219	302	301	264	201	295	197	245	357	195	295	291	205	267	171	310	274	273	195	278	275	272	339	460	273	356	158	207	182	211	235	213	300	363	284	300
1_103219606	267	279	236	328	275	186	190	145	286	137	278	258	243	215	300	290	255	180	275	185	228	329	187	270	265	189	248	193	301	274	287	177	266	299	199	259	239	193	228	115	158	147	193	231	220	289	389	262	244
1_103272549	302	258	300	370	245	221	191	195	350	148	363	330	227	236	266	338	321	231	300	193	283	374	248	260	338	243	275	196	380	295	297	205	305	328	212	301	349	231	192	127	153	157	242	294	248	318	414	342	321
1_103361807	352	320	346	405	293	221	219	196	354	173	393	368	281	249	358	351	310	261	366	260	284	376	262	347	393	271	331	229	367	348	390	225	342	327	258	394	476	273	345	201	259	272	232	304	249	398	458	333	345
1_103422951	191	151	151	299	69	146	66	56	104	145	125	86	90	145	176	186	95	136	178	76	91	115	81	95	183	79	81	65	177	98	117	64	171	100	59	154	0	0	0	53	99	60	70	100	154	221	116	115	156
1_103434094	258	213	221	268	181	133	159	108	229	95	251	224	156	150	222	252	161	167	236	141	189	268	179	212	238	170	230	154	223	191	229	130	242	226	149	281	271	175	218	105	167	164	152	224	162	238	285	183	230
1_103463199	194	142	139	260	116	111	131	84	166	76	178	136	118	154	158	161	138	102	143	79	145	202	123	112	180	101	162	102	160	148	144	63	153	142	6	48	12	2	3	6	25	7	88	141	99	141	212	153	148
1_103515881	162	171	193	183	129	162	112	89	226	104	230	172	122	170	207	201	128	136	228	116	148	211	141	189	150	136	161	92	169	156	159	86	217	194	95	186	148	109	147	101	109	133	106	124	193	220	222	140	159
1_103543035	183	170	178	209	175	180	134	94	221	119	218	181	165	139	191	239	148	169	211	124	164	202	149	210	213	137	167	118	237	160	196	115	197	228	135	149	137	84	146	93	111	87	131	174	157	228	229	173	191
1_103623794	224	253	216	279	240	185	193	158	268	113	305	264	195	206	264	240	255	212	303	165	224	336	235	287	241	193	252	179	268	274	265	154	283	266	145	268	282	275	211	142	124	172	192	252	206	324	382	273	249
1_103675934	116	202	175	39	182	115	104	80	208	49	259	172	150	136	173	95	177	107	155	144	168	238	155	168	121	139	165	114	113	149	163	124	188	186	9	17	57	35	45	28	8	41	105	168	149	197	271	183	110
1_10369663	313	282	300	321	257	212	198	156	292	168	341	282	234	272	298	325	284	241	307	238	207	349	239	265	309	233	253	175	354	258	306	191	303	306	142	236	311	208	185	90	140	148	215	294	202	315	396	299	280
1_103728420	271	246	230	251	302	164	212	160	294	147	272	305	209	251	259	297	260	195	269	196	233	304	216	246	246	174	225	176	256	232	307	169	295	307	164	195	264	201	211	141	147	153	177	222	181	308	359	260	230
1_103750651	240	221	225	301	210	164	179	144	246	102	256	249	186	176	207	278	209	172	240	159	161	281	206	232	242	159	234	160	229	226	235	132	211	217	140	211	279	199	208	125	116	113	136	226	165	285	300	207	234
1_103766703	90	142	116	66	152	65	113	96	131	39	153	130	89	143	145	81	127	97	165	99	119	160	97	115	104	119	148	94	106	134	123	90	138	166	31	59	92	55	83	30	29	46	90	152	111	171	178	142	110
1_103788356	389	288	346	400	313	219	261	200	365	165	401	354	275	286	340	383	327	284	360	249	315	424	293	360	417	238	327	230	371	331	334	230	366	380	287	311	404	284	306	151	236	213	221	281	243	406	507	397	350
1_103832834	311	301	361	349	277	198	254	195	314	185	372	307	263	272	306	301	292	239	324	214	240	451	268	340	300	243	329	203	333	291	322	218	332	381	251	335	463	292	352	151	219	229	227	285	262	360	436	330	273
1_103833758	270	246	271	354	248	161	170	142	290	159	296	244	216	225	277	277	230	199	250	171	214	337	189	243	313	217	256	186	275	244	257	180	293	245	191	306	365	253	239	124	180	194	179	211	214	239	317	277	246
1_103926075	230	180	163	231	184	115	138	101	202	110	264	171	141	130	209	200	187	145	220	136	154	244	180	184	237	166	178	99	225	160	205	112	198	212	145	227	222	138	145	95	137	151	109	197	155	241	238	194	204
1_103950225	257	284	249	301	256	198	201	134	275	120	318	254	221	233	310	316	277	173	275	161	229	327	178	282	263	192	299	164	296	249	261	161	265	275	217	303	317	227	236	133	165	197	157	254	205	315	346	268	289
1_104048242	401	372	376	460	356	290	249	229	411	169	475	379	318	324	417	422	381	291	390	263	313	516	306	382	421	280	401	244	478	421	421	274	387	426	367	414	568	353	402	230	291	286	265	349	310	435	503	425	420
1_104119054	206	191	228	251	212	132	165	108	208	126	215	205	159	170	215	203	189	149	215	137	175	242	151	180	275	172	207	141	234	197	236	114	187	238	149	160	186	133	109	84	125	119	190	171	174	243	251	227	193
1_104152463	268	294	273	351	240	187	221	152	338	182	394	257	210	217	289	298	270	206	298	203	239	382	260	330	298	232	262	182	351	274	290	186	297	322	152	193	166	117	100	80	96	110	210	221	186	301	387	298	333
1_10416296	330	268	260	363	227	212	178	188	254	126	353	267	265	237	257	273	242	206	342	195	230	329	220	242	318	204	226	176	310	250	264	207	285	270	155	275	289	239	235	148	200	142	180	232	172	311	335	294	270
1_104220702	228	199	165	246	195	122	156	112	218	98	238	216	139	184	235	214	181	138	211	128	172	245	133	193	230	160	206	121	251	222	218	132	249	187	130	180	168	137	139	59	91	106	138	207	148	251	262	224	200
1_104257252	286	300	277	347	281	202	194	182	305	121	340	350	232	245	319	286	278	199	325	218	254	374	247	302	294	241	293	225	328	261	292	184	343	285	239	328	473	369	344	202	196	220	226	289	217	331	419	315	279
1_104280526	309	281	257	349	255	204	219	154	280	149	337	292	214	224	300	301	266	203	291	184	256	355	226	262	288	210	307	208	314	295	303	205	322	309	226	320	421	250	241	136	185	149	212	246	236	315	386	263	298
1_104317464	231	232	243	304	242	172	194	171	253	145	310	268	195	205	279	267	222	180	270	187	218	290	214	286	281	196	252	154	313	260	232	193	277	236	214	251	365	217	224	126	159	162	163	247	200	313	341	269	236
1_104344681	149	106	102	155	112	86	67	58	91	69	118	92	78	55	85	145	76	72	88	81	73	120	77	108	135	90	91	59	126	84	99	47	87	100	17	31	0	3	6	2	23	4	40	86	106	115	126	89	122
1_104563384	230	196	194	258	205	151	137	120	241	124	240	178	173	152	267	220	161	138	218	126	161	250	162	210	206	127	176	134	244	178	212	136	207	213	112	152	183	157	132	87	125	138	139	181	165	182	281	228	215
1_10460874	272	215	223	280	211	150	159	111	245	135	287	252	219	198	278	283	245	199	265	181	223	292	231	253	250	203	236	141	271	217	232	183	267	230	225	253	334	235	261	147	195	183	160	231	204	287	337	291	250
1_10468415	383	386	350	481	362	266	275	182	409	222	472	340	294	307	437	385	378	275	391	250	348	486	263	358	392	252	349	268	416	317	415	222	390	374	357	378	487	358	352	225	227	292	325	326	239	433	479	367	360
1_104702805	274	233	241	320	234	187	206	155	300	114	301	236	167	195	289	256	233	177	273	170	207	314	186	246	262	169	228	148	269	223	249	208	302	297	194	276	275	172	208	106	162	171	157	252	191	265	314	268	241
1_104744617	62	61	86	59	102	58	73	49	0	0	121	104	86	83	53	57	70	58	44	82	92	112	68	31	51	74	82	51	47	106	86	61	89	45	2	0	2	2	0	0	0	0	35	77	42	95	122	45	54
1_104798013	250	212	219	302	221	163	180	146	234	136	277	213	197	200	248	260	246	180	249	162	202	305	190	206	244	192	226	154	258	234	231	176	218	270	133	174	196	170	188	103	123	118	147	214	197	259	317	215	223
1_104809354	159	159	140	180	168	107	112	91	174	64	203	154	132	143	143	162	137	146	175	96	146	192	99	171	147	119	138	119	174	185	188	114	150	207	94	102	106	81	93	74	49	94	126	121	121	184	226	172	166
1_104824638	36	38	36	49	51	30	30	15	52	36	64	43	32	48	67	68	27	33	47	36	27	38	29	39	45	25	33	22	52	41	53	36	49	64	6	0	0	0	0	0	8	0	27	33	69	56	50	71	39
1_104842362	316	327	304	361	260	188	247	189	293	150	380	302	236	236	336	320	298	225	290	207	288	414	255	271	327	226	295	200	383	285	331	190	278	343	197	290	350	276	283	154	261	188	224	287	220	332	366	269	247
1_104881797	136	156	119	141	116	76	89	80	176	85	171	144	98	109	128	175	107	103	121	63	103	147	88	134	140	100	109	75	176	107	127	83	147	139	30	52	14	16	58	29	9	9	90	94	104	132	163	119	124
1_104930964	146	129	107	129	113	92	87	71	111	62	166	115	111	136	127	114	129	115	140	74	125	176	84	112	127	87	121	71	125	116	121	81	132	133	28	158	103	43	27	50	43	64	77	125	104	154	162	158	112
1_104958925	320	294	276	346	257	235	207	197	329	134	344	275	230	255	312	371	301	235	266	180	283	356	236	296	320	226	295	203	334	274	312	182	308	332	215	269	320	293	271	148	199	162	190	288	244	351	371	285	290
1_104991164	266	271	237	320	263	198	209	181	271	128	346	266	221	234	292	281	245	188	317	204	255	353	230	240	276	229	275	166	303	295	271	183	286	279	285	345	350	257	279	135	175	221	164	296	183	304	405	269	284
1_105053286	179	191	188	186	145	155	124	90	232	83	217	198	125	166	186	213	139	149	205	116	175	232	165	160	189	139	162	119	219	138	177	116	194	219	70	103	71	58	103	37	34	81	143	135	113	239	197	236	149
1_105075122	318	283	240	270	258	146	165	176	298	126	309	258	239	227	292	285	253	186	284	178	245	338	218	286	264	239	281	168	251	235	302	179	295	311	212	296	302	249	266	148	168	129	196	268	243	302	373	286	261
1_105084198	181	200	144	191	163	123	116	116	190	72	195	185	164	150	173	191	182	124	191	102	167	169	146	176	149	129	182	104	143	170	186	109	148	195	97	97	141	57	76	49	71	55	105	156	125	187	206	175	173
1_105108952	279	215	222	240	220	132	149	159	248	80	282	235	212	170	241	227	253	179	229	159	200	264	173	226	283	201	240	155	257	222	251	176	228	250	111	57	197	140	179	91	86	60	152	240	194	224	341	243	219
1_105134889	181	186	166	240	214	97	142	110	212	85	222	183	127	131	176	179	168	130	199	119	173	223	131	171	196	155	205	114	213	169	194	92	198	208	127	157	217	167	127	91	115	123	125	172	133	214	236	189	180
1_105169246	367	317	340	423	348	267	285	243	423	177	483	362	309	306	394	399	329	277	348	301	366	495	284	351	422	257	333	249	426	367	386	249	335	371	264	420	452	288	372	194	233	237	306	317	270	383	503	387	368
1_105191465	258	265	196	250	228	169	175	144	249	114	287	274	206	216	263	282	238	192	286	189	212	306	195	271	255	204	253	159	281	255	263	163	282	298	224	278	350	254	272	142	213	197	188	236	208	260	337	240	259
1_105215796	0	0	0	14	0	1	0	0	40	8	0	0	0	0	1	22	0	11	0	0	0	0	2	10	0	0	1	0	25	0	0	0	0	24	0	0	0	2	0	0	0	0	14	0	0	0	3	13	0
1_105264358	317	284	281	363	288	194	189	169	298	146	368	307	243	259	317	284	293	235	293	217	237	365	235	300	316	239	330	174	322	256	299	205	318	327	215	378	391	298	299	180	252	215	202	287	216	322	391	279	331
1_105293236	190	179	175	290	171	131	144	104	251	124	216	185	133	123	197	271	177	176	261	142	146	241	134	224	194	108	182	104	214	191	198	132	205	226	91	141	20	16	127	38	13	13	120	162	148	215	253	238	167
1_105305986	341	372	347	451	328	245	269	232	374	205	438	363	299	325	406	380	360	296	404	268	296	469	288	393	383	271	342	245	428	330	344	260	373	390	259	354	415	331	328	189	209	217	234	353	270	405	460	384	359
1_105355815	289	295	290	351	302	222	245	178	301	141	368	285	223	224	330	295	302	230	299	208	301	381	255	281	363	227	294	205	311	333	297	204	318	332	272	358	419	274	280	176	211	178	227	269	249	341	389	344	285
1_105387595	265	246	246	322	258	171	169	181	321	132	314	234	191	223	263	288	231	205	275	171	263	353	209	233	289	206	242	210	315	249	289	191	278	282	181	234	306	212	183	112	139	151	167	241	225	287	319	279	292
1_105416066	385	382	338	428	391	263	255	205	407	163	431	305	281	320	378	431	334	211	359	253	295	429	288	372	367	310	375	224	398	384	355	274	391	374	307	429	522	325	346	188	280	210	217	336	268	428	528	359	353
1_105477615	217	204	184	268	237	151	126	111	225	109	200	178	128	156	176	237	213	134	260	116	157	230	149	220	207	170	186	149	225	217	205	150	230	219	163	259	274	180	190	103	140	159	153	172	144	205	265	217	200
1_105537415	346	327	338	426	323	265	288	186	357	171	395	338	288	255	354	363	333	266	344	237	298	438	242	298	344	273	310	254	390	325	366	240	324	321	312	410	499	372	365	219	300	214	265	276	247	407	416	341	333
1_105570833	0	0	0	0	0	0	0	0	0	0	1	1	0	0	0	0	0	0	0	0	0	1	0	0	0	0	0	0	0	0	0	0	0	0	0	0	0	0	0	0	0	0	0	2	0	0	0	0	0
1_105651348	173	180	165	230	150	135	130	102	234	77	231	168	157	150	197	198	151	118	175	116	140	197	144	174	175	118	176	132	150	150	200	123	183	228	75	114	93	78	137	37	56	59	133	146	142	195	214	192	160
1_105689049	218	249	274	346	273	195	220	160	270	129	305	267	184	223	285	245	233	201	253	199	230	337	187	255	290	193	258	162	296	252	298	186	299	273	223	301	341	207	224	168	163	193	176	237	225	320	363	283	268
1_105718030	51	178	161	216	44	225	23	23	313	160	52	52	48	190	176	216	43	130	180	39	40	58	40	174	64	33	68	29	195	44	56	27	195	238	136	300	1	0	125	57	80	109	143	41	140	183	46	202	46
1_105754655	306	333	283	315	296	168	211	192	291	162	398	307	277	242	318	320	318	225	365	216	280	419	283	314	307	230	324	213	344	289	351	228	297	291	225	335	405	298	294	161	176	210	218	309	221	361	432	308	296
1_105810391	237	190	207	189	173	145	139	136	219	82	250	222	159	184	224	184	215	150	206	122	172	279	195	216	184	192	228	109	230	206	234	144	193	188	111	136	223	146	166	90	88	97	142	210	175	231	294	208	154
1_10583956	339	340	362	390	308	257	251	197	400	151	447	377	288	313	412	372	360	257	411	192	332	460	318	340	417	269	339	255	377	384	352	231	340	366	225	350	399	328	309	179	205	203	210	348	254	394	494	396	358
1_10587854	346	287	283	355	321	233	242	180	343	148	377	310	268	244	345	357	284	230	298	210	289	380	268	286	312	251	287	218	384	287	323	220	343	341	272	334	391	237	279	140	229	156	226	309	270	341	390	311	319
1_105884830	278	313	305	406	270	214	206	180	344	153	326	298	258	258	330	350	262	231	300	185	233	395	265	278	336	251	268	204	316	261	281	199	334	312	282	335	398	289	328	175	223	218	227	268	229	345	423	292	267
1_105979375	303	282	281	297	288	213	205	127	315	128	334	269	221	222	249	315	244	218	331	166	248	349	226	232	269	219	274	173	335	267	256	195	299	293	211	361	319	265	286	180	184	221	184	236	204	322	371	296	267
1_105982935	233	218	233	176	234	148	162	161	247	127	292	244	207	166	224	289	243	174	248	155	243	286	188	218	232	175	239	133	281	224	228	165	221	192	121	190	208	195	169	91	100	142	161	205	191	321	291	251	240
1_105987509	288	280	252	272	244	159	190	158	277	140	323	258	218	238	262	267	220	194	252	174	247	371	216	244	249	204	276	159	322	298	249	174	259	297	219	273	317	217	217	146	143	178	181	280	187	272	380	273	218
1_106015357	202	206	192	251	189	131	149	114	218	110	235	221	147	183	201	218	197	156	216	149	153	271	162	152	211	125	180	129	230	234	221	140	205	204	190	235	233	196	161	135	114	143	158	210	166	201	265	241	214
1_10602903	341	302	315	356	291	181	236	170	297	159	375	303	245	265	324	314	263	214	326	195	275	408	246	338	327	199	290	191	326	286	301	201	334	325	337	375	438	344	402	172	212	276	225	275	253	352	405	344	258
1_106036913	258	281	279	340	251	184	197	161	311	161	312	299	239	262	268	288	239	214	286	191	289	335	227	256	307	231	318	213	334	262	293	190	339	299	258	418	387	302	281	161	199	181	193	271	229	360	388	295	288
1_106129669	314	356	334	380	340	253	247	196	396	201	407	340	260	313	331	354	339	287	383	233	309	409	316	317	345	302	324	215	425	348	372	256	328	364	272	437	453	281	341	190	231	281	234	331	240	407	480	371	340
1_106228836	211	233	236	236	229	148	148	124	240	116	253	267	193	183	211	272	213	202	236	165	204	244	201	234	216	211	221	139	254	256	235	153	248	255	182	206	253	216	182	86	88	132	144	192	184	278	322	234	195
1_106245603	235	210	223	257	212	157	185	134	268	139	268	239	165	201	280	285	227	163	249	137	228	260	225	241	220	177	229	144	265	207	253	145	261	254	178	279	247	202	234	111	155	152	169	213	184	276	296	267	236
1_106267009	232	152	138	263	167	113	120	99	267	109	227	190	132	142	227	232	174	147	199	117	136	211	129	169	213	137	220	88	179	162	181	102	180	228	57	151	114	82	125	49	112	64	110	185	149	190	215	212	203
1_106286286	375	371	321	392	321	272	281	207	420	158	397	357	293	290	348	412	319	277	351	219	330	439	313	346	391	275	347	220	406	317	347	251	370	419	277	385	468	316	355	202	258	233	250	315	242	430	438	374	342
1_106295981	237	205	233	277	229	166	168	119	268	107	238	238	176	182	281	288	192	145	236	141	214	258	165	218	256	170	210	156	263	234	209	137	245	282	181	247	349	192	241	102	144	131	172	197	189	264	288	238	231
1_106319550	194	135	156	233	156	104	116	86	258	126	190	140	126	132	242	211	169	111	152	104	146	224	127	224	217	145	179	107	170	164	146	113	155	245	55	145	81	78	107	23	105	39	134	149	138	154	244	224	243
1_106365182	254	234	233	297	213	151	150	138	269	97	259	204	190	157	227	247	234	163	222	146	216	299	211	284	254	202	241	153	252	230	235	159	217	257	153	169	226	146	189	124	132	113	139	218	164	254	309	214	236
1_106407845	305	322	283	393	321	197	229	184	316	158	366	297	279	289	282	315	269	247	304	207	247	362	246	322	341	214	290	192	309	279	273	213	339	350	257	353	374	233	235	165	209	212	227	306	228	382	415	294	331
1_10643238	355	316	332	382	307	200	198	182	383	182	397	325	282	265	371	327	301	249	339	216	315	457	260	363	357	253	266	213	372	306	375	237	336	321	281	293	302	221	244	128	194	149	210	321	240	354	440	354	348
1_106453206	93	60	59	90	82	70	82	40	100	40	104	98	71	75	81	85	86	83	71	65	78	104	74	92	77	66	104	67	100	65	94	71	83	122	45	18	67	36	53	28	32	34	54	104	75	88	96	92	96
1_106512965	255	234	236	303	228	157	181	130	239	107	285	239	192	156	257	273	214	197	251	169	182	284	195	233	238	181	212	172	265	216	239	155	232	271	160	195	272	170	183	112	122	139	159	192	165	263	296	242	244
1_106564995	230	201	182	227	193	161	157	114	204	110	230	186	148	144	211	236	201	184	200	137	199	267	162	208	234	141	207	132	251	206	244	129	207	212	97	191	168	131	122	71	88	83	162	183	179	234	266	221	201
1_106596266	242	241	249	258	259	180	175	144	254	123	295	243	204	214	266	255	231	153	250	168	204	309	200	268	257	177	236	182	289	256	238	153	263	258	184	288	273	225	211	117	169	154	162	224	185	301	365	268	236
1_106619491	194	176	201	276	168	118	106	118	195	64	242	165	165	144	193	215	168	129	237	121	189	232	144	214	210	114	183	122	202	172	200	135	204	174	6	15	4	3	10	8	5	1	134	176	144	227	267	208	191
1_106643275	275	299	288	401	272	188	227	198	315	160	404	263	229	256	323	343	265	204	309	192	221	376	249	280	315	210	279	154	328	278	273	222	301	305	218	278	303	211	264	137	147	167	197	288	244	359	403	285	269
1_106684080	426	359	419	507	374	255	319	243	448	195	537	408	320	318	457	421	378	298	482	284	376	478	292	436	409	302	421	252	464	385	409	280	427	453	357	488	578	422	433	249	321	323	282	360	321	432	583	446	412
1_106684086	435	351	423	488	381	246	320	241	449	193	531	401	315	313	444	425	375	297	486	286	367	470	293	424	399	303	407	247	450	382	413	279	422	443	353	488	572	428	440	247	321	327	278	349	324	421	585	437	401
1_106709414	188	175	162	221	163	144	112	97	169	98	190	174	136	160	171	188	176	122	180	124	149	208	130	155	156	122	168	96	167	158	176	108	189	235	55	129	92	44	48	39	39	107	99	167	127	196	245	146	166
1_106735559	300	283	320	333	282	205	236	171	352	151	356	282	243	269	316	353	279	251	324	202	303	370	281	297	312	230	281	197	367	293	310	234	314	343	254	276	344	294	267	132	183	192	220	297	226	386	438	318	351
1_106768984	362	367	373	503	344	259	269	220	393	200	451	382	329	311	389	415	435	331	436	265	353	482	271	367	416	259	351	294	410	359	392	280	407	393	327	484	567	376	446	211	246	276	251	364	289	407	526	435	391
1_106802833	325	333	284	380	279	240	203	188	371	147	373	302	259	247	327	357	297	225	297	188	291	375	215	322	291	202	281	231	339	332	332	210	333	336	262	371	410	258	289	153	248	210	229	283	242	388	407	317	309
1_106824630	378	325	359	468	341	267	235	222	348	210	407	362	257	313	349	387	307	243	391	253	326	430	259	356	374	253	316	227	388	315	326	232	386	411	300	362	484	350	351	169	211	235	240	263	286	432	460	348	311
1_106881204	273	239	228	290	221	198	178	126	277	134	301	240	205	219	296	248	245	185	287	146	195	293	231	272	275	205	257	156	316	233	241	165	291	246	156	222	281	160	192	111	155	183	168	243	203	311	348	279	253
1_106935148	387	348	331	436	326	212	274	228	403	187	416	375	307	289	399	406	315	286	367	228	313	460	294	351	369	303	393	251	410	390	380	267	380	364	292	438	479	361	386	203	271	303	231	350	258	384	480	382	366
1_107009677	242	223	219	257	205	180	163	134	267	138	297	222	188	230	237	225	194	154	206	128	185	258	197	228	257	165	199	149	289	214	234	164	239	256	196	334	395	243	286	165	172	170	140	231	188	267	310	262	209
1_107033065	41	71	59	59	61	36	54	34	73	30	87	73	37	56	69	88	76	43	78	31	47	97	40	62	55	68	59	39	69	60	73	32	72	59	8	16	17	10	20	6	5	5	58	56	49	98	113	85	44
1_107138018	404	359	357	465	343	227	313	219	371	208	499	370	348	308	431	452	398	340	456	263	333	531	309	418	447	294	394	288	468	338	464	287	410	434	355	396	511	370	394	207	204	245	249	403	280	397	578	415	378
1_107149909	288	280	264	367	291	193	187	179	349	137	366	263	258	240	308	304	289	217	338	224	280	330	264	275	288	261	288	199	323	280	348	180	338	303	343	295	475	308	315	174	161	213	185	271	231	318	481	291	269
1_10717144	243	213	186	272	206	133	169	105	225	108	256	222	186	163	206	217	181	148	199	125	157	244	147	232	223	175	219	141	220	216	213	135	217	246	155	210	243	161	196	93	87	129	139	198	156	204	271	226	199
1_107172243	223	272	247	314	253	173	187	154	356	136	308	254	191	211	292	267	256	191	264	172	248	329	216	289	260	231	263	184	269	263	277	186	289	314	191	267	357	219	269	153	197	187	187	236	230	299	313	289	265
1_107217357	438	387	392	490	353	303	324	255	441	252	523	396	376	335	474	401	411	293	394	260	359	555	342	432	480	340	359	300	493	427	424	325	410	460	337	476	580	400	429	268	253	315	361	396	313	483	584	448	399
1_107257060	299	319	318	395	303	225	241	143	329	179	457	321	252	286	328	319	350	252	335	259	274	429	277	332	327	221	317	205	364	279	323	226	346	377	284	390	469	372	371	154	231	261	228	331	252	362	437	340	320
1_107284449	282	269	269	340	264	203	194	172	309	143	362	302	237	238	311	280	276	230	308	213	271	361	265	312	299	219	285	194	313	252	285	195	304	297	267	373	374	292	312	196	179	260	208	260	198	347	379	284	279
1_107307421	313	297	284	378	279	208	248	177	337	159	407	325	286	290	355	344	270	229	302	197	282	409	268	312	357	259	309	211	342	307	351	234	317	331	297	455	415	345	383	166	236	245	200	271	266	353	414	322	290
1_107333592	338	342	335	373	350	232	236	207	380	174	402	327	271	265	305	314	311	236	354	201	292	388	299	318	332	244	325	198	341	357	320	222	326	348	313	335	399	340	337	182	214	253	258	304	271	331	425	365	321
1_107348620	429	410	415	545	378	311	320	231	444	247	557	418	363	358	443	443	395	322	503	263	390	551	356	419	451	325	427	257	490	440	459	314	482	446	342	505	546	356	388	204	291	311	305	372	306	491	585	466	422
1_107384385	170	167	126	197	119	120	95	97	190	72	181	141	109	136	168	177	145	119	202	107	136	209	121	165	158	124	148	109	155	143	151	101	141	150	35	59	64	42	59	39	27	27	121	129	164	172	202	183	174
1_107388026	340	294	318	372	285	198	233	194	361	157	394	307	256	248	355	327	262	238	315	220	290	409	269	326	315	213	277	206	370	279	337	227	342	335	248	360	436	309	342	185	176	207	251	249	260	364	401	330	298
1_107530455	170	162	145	173	134	97	112	87	173	64	171	160	137	119	155	166	118	138	135	94	128	178	97	137	143	103	152	108	168	137	181	89	144	171	4	10	20	18	14	3	10	11	110	158	130	167	190	164	132
1_107544870	200	215	184	235	160	153	149	112	234	107	219	173	166	170	214	185	170	148	206	135	145	228	143	185	199	151	206	145	218	197	215	133	152	208	109	175	218	129	133	67	76	107	125	195	171	222	259	177	206
1_107560334	315	285	339	386	250	235	274	196	341	175	348	282	275	266	307	341	302	225	344	172	272	372	256	343	337	218	287	175	355	328	299	201	327	335	223	364	430	275	337	183	251	180	188	298	199	410	416	370	368
1_107573707	270	202	228	337	172	132	216	145	299	126	258	201	190	166	215	287	250	192	239	150	164	278	192	254	293	102	181	169	321	291	327	138	187	298	170	111	199	81	207	116	58	46	180	295	128	287	308	361	266
1_107611829	297	308	287	362	308	198	177	199	302	149	342	279	232	227	287	328	286	242	272	179	246	326	227	256	318	198	272	177	345	290	263	172	268	326	200	282	351	252	242	130	160	164	186	251	221	321	371	282	259
1_107670068	214	221	215	267	213	160	154	134	220	114	303	255	205	162	257	247	222	169	246	166	213	280	178	240	210	157	204	166	226	208	218	122	235	238	164	180	253	170	175	88	128	139	171	203	179	249	287	232	214
1_107698360	343	298	288	411	318	260	277	178	359	176	394	350	268	289	368	356	287	225	324	222	269	418	307	311	356	275	314	213	393	305	340	247	327	356	287	360	521	314	360	189	206	233	222	277	244	354	430	315	336
1_107699857	47	31	20	40	24	15	26	18	71	18	35	40	24	28	26	41	28	46	33	31	15	51	20	51	36	22	33	14	55	38	53	13	28	54	0	0	0	0	21	6	1	0	29	38	30	40	37	35	37
1_107727635	406	363	369	462	353	288	271	200	424	182	447	355	299	301	411	388	357	281	422	241	333	490	276	396	378	286	390	219	420	332	402	262	397	427	265	299	480	339	268	188	211	231	279	339	246	426	518	438	423
1_10776729	397	372	402	486	395	303	296	255	469	189	527	410	389	374	459	384	402	326	476	305	359	553	324	390	448	344	406	261	437	409	403	310	447	452	384	534	640	454	460	257	308	324	310	407	288	516	571	465	445
1_1078257	416	330	353	468	346	241	260	220	405	178	479	379	311	339	364	391	365	256	414	278	323	465	273	371	373	300	354	261	438	334	383	251	390	374	304	495	510	381	419	239	276	260	251	349	297	431	506	372	409
1_107864172	371	294	322	402	324	241	269	200	412	200	461	318	285	253	331	366	336	232	377	204	284	420	301	320	338	257	331	234	343	327	346	254	365	372	311	349	368	317	353	148	195	211	267	316	253	425	421	371	267
1_107910691	267	257	231	326	261	187	216	145	284	123	293	226	195	251	265	283	236	237	288	180	227	351	218	259	300	204	293	189	304	271	271	189	288	254	229	314	383	293	240	163	214	193	211	239	221	330	364	240	282
1_108000928	101	117	84	115	92	77	94	62	121	48	122	115	62	93	101	89	105	81	92	75	80	129	92	112	86	79	97	62	101	87	112	88	105	110	9	16	18	14	13	6	7	2	58	90	82	138	136	100	103
1_108028411	307	268	267	347	252	218	244	185	302	149	354	287	226	255	278	279	280	190	329	173	249	389	235	261	307	218	288	181	312	313	306	218	287	326	215	264	345	215	268	142	197	187	195	291	214	319	403	311	300
1_108031239	252	216	223	213	187	114	133	141	209	103	249	201	164	189	229	274	191	155	171	128	179	226	168	172	186	175	203	147	249	190	225	125	207	230	137	216	209	180	165	87	147	110	133	174	160	238	250	186	196
1_108091870	315	325	310	393	291	180	212	200	357	159	355	321	269	234	307	351	244	224	316	210	266	396	241	262	276	258	296	189	329	287	308	210	324	312	254	316	342	280	284	148	193	188	185	286	226	345	382	321	296
1_108154058	371	379	356	457	378	249	306	172	416	204	436	380	314	318	390	409	387	281	395	238	334	489	303	406	347	302	348	277	428	330	398	303	370	361	312	486	505	395	420	220	308	263	269	353	282	439	498	369	319
1_108174470	306	307	341	338	277	214	228	179	334	130	369	294	247	246	303	314	290	213	370	210	255	369	226	304	303	209	297	212	360	293	341	209	363	357	288	415	476	315	326	181	220	240	190	293	212	387	401	329	363
1_108199006	362	329	374	405	313	204	229	204	370	155	440	341	270	291	338	293	318	219	371	226	353	395	268	315	370	242	304	237	366	340	368	218	358	360	324	373	440	311	364	148	200	266	211	286	250	406	451	338	360
1_108249215	350	363	393	444	342	232	304	218	431	218	437	317	323	289	339	368	386	281	354	264	288	429	276	337	396	246	346	279	397	336	358	292	343	360	254	392	429	346	376	169	235	241	272	384	244	409	482	412	393
1_108260465	298	256	254	334	235	208	194	168	253	138	285	291	221	233	272	291	243	216	292	167	268	329	219	240	253	207	291	164	323	249	251	149	254	309	159	231	212	202	198	104	102	147	213	238	182	278	363	278	230
1_108282364	323	326	311	358	268	209	228	194	354	176	375	304	251	261	356	343	279	212	318	219	289	449	239	320	358	239	320	215	387	282	337	243	349	345	281	367	473	357	325	197	215	238	245	301	247	364	437	319	302
1_108306434	372	322	346	394	311	228	251	225	376	194	441	337	302	300	385	376	334	251	349	242	269	453	281	385	340	285	339	281	449	350	366	242	373	360	260	295	409	265	294	180	177	185	253	309	242	430	494	337	393
1_108319369	358	391	362	467	336	259	278	207	438	214	418	377	302	319	403	366	377	315	418	275	338	489	304	382	387	340	368	273	431	359	400	282	409	408	330	482	621	400	451	230	290	300	283	377	266	466	509	388	416
1_108352293	261	308	282	389	270	210	194	182	323	126	323	263	239	237	277	300	265	220	316	208	210	377	257	245	304	228	294	187	310	269	280	202	306	320	242	303	391	252	293	158	173	222	224	249	205	316	385	261	309
1_108389281	215	227	211	298	178	153	196	117	268	98	264	186	181	164	235	222	208	168	241	146	184	268	174	212	186	164	234	138	248	208	206	136	202	199	119	125	170	112	106	74	101	104	150	199	149	216	281	219	203
1_108444502	332	302	286	364	305	234	245	198	377	163	414	342	289	258	385	393	322	250	330	227	276	408	259	312	386	233	359	228	391	318	340	230	344	359	264	349	434	298	317	171	263	215	213	284	266	373	471	350	336
1_108453122	200	212	181	234	205	129	130	123	202	86	234	259	155	184	242	203	186	157	214	103	170	269	163	195	204	190	219	114	197	174	200	126	214	227	63	95	123	91	77	36	65	69	127	176	163	223	233	196	188
1_10848225	0	0	2	0	0	0	0	0	0	0	2	3	0	0	0	0	0	0	0	0	0	2	0	3	0	0	0	0	0	0	0	0	0	0	0	0	0	0	0	0	0	0	1	1	1	0	3	0	0
1_108497232	387	405	392	533	346	319	251	227	449	215	487	387	318	299	424	390	381	298	461	298	349	527	324	375	436	281	379	242	479	383	408	283	375	421	323	489	539	415	347	194	276	281	297	340	278	445	485	416	383
1_108547612	299	312	284	359	265	219	237	167	328	150	369	315	276	253	303	308	290	198	326	244	279	382	247	290	312	233	285	167	330	287	312	247	352	299	213	319	372	265	308	155	204	204	228	281	211	387	405	313	337
1_108612476	400	326	339	462	358	210	298	213	409	175	455	383	282	303	402	405	359	300	383	269	350	482	290	324	386	268	367	251	458	361	354	231	382	391	298	433	477	330	400	187	252	273	210	351	262	411	482	399	344
1_108634691	250	254	246	280	232	182	182	147	256	129	314	259	198	202	225	275	241	189	249	172	236	294	206	215	287	184	234	184	279	238	245	204	280	263	169	218	220	174	143	81	91	103	167	245	181	338	327	255	249
1_108673807	374	341	362	440	341	248	262	201	400	182	481	376	325	292	403	359	380	259	393	239	303	413	273	366	356	292	322	228	382	332	339	245	350	398	366	543	531	346	400	267	238	343	277	328	287	389	502	352	358
1_108708542	359	301	265	386	299	232	230	199	344	150	419	327	285	304	314	351	302	232	328	229	302	429	286	259	367	252	327	223	337	310	343	255	342	315	264	340	422	304	322	162	219	224	236	307	278	344	432	352	325
1_108748198	295	320	282	321	300	277	217	184	344	147	402	350	239	279	332	334	288	240	303	202	312	386	248	313	339	250	306	243	386	261	303	248	278	286	266	378	402	349	364	171	195	232	225	284	215	322	439	314	306
1_108782509	280	374	304	362	336	237	218	210	327	145	351	366	262	267	351	353	298	273	303	223	300	389	271	264	334	289	353	229	329	249	274	268	363	327	238	358	464	343	314	176	270	268	246	261	270	400	410	345	280
1_108811054	337	368	336	468	357	257	260	206	404	155	452	377	348	335	374	413	336	233	419	242	306	471	337	376	400	299	360	249	413	376	361	261	384	391	324	398	434	304	305	206	241	250	247	355	269	448	479	416	396
1_108864882	357	291	295	412	312	212	221	171	302	168	354	351	231	278	365	305	293	245	315	252	315	466	276	287	356	280	279	222	368	306	305	237	349	315	275	353	465	335	345	192	234	259	248	263	266	358	488	356	334
1_108900317	288	249	292	372	276	179	223	178	318	136	329	292	221	260	304	298	281	223	296	174	258	339	236	289	285	198	294	179	322	263	287	186	258	300	169	247	278	195	202	106	152	146	192	256	213	305	405	305	262
1_108935413	328	310	329	422	315	208	217	220	323	176	441	330	277	301	364	378	323	241	326	233	317	426	252	329	361	246	341	214	374	348	361	242	402	395	305	398	403	322	307	208	227	257	200	285	248	409	438	312	366
1_108980255	132	145	137	140	110	94	94	76	129	53	141	104	94	102	155	154	92	86	128	79	86	147	94	88	97	103	98	76	115	85	101	83	139	137	34	68	42	36	48	22	18	65	70	116	96	136	163	135	121
1_109007793	344	295	318	347	315	179	210	205	363	162	415	341	263	281	311	360	290	247	302	212	306	383	241	310	345	265	334	204	365	340	336	234	305	356	252	374	409	293	332	182	183	217	217	333	241	378	402	360	307
1_109012713	276	256	284	391	295	199	213	158	326	149	357	284	230	251	293	317	268	239	300	208	246	349	216	299	335	245	302	191	332	250	321	186	304	358	224	299	336	269	267	140	159	203	208	289	240	366	351	318	281
1_109032561	259	273	250	331	264	163	176	131	288	142	343	229	227	214	321	273	257	193	273	188	215	294	193	229	243	216	283	146	285	259	282	162	258	253	179	212	307	268	238	123	199	151	164	226	205	302	363	275	276
1_109054187	274	263	221	291	247	141	175	126	289	124	282	257	209	227	249	275	232	203	253	184	233	281	197	248	251	186	252	155	263	219	242	156	267	282	60	94	110	65	71	52	55	64	167	232	215	281	310	231	215
1_109079423	273	235	233	300	199	163	179	136	316	122	306	260	195	206	261	288	234	184	251	200	209	305	200	235	233	180	244	175	286	242	295	154	254	270	203	264	300	209	245	128	178	190	151	229	178	300	354	261	233
1_109099489	370	348	389	460	351	253	298	230	435	194	496	353	318	329	422	437	383	293	434	276	351	458	305	359	396	319	403	251	445	366	395	270	383	442	378	486	516	366	415	238	266	281	236	326	295	464	528	385	378
1_109136062	342	314	338	419	285	236	211	165	373	154	389	350	274	239	358	343	262	229	332	181	306	407	269	350	328	271	297	212	377	294	305	246	327	347	281	360	434	302	370	152	234	217	241	284	267	358	407	349	292
1_109175008	316	289	322	379	308	224	256	178	333	187	374	300	256	273	308	338	317	247	336	212	287	400	270	305	330	247	287	218	364	299	293	223	363	346	297	365	422	298	371	180	214	179	238	288	265	333	414	336	318
1_109200000	327	366	260	413	317	221	267	196	342	143	381	320	271	283	342	418	319	229	341	219	252	377	241	313	328	268	352	246	329	265	335	256	398	333	254	398	421	283	352	180	242	242	244	311	255	372	427	354	335
1_109221370	410	359	418	514	359	251	300	244	443	198	475	380	327	316	435	377	326	254	416	266	355	466	313	387	356	304	371	244	415	375	383	295	400	423	404	532	620	377	469	217	283	330	301	401	259	462	515	462	376
1_109252370	322	361	378	467	334	271	280	206	387	197	434	357	333	308	399	403	372	286	417	251	298	442	270	379	346	282	337	279	409	367	358	263	375	349	371	476	539	356	417	215	278	287	268	299	269	411	485	383	332
1_109284636	319	255	268	446	299	211	250	192	352	193	429	316	222	251	336	313	266	271	370	190	308	348	248	293	344	273	353	225	309	293	318	226	276	353	224	249	355	266	251	162	209	166	274	303	258	315	411	361	315
1_109359679	418	430	455	548	435	294	287	283	444	230	538	438	320	356	452	405	455	268	482	287	379	515	308	424	456	317	419	315	517	418	386	306	419	436	346	464	503	415	413	225	206	258	326	437	333	503	578	481	394
1_109410506	425	361	393	470	365	258	258	224	397	204	410	382	306	330	396	377	372	251	388	240	327	465	311	356	410	287	377	250	401	363	387	257	417	426	338	382	510	302	325	212	236	235	239	391	270	416	496	419	320
1_109431434	420	412	395	456	365	272	284	238	437	211	487	350	310	347	402	405	373	314	417	290	359	539	298	373	377	285	349	268	488	376	362	299	413	401	281	421	452	345	352	202	248	281	275	391	282	457	557	432	394
1_1094456	427	397	388	508	395	290	309	215	421	223	575	378	332	350	400	418	346	285	444	292	329	507	311	403	418	299	364	284	482	402	425	284	425	412	297	433	578	350	343	196	255	298	268	385	283	476	530	432	388
1_109488112	319	274	271	335	290	217	215	189	303	142	340	321	251	238	343	338	289	249	283	229	249	379	253	339	313	228	304	173	333	299	284	219	322	345	240	331	414	279	252	137	180	200	193	267	219	306	447	265	304
1_109521534	296	300	283	337	255	200	220	174	302	126	334	315	225	244	301	338	285	231	304	223	219	374	233	283	276	236	291	218	337	267	266	211	310	323	231	306	339	232	262	142	183	195	215	287	246	345	456	311	298
1_109543734	303	294	263	332	222	193	175	146	333	145	354	302	204	265	299	378	282	232	287	184	262	348	246	266	264	237	265	171	305	244	256	207	337	289	238	317	334	206	265	148	172	206	183	283	238	329	411	296	268
1_109573236	328	300	297	383	267	220	223	183	335	164	417	331	252	284	311	316	296	223	301	237	265	337	237	312	341	246	299	203	315	279	309	196	320	297	275	383	401	303	294	160	186	216	205	295	221	334	388	316	316
1_109579455	358	352	367	413	319	239	294	201	399	171	408	367	308	294	368	415	336	260	340	275	300	489	270	349	358	274	335	245	432	351	384	249	414	376	312	462	501	324	402	204	274	252	259	351	266	382	456	379	365
1_10961447	279	263	271	303	230	200	177	178	291	154	347	233	186	219	285	325	251	203	255	169	241	386	197	300	276	185	258	183	291	221	286	195	304	336	181	242	275	179	193	81	141	143	252	242	175	319	372	293	254
1_109649037	341	399	324	445	302	275	240	213	336	162	397	363	280	290	354	392	295	238	342	257	275	402	300	319	338	281	385	235	409	307	311	253	396	351	282	387	425	339	306	179	235	279	279	342	294	350	400	369	324
1_109697884	348	376	308	448	368	271	286	229	405	192	453	386	305	311	353	387	355	293	371	272	288	494	289	334	400	277	397	284	426	390	395	275	419	375	302	379	436	359	340	184	225	247	252	344	256	397	501	407	377
1_109749666	210	213	211	236	229	132	131	107	219	110	250	189	147	202	193	209	181	149	198	103	190	234	161	152	203	165	211	128	182	174	188	125	193	246	145	255	193	199	146	108	89	117	140	197	158	230	290	201	192
1_109869888	227	189	165	230	225	127	151	148	225	110	234	202	173	162	213	211	202	167	231	154	156	239	174	193	228	160	187	128	249	194	222	131	192	289	139	166	205	152	143	80	129	115	130	191	160	224	278	209	222
1_109986360	175	154	170	145	161	117	121	70	160	70	174	161	102	140	144	169	153	117	125	106	139	172	126	179	146	117	155	95	160	139	162	99	151	175	65	98	100	74	75	49	57	50	117	115	133	184	214	140	166
1_110006450	312	299	271	355	253	226	233	161	292	153	379	301	246	218	344	301	310	242	292	205	274	341	230	291	299	249	320	195	312	286	352	164	321	332	199	242	337	186	220	125	167	157	199	297	234	333	414	304	274
1_110037866	202	178	161	197	172	90	120	109	189	76	233	192	156	155	207	187	161	123	183	125	164	221	139	178	185	150	177	115	171	176	199	109	202	219	180	170	229	165	155	79	108	130	107	160	147	178	216	175	178
1_110070985	211	226	184	207	198	138	146	125	162	89	235	214	178	135	241	197	211	129	229	133	187	267	164	177	232	185	215	111	215	220	209	134	209	237	123	102	139	93	39	35	63	88	149	188	188	238	249	209	212
1_110093504	364	325	329	366	280	194	240	166	373	166	397	326	251	238	293	341	301	229	317	225	319	357	266	311	345	258	297	210	379	302	329	196	330	307	240	347	381	270	337	204	200	188	213	315	256	384	408	321	316
1_110155884	390	303	323	474	290	214	213	174	355	151	397	312	301	258	357	394	311	229	338	216	300	373	276	361	293	216	325	223	325	336	338	242	346	350	278	408	467	282	374	197	234	247	244	286	272	362	433	368	302
1_110195575	315	301	305	345	279	189	241	167	366	147	359	322	245	265	350	296	268	251	352	198	272	370	253	360	292	217	297	178	344	294	348	206	316	354	203	291	350	235	268	119	203	179	201	297	259	382	407	302	321
1_11023298	290	239	240	285	267	188	205	129	308	173	310	248	220	185	306	257	221	174	314	173	182	333	195	238	232	221	262	166	273	267	263	187	306	301	223	394	356	256	290	154	183	194	162	229	182	275	330	287	261
1_110299855	266	205	204	243	196	145	200	144	258	122	278	237	161	211	248	254	214	174	244	184	178	279	172	239	258	164	238	130	262	224	252	166	233	247	200	287	301	240	267	143	154	191	171	214	185	274	299	255	217
1_110364456	313	200	183	231	247	78	227	143	202	135	338	260	195	181	275	307	259	188	271	187	277	347	196	191	290	199	260	186	276	273	247	175	211	313	171	105	287	222	112	97	92	87	204	263	209	219	362	283	279
1_110389788	413	449	380	463	440	278	303	216	425	210	487	435	334	341	454	404	405	303	425	276	375	531	287	425	445	337	372	268	458	425	387	266	441	424	324	440	468	359	387	197	227	224	295	403	302	485	566	389	417
1_110501473	356	273	371	395	317	251	279	194	374	189	464	343	263	315	351	362	304	239	315	260	324	451	295	342	336	252	352	228	384	366	350	222	339	321	285	396	463	326	309	172	175	238	256	292	262	395	484	378	331
1_110521067	143	110	124	142	125	86	86	76	147	51	180	116	131	121	146	165	115	85	134	100	132	177	104	130	121	92	153	84	133	151	147	81	156	161	60	106	66	93	67	44	59	46	85	138	114	167	180	122	147
1_110540030	364	325	300	401	297	201	250	200	369	168	412	352	251	264	310	326	337	219	371	232	317	385	291	314	354	284	334	228	354	350	342	230	311	340	314	330	438	317	318	155	190	233	230	307	252	354	494	385	317
1_110547346	269	234	208	285	283	164	160	138	275	139	319	240	210	244	239	274	196	229	262	149	243	293	229	223	256	222	243	136	263	236	248	168	227	294	192	254	252	243	179	117	120	170	181	188	176	273	342	233	240
1_110557741	357	329	351	417	331	250	257	211	419	171	486	362	303	378	378	361	357	263	375	245	300	416	292	353	376	282	337	228	378	343	345	233	334	367	273	406	477	331	401	220	268	244	243	346	253	425	477	400	380
1_110580221	260	273	268	315	262	183	197	188	287	135	325	249	211	240	300	304	239	215	287	178	205	319	203	289	285	209	243	189	297	271	301	198	311	290	191	268	295	207	241	146	143	160	205	249	189	296	333	269	283
1_110629127	345	290	279	389	296	202	209	157	309	175	374	285	259	236	321	379	293	227	317	205	246	434	268	293	315	243	274	206	363	302	285	201	319	330	304	331	375	245	252	194	190	190	212	290	249	309	409	364	298
1_110660703	318	315	254	388	308	213	260	164	322	171	385	338	266	272	311	360	299	211	337	194	250	427	235	287	311	240	324	220	351	323	303	215	320	344	267	375	426	330	317	186	218	272	200	310	215	377	401	361	325
1_110694748	278	252	251	330	231	155	182	149	231	147	324	270	188	172	247	251	212	195	245	147	215	290	213	218	235	182	289	168	279	226	267	169	271	268	205	341	398	262	297	150	184	193	194	209	199	285	325	246	265
1_11072070	396	379	416	499	423	272	251	227	390	254	562	378	343	275	423	432	325	329	444	203	280	515	280	357	366	313	393	246	440	389	343	311	469	387	278	436	418	215	409	186	209	241	274	304	295	495	519	437	266
1_110720832	400	358	336	436	390	245	238	192	405	179	460	369	331	328	328	403	358	267	353	227	358	448	273	365	377	300	374	247	436	347	376	240	344	365	271	349	444	340	316	203	203	249	216	314	289	420	494	386	322
1_110781252	277	241	251	316	270	173	225	208	289	137	330	286	206	262	320	302	280	231	322	203	239	333	220	286	281	217	294	212	288	280	288	178	283	293	217	280	367	245	304	163	210	196	190	275	269	320	344	284	274
1_110808220	277	303	303	369	306	224	246	169	300	144	376	319	240	259	312	320	292	241	322	188	255	386	241	232	295	233	273	210	326	285	308	216	368	341	214	337	388	349	295	153	212	249	207	274	231	330	413	345	283
1_110887273	342	267	306	375	299	224	190	161	309	171	337	336	315	229	320	319	327	242	358	206	265	403	239	256	334	212	325	214	351	281	310	210	300	360	233	289	327	220	240	127	199	172	179	318	250	347	406	317	310
1_110924093	98	98	90	106	90	81	61	56	111	42	110	113	67	98	103	120	108	82	114	71	93	105	67	97	95	69	98	61	106	109	106	67	145	145	0	0	0	0	0	0	1	4	70	109	106	129	119	112	125
1_110931328	403	371	374	450	368	261	288	227	476	184	469	335	301	339	384	452	333	283	440	277	362	516	292	385	391	282	363	291	444	423	427	251	421	436	362	473	497	364	392	247	251	250	265	355	313	468	506	380	411
1_110946536	338	299	315	391	271	235	229	188	381	167	410	343	273	289	354	365	340	234	347	245	284	449	281	328	385	257	293	217	385	321	346	250	356	376	269	326	465	317	331	176	235	241	288	289	258	371	442	347	322
1_110982956	202	202	191	225	210	127	176	134	213	68	270	213	198	188	240	212	206	147	211	180	181	281	168	226	222	129	199	156	259	197	222	149	206	251	173	253	350	223	282	127	159	144	150	178	184	270	290	226	210
1_111030092	366	328	311	386	340	168	264	197	416	205	457	376	315	273	356	312	363	277	400	266	306	453	336	406	396	289	373	238	423	346	378	250	310	428	242	287	438	313	323	200	158	209	278	330	285	354	505	390	356
1_111039014	225	224	212	270	207	150	176	121	249	123	289	201	192	183	247	232	192	142	211	135	197	296	186	240	242	160	226	160	288	255	236	154	236	231	59	128	114	93	114	70	88	71	146	204	168	267	273	216	195
1_111060337	220	225	219	313	219	216	168	118	263	122	254	244	195	202	252	265	210	185	246	151	183	244	194	254	271	178	214	185	272	203	233	132	248	255	173	194	197	134	155	103	114	137	124	260	177	281	330	228	222
1_11109126	105	92	102	134	119	67	75	50	189	59	129	137	88	78	159	114	105	77	95	61	88	108	83	130	117	66	105	75	129	123	134	65	105	186	52	114	126	91	78	29	46	67	100	96	79	108	160	113	109
1_111146264	249	219	214	287	228	149	159	140	228	155	282	241	187	197	225	226	187	176	255	145	180	272	187	239	247	186	216	159	281	215	222	144	219	308	134	205	229	151	186	114	134	148	159	225	173	295	319	252	226
1_111162058	386	429	428	498	431	270	266	226	499	238	552	426	344	380	478	476	394	320	462	293	382	559	326	428	471	334	413	305	472	403	424	295	437	408	363	452	602	470	399	275	322	282	308	377	324	464	558	448	363
1_111265311	377	332	374	426	319	179	257	197	381	205	414	332	290	255	331	333	307	254	375	220	341	394	241	285	376	277	322	208	411	336	381	233	338	428	320	393	490	356	389	194	239	268	227	337	280	374	434	372	333
1_111289853	278	337	258	346	293	178	202	163	313	122	365	276	244	229	293	291	260	196	303	175	236	341	219	237	271	207	267	191	285	260	304	205	309	278	191	300	360	191	237	121	149	193	162	259	236	300	391	266	227
1_111326521	269	272	237	325	259	202	200	145	288	135	277	293	202	218	304	269	250	180	283	191	240	282	215	281	267	190	254	153	310	244	263	171	287	271	188	296	257	232	259	127	127	138	148	241	228	253	346	265	258
1_111357945	306	271	289	378	309	199	229	172	363	146	384	298	265	282	328	333	263	234	296	214	231	378	272	308	313	274	288	212	322	266	317	201	349	297	295	401	411	281	359	220	240	197	196	284	227	359	411	340	313
1_111389075	402	383	415	458	376	255	260	214	429	219	502	422	316	304	444	460	384	337	429	298	361	491	342	412	441	309	381	288	410	382	417	268	430	462	305	380	487	384	382	197	232	282	323	383	294	454	539	420	357
1_1114422	319	298	299	391	261	209	235	128	299	159	367	328	222	233	311	305	260	232	329	198	273	365	248	297	331	225	297	192	306	259	308	218	318	318	280	325	450	299	352	212	187	206	186	268	256	337	394	332	338
1_111495892	369	269	343	414	329	220	223	199	333	185	383	323	232	265	344	372	284	258	293	191	301	374	268	322	358	273	341	218	354	304	349	236	309	358	302	401	424	323	332	183	231	224	274	364	270	365	455	330	327
1_111544626	330	359	330	352	331	216	283	228	351	154	395	343	291	315	342	411	332	259	380	254	307	443	268	335	346	280	311	204	350	316	350	242	364	381	302	397	469	324	341	185	224	255	240	328	270	395	478	378	346
1_111577424	179	159	170	209	167	137	125	108	210	89	220	199	121	138	212	192	174	151	177	110	171	207	140	126	189	156	187	110	191	213	155	116	161	229	177	226	275	191	187	100	141	148	112	132	179	199	248	159	164
1_11158004	415	352	403	434	369	285	306	242	378	199	503	385	389	352	426	410	343	296	406	228	345	504	303	384	346	306	323	288	424	392	464	255	466	427	331	407	471	408	378	212	219	269	250	373	293	467	537	463	438
1_111615822	247	240	280	314	256	177	193	162	319	154	332	265	220	256	292	281	269	217	286	172	230	337	200	250	282	198	308	191	299	248	272	169	273	360	232	275	283	246	237	144	181	185	173	239	217	294	373	308	256
1_111636723	351	344	312	443	311	241	267	212	408	154	419	290	310	272	340	341	375	242	320	218	235	432	270	319	309	243	326	223	383	326	366	214	315	347	290	442	549	365	386	224	251	261	228	292	280	416	406	342	317
1_111645	205	245	217	292	214	144	174	142	253	114	272	257	160	194	245	271	222	187	239	163	194	300	164	231	231	196	249	143	245	206	265	153	244	252	128	161	184	140	145	60	84	90	163	213	167	265	320	219	188
1_111648538	287	240	240	319	256	193	208	168	309	104	329	232	236	250	303	289	257	211	293	207	206	317	201	288	288	218	304	206	312	245	269	181	300	312	297	370	438	310	344	156	220	273	188	243	234	297	339	266	244
1_111653532	278	264	248	322	287	159	182	161	309	141	339	222	240	246	280	262	234	192	285	188	244	333	206	263	283	163	265	180	296	241	273	155	299	319	179	258	309	234	243	134	143	133	177	202	222	291	380	297	251
1_111689176	361	337	302	469	305	269	293	193	377	163	443	387	295	304	383	395	285	240	372	249	312	421	315	358	406	240	335	265	458	354	362	246	366	381	303	421	478	361	364	229	241	262	229	324	274	433	470	355	352
1_111713684	331	329	316	426	364	279	243	183	427	187	484	342	320	318	396	378	332	274	339	212	296	428	262	386	316	290	330	195	362	304	388	213	375	395	224	340	331	305	154	101	163	236	236	313	245	411	464	380	338
1_111738133	368	411	383	533	407	288	292	249	407	211	513	405	339	357	480	400	423	318	387	285	393	540	353	457	429	288	396	264	442	394	414	296	455	400	348	566	611	467	446	240	251	304	276	397	325	457	551	441	387
1_111855994	272	285	315	300	279	203	228	170	319	149	369	293	242	270	268	302	312	194	304	180	222	372	228	251	282	169	275	184	292	241	302	200	301	291	256	371	426	330	329	194	220	259	221	240	209	331	383	313	316
1_111955405	304	361	302	387	371	231	216	196	370	201	382	344	303	293	315	413	268	221	329	219	299	423	266	319	323	297	322	225	365	305	355	263	332	375	270	434	414	311	381	177	235	256	252	292	245	394	421	326	295
1_111997359	369	390	360	421	344	248	294	203	385	197	418	365	389	337	391	391	305	322	412	305	299	445	315	364	424	333	312	274	444	357	399	255	408	383	395	528	580	425	495	253	275	287	217	350	288	427	504	379	359
1_112039035	404	400	392	449	354	258	291	208	419	250	457	352	363	343	374	404	402	274	376	251	337	522	316	373	409	295	328	260	464	409	435	264	357	411	317	472	545	404	396	204	273	322	360	377	308	439	513	416	416
1_112060514	459	376	464	555	409	294	310	257	479	229	486	448	394	358	437	465	423	292	485	291	365	582	326	444	403	342	420	290	527	379	437	350	441	491	333	470	546	387	438	251	248	358	353	412	287	490	507	426	398
1_112069760	427	383	390	483	359	266	264	216	442	209	476	386	319	342	431	436	359	305	399	287	306	441	314	371	362	277	387	248	431	360	391	281	401	423	303	425	491	321	351	205	238	226	325	322	316	449	505	415	368
1_112072426	396	384	360	429	348	257	266	197	367	202	459	414	309	319	427	410	355	264	434	243	368	467	289	408	418	305	362	229	444	352	343	313	423	368	234	388	428	345	330	168	234	225	275	351	294	442	509	404	380
1_112096437	335	309	305	372	281	236	226	197	365	163	409	307	272	279	304	341	312	244	302	229	279	418	273	333	349	261	347	223	359	331	343	232	318	335	321	352	460	302	342	189	266	257	213	299	234	388	421	356	296
1_112128506	362	375	362	458	336	267	324	203	400	213	426	402	301	332	454	407	336	277	409	262	323	462	281	351	392	297	364	267	405	381	411	251	415	429	326	461	572	385	424	220	282	286	259	304	282	414	507	414	350
1_112208819	257	253	245	270	227	155	182	150	241	119	280	228	159	195	250	255	203	152	242	173	191	293	154	219	252	198	194	152	267	215	215	176	296	250	143	243	239	161	162	84	115	144	141	211	214	282	288	250	224
1_11221890	273	230	181	259	237	139	180	149	226	118	298	229	183	205	236	267	206	147	240	168	189	277	164	208	232	167	221	141	242	194	237	156	225	237	89	168	152	146	141	76	102	110	169	179	183	253	287	235	195
1_112225759	339	313	375	359	366	232	263	194	370	188	439	341	290	299	330	389	290	285	373	250	316	401	305	285	328	297	349	224	403	379	355	219	343	370	315	410	493	336	340	215	243	295	235	341	277	492	484	370	301
1_112247273	102	73	88	95	53	80	51	36	68	39	79	56	58	104	84	74	76	46	82	52	56	76	54	54	63	59	58	43	95	47	76	28	145	83	12	63	18	7	15	7	16	51	45	63	87	86	102	78	79
1_112273666	290	249	279	337	251	196	190	156	307	126	337	252	212	227	316	283	268	189	262	206	209	348	215	285	330	209	276	196	306	277	286	176	316	265	189	264	287	177	215	169	160	164	190	271	235	317	388	285	281
1_112344219	276	272	280	296	258	180	200	149	362	128	304	237	189	225	307	271	280	194	290	204	223	323	240	287	263	196	255	182	313	262	269	186	271	283	212	361	358	272	263	138	170	198	210	253	179	268	395	275	258
1_112364998	454	438	364	520	436	278	273	228	452	239	500	408	342	386	455	457	393	316	437	277	369	526	343	391	401	311	429	265	441	410	427	299	408	435	324	464	553	373	456	219	325	302	346	369	343	466	594	435	387
1_112371771	380	345	360	457	389	244	313	221	442	250	468	343	305	297	389	371	343	265	384	274	295	479	266	386	395	268	329	229	462	328	356	248	417	410	380	431	511	333	447	225	329	280	242	327	257	366	504	371	358
1_112396927	162	235	130	180	194	135	148	115	204	101	230	242	193	164	175	232	217	158	184	132	217	262	169	146	188	196	215	143	208	218	231	137	212	193	109	148	220	188	127	85	76	113	138	199	142	223	267	223	162
1_112497788	448	438	404	557	363	303	367	242	475	283	524	433	371	387	479	457	458	350	475	290	388	569	355	469	472	305	371	271	498	457	461	367	447	485	347	572	552	439	430	202	334	304	389	393	314	478	579	449	438
1_112526672	371	406	366	463	378	249	251	241	439	201	455	416	309	346	382	397	315	341	393	253	363	494	294	338	419	267	418	235	406	359	413	295	366	390	344	502	499	364	413	219	254	314	312	366	315	432	503	438	394
1_112551212	243	254	318	353	294	209	203	155	327	164	322	300	215	248	315	296	299	215	325	207	246	329	213	327	276	231	249	195	345	258	300	201	316	285	225	312	306	250	282	153	203	198	205	266	215	344	407	283	284
1_11255831	62	74	102	173	81	49	76	27	61	30	76	106	71	41	194	99	59	85	60	47	40	41	60	49	125	67	78	26	92	92	91	56	97	65	0	69	0	0	33	0	0	43	59	105	91	63	197	103	87
1_112621358	290	224	262	334	266	172	234	166	277	131	352	321	236	246	321	287	232	180	292	202	229	311	243	225	304	210	248	171	349	240	282	173	267	290	229	290	327	238	295	128	196	183	185	260	217	262	395	316	253
1_112630052	302	273	273	306	263	201	197	139	293	136	324	263	223	219	261	307	253	197	297	188	197	315	188	289	283	212	252	197	301	248	272	163	286	306	237	276	346	200	229	133	150	161	171	246	208	307	344	280	212
1_112649918	233	218	216	247	215	133	164	147	240	110	274	230	189	181	200	236	202	183	250	145	156	284	171	241	219	158	227	154	217	242	233	156	223	255	205	213	296	173	182	129	132	127	161	201	167	247	316	250	212
1_112680082	306	257	272	294	275	180	183	177	274	145	340	295	216	264	316	261	248	200	316	160	247	327	231	253	283	228	289	164	308	206	278	212	287	283	258	290	385	260	271	184	163	193	179	263	227	309	329	312	292
1_112729282	294	287	273	319	268	183	202	167	276	140	340	288	230	231	297	266	313	207	327	199	220	334	238	272	306	212	297	200	355	251	309	214	318	335	233	373	395	249	315	166	223	191	196	255	243	279	411	276	276
1_112769407	244	193	233	293	212	146	186	132	244	137	251	214	180	194	223	267	192	200	239	172	188	282	170	221	239	159	204	128	245	208	212	166	230	233	159	163	183	153	137	92	96	98	115	184	180	253	269	230	201
1_112827230	181	174	182	217	172	129	145	100	206	91	229	200	180	165	203	226	174	135	201	147	163	188	184	172	206	179	181	121	228	168	197	117	186	215	98	125	163	104	141	57	90	94	117	167	179	261	274	200	184
1_112863293	291	279	261	341	302	225	234	201	304	150	337	296	254	239	315	320	264	239	322	203	251	368	239	337	304	232	261	229	335	291	336	213	336	296	282	411	472	338	334	169	231	224	230	278	228	347	409	316	292
1_11290827	319	315	284	390	298	214	257	200	326	153	343	300	248	254	377	339	286	241	341	187	235	380	247	308	368	241	289	197	381	286	303	232	327	317	267	382	408	318	337	172	217	239	211	315	236	342	419	337	329
1_112909614	402	323	398	449	412	258	274	240	428	201	499	418	326	324	394	411	379	279	391	232	366	490	295	318	411	330	386	241	441	366	403	287	385	473	361	501	573	421	437	215	323	346	367	372	324	451	517	449	395
1_112994640	288	286	240	293	249	162	197	165	300	136	289	256	197	212	273	311	238	209	231	193	206	270	205	246	251	174	260	155	291	282	285	158	249	252	255	344	360	278	261	133	169	193	138	267	195	284	341	269	246
1_113003827	271	225	272	307	235	183	222	156	320	145	341	240	227	242	246	311	218	189	283	194	241	316	233	245	295	191	269	199	323	281	296	202	310	289	201	263	307	246	236	139	147	213	167	250	190	285	351	266	302
1_113042340	359	360	347	412	365	253	272	184	401	200	456	351	303	284	393	374	334	272	347	250	277	428	268	350	385	268	325	242	409	315	355	251	355	376	300	400	466	322	318	204	235	284	227	313	276	422	510	371	355
1_113064926	284	251	240	360	255	184	211	177	280	150	320	262	241	242	300	288	247	187	292	202	266	331	229	268	280	195	265	163	305	241	279	180	276	304	229	324	358	272	299	154	186	199	199	200	252	349	389	282	263
1_113085294	368	337	292	408	341	215	259	201	332	176	411	349	312	262	385	375	336	271	377	273	313	406	284	350	379	257	350	209	379	335	342	236	322	356	279	332	474	313	296	147	208	230	232	311	250	373	494	317	336
1_113110343	315	333	326	380	297	210	270	228	343	171	406	329	282	269	336	364	279	269	336	236	310	402	279	351	356	260	344	243	392	322	417	254	296	364	345	390	507	354	356	212	247	249	202	318	247	373	482	378	334
1_113141963	293	299	294	356	256	212	185	180	301	142	364	306	196	215	295	286	258	212	288	212	241	320	210	286	304	223	293	198	375	262	250	190	273	303	216	302	400	282	267	168	172	181	199	256	237	277	388	281	295
1_113215525	303	239	288	307	243	209	193	165	340	120	368	270	247	228	294	323	276	213	276	184	234	375	195	288	277	227	240	164	320	287	268	155	346	289	250	341	364	279	347	162	196	191	173	260	175	279	314	288	278
1_113238815	534	315	368	780	348	228	259	177	371	262	469	372	291	429	403	383	344	266	351	227	315	457	271	366	344	278	362	223	369	333	368	227	413	387	472	409	513	349	405	217	376	417	286	326	255	386	466	386	479
1_113248605	315	293	376	380	345	236	236	224	371	166	488	327	308	321	361	382	313	270	330	234	309	476	272	360	359	255	342	271	409	334	346	253	373	399	305	478	548	374	401	219	233	285	245	302	231	413	526	367	305
1_113296628	314	296	251	374	291	168	241	152	283	104	370	321	275	229	328	305	286	219	285	212	250	387	219	235	330	246	322	203	365	279	314	211	238	339	226	340	460	266	329	148	216	214	228	298	213	333	405	360	279
1_113321060	267	291	287	324	267	184	192	146	282	157	353	271	207	190	272	317	243	188	250	184	254	334	185	225	312	192	268	183	287	299	286	193	287	317	211	350	372	280	268	143	196	212	168	223	188	298	370	291	238
1_11333505	103	84	97	94	82	64	74	53	105	45	132	115	68	68	127	117	72	101	98	62	81	99	58	103	108	72	93	65	97	98	111	52	93	98	27	58	36	26	39	16	26	49	85	92	70	81	148	136	103
1_113346075	234	244	222	218	209	177	240	144	314	118	337	232	213	213	300	285	292	161	228	166	226	337	234	247	287	185	241	154	321	268	262	176	231	270	239	331	335	261	273	140	132	185	183	237	200	284	302	284	215
1_113490096	54	20	92	0	71	25	53	45	1	14	93	65	70	73	62	82	77	43	103	45	52	82	67	43	97	35	45	52	113	45	50	41	48	111	4	0	0	2	4	0	0	0	38	102	36	61	95	51	42
1_113541964	133	146	129	191	119	118	103	101	184	61	201	158	98	135	165	160	127	111	143	108	142	214	137	114	170	108	153	95	161	146	159	103	172	207	101	170	177	118	175	80	131	90	92	169	126	159	209	151	163
1_113631332	305	313	274	353	255	208	217	177	303	174	336	285	231	228	244	287	289	217	277	203	208	333	234	292	294	198	305	213	352	274	276	157	308	302	239	325	357	237	265	165	204	209	190	264	205	312	374	264	283
1_113667077	352	296	297	360	266	226	229	189	316	147	384	317	251	255	325	353	314	229	327	209	312	388	258	315	313	239	328	174	380	289	348	217	318	308	233	299	374	311	240	123	227	179	212	299	233	348	427	317	326
1_113707813	314	224	250	288	272	188	188	149	278	141	350	272	245	231	260	288	255	185	249	169	232	347	201	241	296	206	255	173	265	260	272	171	281	306	199	261	307	201	231	123	172	164	233	239	180	249	302	258	268
1_113745976	256	263	242	308	216	184	215	176	273	131	324	266	197	237	282	249	228	187	300	164	182	323	201	246	294	180	285	156	311	254	297	172	222	305	234	273	317	219	263	133	156	171	189	205	189	350	357	272	253
1_11379578	154	184	150	221	175	117	119	78	148	58	186	155	128	159	195	174	171	126	194	123	125	174	135	147	179	151	161	83	203	184	183	130	186	166	19	90	39	39	70	38	27	61	129	209	142	186	206	183	191
1_113821052	302	281	261	357	274	224	223	214	298	143	355	280	246	271	319	336	250	214	333	208	248	394	255	281	327	228	301	205	356	303	316	192	311	331	256	315	389	314	357	181	205	202	203	228	250	322	362	331	278
1_113855984	397	388	354	401	365	264	260	241	413	151	446	395	317	310	395	374	333	283	407	275	306	471	303	365	361	285	299	296	419	345	399	244	390	419	361	420	507	346	377	198	227	280	289	378	241	425	509	390	358
1_113906808	248	222	237	234	209	163	150	151	251	121	255	212	195	184	246	212	192	165	259	146	181	248	167	226	243	164	191	138	243	236	226	138	225	279	193	239	338	204	224	133	129	139	147	199	166	246	272	212	197
1_113934887	264	276	276	378	256	203	196	193	301	139	334	287	241	247	309	325	281	212	309	218	253	389	214	307	310	223	289	211	313	305	273	215	324	283	203	287	323	265	277	158	161	188	244	318	227	333	380	302	254
1_113951917	225	205	227	244	191	164	133	131	260	107	227	187	176	192	184	231	214	164	215	148	173	266	173	198	228	179	175	134	213	216	216	127	258	206	146	243	191	171	196	113	119	122	158	193	191	257	315	227	199
1_11400265	96	107	115	97	128	87	87	79	160	40	120	127	84	106	119	158	147	90	136	108	142	185	115	131	114	119	145	75	101	127	162	76	144	191	34	20	90	63	47	33	15	55	74	121	80	105	158	135	160
1_114053800	305	307	272	335	270	201	186	173	319	143	324	279	250	258	304	304	251	195	315	182	240	355	222	271	267	203	269	207	317	269	288	184	313	274	284	377	426	307	275	163	236	225	190	258	197	303	365	306	305
1_114085425	199	146	139	237	223	65	144	148	117	124	265	196	168	188	209	221	185	117	210	152	206	252	179	209	206	163	196	131	233	148	161	161	96	223	143	2	205	141	144	59	117	105	110	200	116	182	310	161	192
1_114137259	334	328	326	330	270	284	194	179	405	171	393	296	254	276	342	325	305	237	357	226	247	378	241	363	326	258	287	243	351	331	366	228	376	338	230	364	225	175	219	141	172	136	247	308	269	400	360	363	314
1_114180800	302	287	331	358	281	199	224	170	363	152	391	305	242	230	332	362	285	215	336	194	271	365	231	309	324	236	303	195	353	290	314	236	289	347	292	429	419	302	417	205	252	258	232	279	234	370	383	328	300
1_114207692	437	468	438	525	424	300	331	271	511	222	520	467	338	338	465	452	443	332	443	273	381	603	396	470	441	358	453	296	490	418	429	349	473	495	390	459	617	467	452	204	294	269	431	435	332	509	614	497	443
1_114239740	390	366	315	434	361	232	280	218	390	182	434	366	274	294	333	379	347	243	366	213	299	417	298	361	337	283	348	253	381	368	387	283	385	352	286	439	493	328	333	170	227	272	254	332	289	392	482	404	341
1_114270026	286	232	226	337	209	146	176	142	293	144	271	221	184	194	240	259	208	143	255	176	174	316	204	263	292	163	214	170	308	270	279	173	227	251	225	279	305	177	308	104	155	149	179	261	158	304	320	302	239
1_114274962	336	298	283	374	273	216	243	164	349	160	346	306	251	237	307	340	308	196	314	245	262	382	254	310	342	225	275	172	350	303	348	207	271	336	252	326	349	240	334	180	194	173	205	311	216	368	423	353	303
1_114290180	339	404	361	506	333	232	256	193	420	154	437	320	277	272	354	367	320	272	344	228	309	445	250	362	339	258	325	238	410	321	357	258	353	347	328	420	534	356	333	230	238	280	238	327	293	400	457	411	352
1_1143137	201	229	222	293	234	170	162	138	289	115	286	248	187	179	224	213	224	164	243	156	228	277	229	225	263	203	236	144	321	251	237	166	227	258	158	219	263	218	247	126	132	119	141	226	189	258	325	279	244
1_114338523	361	277	274	372	279	204	209	192	331	153	375	317	272	259	330	294	326	231	319	216	287	386	258	326	328	253	294	226	390	314	342	229	303	358	277	439	424	325	379	219	199	247	202	286	232	378	399	307	323
1_11434768	332	358	334	456	296	228	226	201	300	171	443	293	274	273	410	352	349	289	346	263	245	344	267	269	360	222	268	168	409	319	369	210	345	334	205	373	383	249	301	167	198	229	269	329	261	377	481	343	372
1_114378974	365	316	316	427	330	243	263	200	394	193	416	352	278	309	380	383	315	280	362	227	313	464	275	354	392	276	329	227	375	329	349	247	355	363	328	411	483	322	310	169	217	264	238	349	275	383	453	362	338
1_114378975	366	320	318	429	332	243	263	200	395	195	418	357	279	312	376	389	318	283	363	228	316	468	277	354	391	281	335	226	374	331	351	250	358	363	329	413	484	326	310	170	218	264	241	348	280	380	452	361	337
1_114485462	397	327	313	397	358	228	256	222	389	215	473	369	277	301	343	370	344	265	365	230	299	470	266	343	381	253	365	264	396	314	338	275	344	375	286	402	442	319	323	174	215	261	258	327	254	428	473	399	385
1_114498545	130	97	75	109	79	63	82	61	88	60	111	99	84	90	132	104	68	37	109	67	95	81	95	102	82	63	98	81	128	103	104	71	112	82	85	77	94	102	96	31	59	59	59	89	108	92	133	89	112
1_11455007	193	151	132	148	112	92	103	87	131	81	165	139	132	116	138	142	159	107	127	94	117	154	93	135	132	105	121	84	158	128	150	111	124	111	132	198	235	134	119	74	133	115	105	120	138	155	149	147	159
1_114581556	223	265	229	322	254	163	176	143	305	142	314	267	204	219	219	278	233	194	230	156	219	310	217	229	210	214	255	148	250	247	222	150	262	247	190	254	317	225	203	128	180	206	162	217	212	273	303	247	258
1_114638034	350	356	309	377	317	243	251	216	376	196	405	316	326	311	392	325	321	265	353	206	325	431	250	302	377	258	350	204	438	349	347	223	367	365	274	397	491	302	373	222	204	237	240	347	289	382	475	406	323
1_114647883	350	343	384	461	359	233	272	233	344	201	446	356	338	297	366	381	320	272	396	252	325	458	297	337	356	291	315	249	420	329	371	257	366	357	298	434	483	310	352	196	242	242	282	387	227	394	511	430	331
1_114737613	365	297	334	350	332	219	261	214	380	206	365	346	267	247	389	348	330	239	323	220	279	431	271	354	329	240	322	211	360	275	336	238	353	401	301	358	439	286	359	155	218	210	218	328	243	390	438	364	367
1_114771441	278	277	288	327	234	211	225	156	327	152	346	272	230	231	289	287	280	216	296	217	252	323	210	298	324	236	284	179	365	297	310	199	305	343	202	256	329	171	276	166	176	165	183	256	196	286	384	299	298
1_114842562	357	355	351	426	311	260	291	207	416	195	462	360	268	323	378	421	338	282	374	272	319	495	303	386	367	292	348	252	458	341	358	282	409	428	261	344	419	259	320	174	240	258	261	333	277	371	532	392	354
1_114868818	270	276	238	319	235	186	191	150	290	119	325	297	216	221	275	281	281	200	285	160	218	353	230	229	300	215	273	185	309	246	284	174	259	265	184	275	297	179	233	124	144	182	183	224	221	294	337	257	219
1_114907148	283	287	254	321	295	192	168	163	298	182	330	332	216	262	303	336	245	241	241	163	283	344	206	274	231	237	323	207	283	232	281	188	324	258	182	227	279	222	182	116	126	172	173	211	221	290	376	275	279
1_114945541	325	360	394	406	325	261	276	201	386	209	446	343	319	300	327	421	329	270	409	215	307	462	272	347	379	295	375	243	408	354	371	264	381	377	338	429	437	338	413	200	228	275	263	335	282	423	514	393	375
1_114958516	391	349	332	408	369	261	289	225	394	218	471	358	338	251	377	416	320	259	398	247	372	458	297	362	432	320	394	258	436	308	407	264	402	397	269	350	410	297	312	166	215	181	243	349	287	410	489	381	407
1_114962483	262	267	271	339	271	187	190	160	293	167	330	294	230	230	289	325	263	200	282	198	286	342	251	285	295	186	266	206	321	281	272	171	306	289	195	301	308	240	251	136	140	225	196	274	243	315	372	318	279
1_114981065	278	254	245	325	235	178	208	171	294	142	295	217	203	209	304	261	245	202	296	200	187	304	208	260	261	185	260	136	290	229	275	161	271	265	220	300	328	216	263	136	160	163	184	254	192	323	318	284	234
1_115022209	283	272	245	343	237	182	161	146	314	156	356	280	241	210	270	273	263	219	278	157	233	324	225	282	283	224	286	170	302	255	285	205	299	270	184	263	308	219	274	132	172	169	187	265	221	316	359	311	278
1_115033040	91	81	129	160	78	98	60	57	151	79	119	104	91	128	156	149	65	125	115	56	72	138	78	127	104	82	86	73	114	119	103	60	199	96	20	57	0	0	3	19	55	16	62	86	99	113	119	101	105
1_115072563	313	279	304	365	282	247	235	174	352	180	385	290	244	287	350	361	282	231	336	219	294	389	288	302	332	235	330	212	312	324	323	232	355	348	278	355	392	287	331	204	228	245	208	304	244	329	446	344	300
1_115109199	341	294	281	316	298	197	212	181	311	169	371	354	258	266	346	356	282	245	320	183	291	382	234	287	362	246	276	197	281	319	327	196	344	379	256	289	377	224	282	148	210	200	222	285	251	362	453	360	330
1_115133649	101	102	93	220	102	79	79	49	103	60	106	88	93	149	83	208	103	73	100	76	93	116	76	90	99	73	111	69	113	190	121	61	105	136	8	2	6	4	3	3	110	105	69	119	78	119	155	83	118
1_115185215	313	279	302	360	252	205	214	208	337	154	360	295	261	224	322	319	280	234	292	180	296	369	263	331	334	222	277	213	347	267	313	219	373	326	228	305	390	284	306	197	181	140	237	256	247	304	395	328	283
1_115260148	397	413	391	394	374	290	304	220	383	225	479	369	298	353	408	409	388	270	411	226	375	514	308	349	426	324	359	278	423	371	370	279	391	406	345	473	509	411	373	205	313	302	356	350	258	439	503	423	359
1_115361863	206	185	226	218	182	143	176	131	239	90	229	188	161	166	224	211	167	157	191	133	168	219	167	206	189	147	200	113	208	182	204	126	205	241	153	231	220	133	218	114	108	124	126	220	174	222	245	225	198
1_115389279	320	309	311	379	268	240	253	183	352	167	341	301	253	252	297	324	284	244	325	231	263	419	266	336	285	211	287	201	331	287	328	249	321	366	277	372	424	284	282	168	242	224	221	268	238	322	424	277	315
1_115420907	356	397	394	450	347	275	280	198	396	212	460	359	315	295	410	418	359	296	427	259	350	484	310	415	375	289	365	273	482	340	384	285	395	390	355	466	506	367	407	247	285	309	263	379	255	443	489	412	384
1_115499944	250	240	237	292	251	170	163	134	269	106	305	217	198	214	256	265	262	192	252	160	241	317	172	239	262	199	271	150	262	236	260	143	261	261	161	234	263	211	200	112	130	163	142	258	182	268	335	264	254
1_115529321	256	202	242	283	216	171	163	146	267	126	299	209	196	164	267	282	220	163	248	141	233	327	178	220	228	221	242	156	287	204	261	136	237	310	183	239	263	178	201	111	151	132	164	219	184	258	314	223	240
1_115533109	308	222	299	302	253	212	197	146	248	133	363	253	210	213	256	303	264	212	253	159	215	331	208	247	276	221	255	144	280	260	273	205	306	289	130	161	231	144	167	88	147	124	172	280	207	298	375	293	246
1_115584714	292	244	240	319	240	203	208	176	303	153	367	291	207	229	324	309	246	215	306	220	255	364	254	270	280	223	301	193	332	253	280	177	312	298	244	286	357	226	206	143	129	168	176	284	249	297	358	290	261
1_115619351	190	192	186	238	182	116	131	90	205	100	217	156	138	147	219	205	175	147	209	145	136	232	147	189	221	152	177	125	207	165	176	110	206	217	168	208	266	198	190	104	116	145	139	226	156	265	267	203	182
1_115654919	296	255	260	303	265	162	178	161	239	153	298	230	182	180	317	255	195	170	285	185	224	326	190	239	250	180	248	170	291	241	246	155	256	245	210	301	361	233	259	145	174	169	196	235	188	263	304	284	220
1_115670372	310	297	299	343	291	208	207	198	343	160	374	291	267	225	287	341	283	233	294	224	268	395	238	300	316	239	338	205	359	300	340	207	302	297	209	303	309	277	228	123	163	183	241	274	217	360	410	297	289
1_115689670	219	190	175	217	175	138	149	126	218	108	234	188	163	160	230	230	206	155	178	127	167	266	158	210	214	147	185	113	217	176	191	138	209	212	127	123	207	128	157	82	98	73	150	182	145	230	259	224	175
1_115738120	296	258	247	372	274	197	261	172	282	132	347	303	240	223	314	343	265	235	312	218	243	373	259	300	307	196	261	175	316	291	339	191	268	307	269	261	402	266	249	163	186	204	216	267	223	335	395	284	273
1_115766197	311	282	235	317	265	170	238	144	311	128	386	268	229	261	308	311	267	206	326	192	249	390	225	291	328	232	272	173	342	285	310	195	297	328	232	333	369	261	314	161	194	203	216	262	215	329	358	316	314
1_115831791	394	413	350	493	393	303	247	224	450	209	462	355	286	353	359	396	345	286	423	276	336	508	344	407	406	296	399	226	413	401	397	256	409	349	268	460	516	374	338	214	251	276	257	378	293	454	511	410	352
1_115882382	190	135	126	167	119	114	87	80	161	65	122	147	104	141	121	187	110	94	125	85	107	160	109	142	112	97	122	65	124	133	153	87	128	153	55	64	109	58	63	45	45	60	94	117	97	140	194	130	121
1_115917892	332	325	315	326	272	185	240	194	323	167	418	275	282	264	273	355	307	226	362	235	296	414	245	259	344	291	302	211	382	274	349	222	342	329	256	296	395	275	267	191	94	250	239	321	270	402	405	312	305
1_115922475	234	234	247	309	228	150	188	149	250	118	298	221	184	171	267	280	224	182	252	151	216	276	178	256	236	178	235	140	254	213	220	164	264	266	149	220	259	213	161	117	163	173	157	200	186	277	304	246	257
1_115950381	120	137	135	119	140	113	103	105	159	70	179	142	109	110	136	148	158	104	121	99	140	154	105	120	191	105	148	82	171	89	156	96	150	156	50	102	101	80	94	62	24	40	108	126	129	184	167	155	136
1_11603310	213	182	177	227	178	139	141	126	245	88	270	209	166	176	245	191	183	135	213	130	183	232	175	239	205	125	203	145	220	203	207	132	211	191	162	191	231	137	178	72	113	123	129	174	170	224	260	200	198
1_116046553	193	203	194	280	201	157	136	156	245	133	278	212	151	179	208	283	188	136	232	147	181	244	179	199	209	164	192	145	220	208	203	148	227	214	148	180	191	171	131	70	154	123	144	183	141	254	259	246	234
1_116085168	213	204	196	279	225	139	163	120	209	105	262	198	173	153	230	218	167	182	201	143	220	249	166	225	271	157	215	130	244	163	201	147	208	267	142	123	233	180	144	68	107	131	125	241	175	183	303	195	223
1_116103726	332	351	338	454	296	236	246	227	415	188	418	405	292	292	352	355	321	260	386	252	280	429	282	352	343	247	332	226	353	314	360	254	396	390	295	346	454	267	327	183	238	214	255	321	273	423	484	399	344
1_116180027	218	152	178	211	151	143	106	96	160	78	202	134	126	146	175	170	173	131	213	119	163	207	119	137	178	102	168	112	176	138	175	104	245	123	26	114	40	32	38	75	28	73	100	141	167	188	202	149	192
1_116207943	306	284	276	320	263	213	206	158	288	149	314	287	261	217	298	297	243	191	290	193	248	381	228	251	327	205	232	194	292	307	280	215	283	281	233	302	388	262	274	163	238	191	195	236	213	292	360	274	293
1_116250676	205	156	187	207	177	131	152	103	204	86	227	170	125	156	202	197	179	122	180	126	158	244	158	194	191	143	177	123	197	153	180	133	216	234	124	131	177	158	132	71	87	100	136	176	172	176	255	153	184
1_116301232	240	255	230	336	208	184	176	148	325	152	303	244	187	212	300	242	199	173	238	173	212	303	186	218	235	204	215	134	278	258	221	171	273	295	216	287	347	230	276	130	156	165	160	243	221	286	343	264	237
1_116348201	420	372	420	450	341	247	277	265	391	223	417	361	325	338	440	385	419	328	421	273	331	553	307	390	419	304	437	249	443	377	370	320	391	438	396	417	540	389	443	218	249	330	264	379	281	433	536	392	373
1_11635104	355	330	261	347	290	243	227	185	359	179	400	317	279	286	311	339	321	229	375	252	262	373	267	346	332	229	281	192	392	318	347	227	360	378	222	252	394	254	218	141	159	179	223	288	247	368	386	333	300
1_116419981	36	36	30	38	21	19	25	31	39	13	69	45	38	61	44	38	35	30	35	22	44	34	41	32	37	37	33	38	42	35	41	23	40	46	0	0	0	1	0	0	0	6	26	27	24	38	58	31	22
1_116472073	325	334	318	393	347	225	240	170	371	167	335	318	254	254	334	367	283	252	330	203	246	421	296	324	346	285	307	202	368	305	351	204	392	342	248	319	475	260	301	147	174	210	227	344	236	393	472	350	327
1_116518604	321	320	293	348	310	250	239	182	322	190	396	334	259	266	349	383	299	255	357	220	251	395	257	313	386	251	295	230	329	361	337	229	309	329	274	420	431	304	373	199	241	211	247	304	261	384	422	340	288
1_116582599	236	195	242	256	166	140	174	116	275	93	269	232	181	171	225	252	208	140	228	142	174	227	171	213	196	157	180	155	203	214	230	168	255	199	115	179	202	159	149	69	98	75	138	180	171	206	273	228	221
1_116710190	269	263	226	325	286	188	190	147	281	145	347	255	223	190	303	299	257	216	314	206	261	336	207	279	281	217	294	201	310	260	276	187	276	275	102	157	230	142	150	85	86	112	145	244	209	300	373	314	237
1_11673425	249	208	252	271	244	158	162	163	285	98	265	272	175	201	257	231	271	202	288	178	197	319	164	237	261	150	208	164	225	289	248	134	234	250	176	239	256	247	233	153	123	231	192	234	178	298	363	282	206
1_116746240	347	285	251	331	289	217	227	171	301	140	315	286	217	266	302	332	261	205	302	196	267	357	214	259	279	207	290	201	300	254	290	192	289	323	240	318	346	259	286	135	199	184	189	273	247	336	349	294	276
1_11675220	273	252	279	341	264	203	212	158	298	140	359	296	260	221	270	270	268	200	292	192	239	348	218	291	292	221	232	190	297	280	321	205	272	297	230	281	372	251	270	141	198	205	207	253	181	324	369	289	271
1_116815546	410	363	378	507	354	244	271	227	456	182	456	392	292	367	370	411	321	286	397	307	289	477	295	359	411	297	364	238	431	353	428	251	376	363	285	345	449	377	353	215	210	235	288	405	282	425	559	464	369
1_116825697	297	272	278	322	254	186	181	146	289	127	349	272	217	212	285	320	266	223	280	199	235	302	232	274	270	196	229	194	322	249	311	175	292	270	177	255	257	201	172	125	122	143	168	254	240	284	356	271	265
1_116853616	261	240	227	350	228	184	214	129	251	156	309	244	193	206	279	254	252	178	282	196	212	320	177	260	272	193	263	167	326	243	278	171	212	234	192	254	334	222	231	128	145	202	196	226	192	358	320	268	249
1_116879644	160	140	123	179	120	101	103	85	156	57	191	121	113	138	165	154	165	107	151	122	121	183	138	147	166	125	167	99	161	129	173	79	149	163	83	97	91	93	77	64	49	48	92	136	98	162	167	175	133
1_116928703	51	38	49	54	76	14	63	57	2	30	87	63	85	36	86	41	76	26	60	58	64	106	74	45	94	66	95	38	46	44	51	65	1	90	0	0	0	0	0	0	0	0	38	80	39	38	88	39	39
1_117052001	321	256	293	344	248	201	223	194	335	171	340	289	252	230	346	312	281	214	308	207	286	361	235	281	274	253	304	204	349	267	317	151	315	322	177	228	273	181	174	104	135	150	196	287	232	321	379	296	291
1_117230204	276	252	297	316	216	196	201	157	292	168	334	295	218	242	279	275	273	222	317	228	249	386	222	264	302	219	299	214	315	305	302	213	248	331	284	320	319	287	289	148	207	216	212	265	201	319	430	315	286
1_117290540	222	238	237	291	230	142	157	114	258	104	327	240	220	190	244	250	249	159	254	143	227	301	182	209	210	148	226	189	260	213	219	192	225	267	166	186	246	180	189	78	69	124	161	182	167	280	344	236	220
1_117318567	349	312	318	409	316	236	265	226	337	212	403	299	285	234	377	389	295	259	351	256	321	425	249	327	333	311	322	197	382	318	352	224	367	416	282	402	458	294	420	166	243	246	241	320	241	342	438	345	322
1_117343616	238	268	273	292	274	199	190	136	285	121	339	257	200	240	279	289	225	198	264	193	224	334	213	245	248	255	274	189	285	224	297	161	279	324	225	269	382	251	282	167	191	193	175	244	233	305	353	287	237
1_117387704	229	220	217	225	250	157	192	144	226	98	237	226	173	203	254	274	178	195	248	181	182	323	195	205	259	179	217	150	236	228	262	150	249	229	135	165	246	130	198	105	137	160	184	239	214	226	312	192	189
1_11743590	397	318	295	410	324	221	271	186	408	185	427	366	312	291	463	361	305	292	364	257	318	414	303	352	422	290	374	235	446	364	376	263	391	378	269	372	499	342	357	214	228	264	254	295	257	411	498	401	347
1_117521475	176	161	161	239	154	125	107	106	186	111	215	180	153	170	208	191	151	154	186	121	177	205	122	176	176	147	177	128	212	177	162	120	180	192	124	161	193	113	122	95	130	118	90	158	130	176	244	163	211
1_117542923	341	353	411	472	346	235	264	204	448	209	459	365	303	289	389	412	361	279	423	300	358	503	297	345	381	261	364	249	414	341	383	246	383	431	318	504	616	370	418	242	295	289	316	337	274	444	484	448	383
1_117547654	346	293	297	371	312	225	208	171	328	139	327	320	244	260	298	345	291	230	313	211	259	366	243	288	355	270	308	187	334	320	367	211	295	307	285	414	432	309	343	167	230	247	182	269	242	356	409	331	321
1_117585232	182	191	207	222	200	158	164	107	155	81	219	224	191	148	193	259	178	179	210	140	179	249	170	170	223	136	178	135	244	174	198	129	211	230	146	143	252	165	199	112	136	98	118	197	155	181	312	198	209
1_11767094	148	132	129	148	139	84	92	89	115	55	175	166	107	127	159	136	117	104	138	94	131	143	111	108	149	117	153	101	155	142	163	81	154	197	30	109	159	106	91	64	105	75	103	146	114	159	175	155	170
1_117722957	403	425	419	518	355	282	345	231	430	236	525	413	360	337	430	437	414	325	433	266	359	502	334	407	445	342	364	294	507	418	444	333	464	507	263	386	449	274	336	190	215	250	319	414	309	495	637	473	427
1_117735220	303	245	253	310	234	156	181	166	312	127	292	231	247	242	245	298	232	202	279	166	228	316	205	278	242	192	253	154	293	262	247	167	249	282	231	343	360	228	287	147	206	211	177	255	179	339	357	275	280
1_117751796	336	355	340	379	341	246	284	230	355	195	377	345	280	326	329	390	310	253	349	221	272	415	253	289	371	245	321	213	362	305	347	264	347	330	281	382	392	300	319	186	216	221	224	299	248	395	446	351	306
1_117755649	369	361	357	429	322	237	237	196	425	185	424	359	303	293	404	352	354	241	322	216	309	427	297	404	340	279	347	228	426	360	383	261	382	360	308	422	479	342	342	184	273	228	276	318	252	434	454	326	311
1_117781148	452	357	400	531	419	272	299	236	459	211	548	442	342	351	440	476	369	285	407	256	340	578	355	396	408	317	389	254	456	385	375	337	427	443	295	426	505	339	357	198	280	270	298	359	307	480	567	407	435
1_117817906	147	136	113	194	103	86	77	74	174	71	132	109	88	112	110	119	90	72	135	91	106	135	79	107	129	88	125	67	125	120	158	71	122	123	32	75	64	49	52	39	50	28	89	87	92	145	148	144	135
1_117854060	245	261	228	285	291	160	200	130	291	114	339	253	175	214	276	260	286	198	242	175	207	339	181	256	292	199	218	181	224	246	251	169	262	280	202	266	334	202	243	129	154	170	171	223	190	319	329	260	231
1_1178608	346	343	357	439	320	252	256	210	401	199	462	364	287	321	382	366	368	233	379	250	302	433	317	378	332	253	328	245	393	343	346	264	373	394	301	456	520	364	338	226	264	247	203	357	279	438	511	389	356
1_117872637	224	182	179	216	160	152	150	121	234	110	229	179	152	171	218	197	196	152	213	147	153	267	155	151	226	149	186	126	236	182	204	122	206	222	48	61	100	56	49	32	59	42	160	177	172	229	276	218	189
1_117894695	339	285	329	410	294	218	247	208	311	179	422	320	304	301	337	333	312	238	340	236	313	383	246	305	318	240	305	235	395	336	338	199	333	361	286	413	490	365	383	177	223	286	220	293	266	385	452	336	323
1_117973576	411	373	379	465	328	314	290	226	383	187	485	383	330	305	406	401	388	290	452	248	320	461	337	401	391	295	367	263	461	393	382	277	409	376	363	462	523	396	438	248	244	291	290	355	276	418	538	382	376
1_118002920	217	184	171	202	156	112	121	106	210	112	219	189	151	167	178	217	154	112	185	140	178	219	144	159	197	124	155	119	227	169	171	126	201	197	68	95	99	66	89	43	81	48	122	185	135	208	236	174	151
1_118016015	359	356	374	429	368	228	246	208	404	213	476	353	268	291	433	338	338	273	406	246	310	493	302	360	389	277	368	248	354	343	393	256	352	410	270	382	452	333	324	194	200	263	268	342	285	371	452	401	346
1_118030095	463	355	397	438	343	286	332	232	432	207	479	446	358	384	445	413	399	306	415	282	318	536	338	411	439	291	367	289	452	341	440	285	434	444	326	368	492	355	382	223	247	273	284	336	300	416	609	404	395
1_118072379	222	201	204	253	189	136	135	134	226	95	271	216	158	170	190	211	191	164	210	128	181	238	150	190	212	144	209	140	222	230	234	152	209	206	118	157	199	115	145	79	120	96	151	149	172	249	260	181	176
1_118105327	347	307	286	348	303	187	228	197	320	168	378	312	239	260	313	320	294	218	284	211	273	388	223	286	343	217	320	230	392	298	286	211	306	314	227	341	426	312	334	183	235	210	211	322	223	335	415	346	294
1_118127187	400	386	392	485	341	234	280	214	384	161	433	385	337	268	413	396	347	243	390	273	331	464	307	337	372	276	369	257	442	376	401	264	328	425	339	425	476	374	386	177	223	238	271	371	269	392	536	370	349
1_118162844	344	320	281	385	280	196	238	206	309	154	402	315	256	288	343	338	313	246	339	220	283	361	295	304	324	228	304	207	306	309	305	215	315	330	240	362	403	277	316	171	165	195	207	288	235	391	400	376	345
1_118194725	293	273	239	290	225	161	192	148	313	132	302	270	227	241	310	258	242	192	274	153	223	281	224	252	280	209	256	182	281	265	283	155	253	311	175	216	297	188	201	96	157	157	201	225	202	308	359	290	233
1_118226740	359	398	353	399	341	276	259	225	420	183	419	369	289	335	408	348	365	302	372	268	311	483	303	357	405	297	352	265	391	354	383	250	376	370	272	410	462	389	371	216	252	265	247	345	277	442	528	389	371
1_118266633	223	227	184	254	207	153	149	131	216	119	267	208	174	179	244	228	212	159	235	147	217	263	175	181	215	165	224	146	231	213	212	147	217	242	166	232	233	170	215	91	127	152	182	216	175	250	274	220	201
1_118289543	456	452	446	602	434	298	316	267	553	244	579	445	445	372	471	481	440	330	457	339	404	604	398	459	478	335	469	294	505	431	463	325	481	497	405	572	606	413	439	268	289	352	338	436	365	498	642	522	401
1_118320081	325	320	295	357	275	184	261	177	361	158	385	309	251	280	309	298	324	218	329	214	289	388	262	270	318	225	267	210	344	288	314	229	278	308	295	374	399	296	315	160	218	252	194	316	225	354	429	348	293
1_118357111	340	288	340	365	379	222	220	170	367	178	400	323	260	306	334	393	303	250	351	238	338	420	288	308	328	281	292	229	382	367	385	215	363	387	268	382	517	316	322	215	260	260	223	305	294	370	432	318	349
1_118374617	240	202	198	253	194	158	150	116	227	100	278	213	176	180	230	246	160	174	212	154	205	261	153	181	238	187	238	129	240	183	226	141	219	259	153	225	296	147	204	118	126	151	150	222	168	267	312	233	229
1_118532290	465	368	379	537	387	277	315	262	457	183	488	414	327	345	436	431	410	338	457	283	390	484	323	382	426	325	427	268	459	395	484	265	407	476	353	428	532	373	423	242	290	310	261	431	323	451	529	439	415
1_118550334	182	165	185	196	137	126	149	99	179	80	193	160	124	135	170	150	137	121	200	130	153	209	150	151	213	130	154	78	143	137	178	112	181	187	69	120	100	72	117	52	44	59	134	193	124	190	237	207	153
1_118581426	326	338	354	383	364	223	234	187	382	179	420	320	266	259	384	366	357	247	369	255	292	391	262	347	331	250	359	220	399	308	331	208	310	334	251	322	331	279	318	153	187	224	231	316	261	353	489	327	306
1_118643593	271	255	237	316	238	162	164	155	264	128	316	239	190	229	294	268	196	200	274	157	222	296	186	216	268	171	211	145	264	256	238	139	259	246	155	210	303	207	187	120	127	153	165	242	220	281	348	246	221
1_118656700	378	355	363	463	325	237	274	207	434	206	470	319	319	305	406	392	371	268	404	266	293	493	266	351	389	252	300	268	428	412	398	286	441	406	302	499	570	471	438	207	277	314	254	370	296	425	518	418	369
1_11865993	129	92	74	108	102	67	40	55	111	39	129	134	84	60	123	77	81	71	101	67	85	86	56	112	123	49	77	60	100	112	77	68	117	135	40	50	78	48	45	23	60	43	62	94	82	127	130	93	124
1_118672043	292	295	310	334	284	221	213	164	330	135	345	277	234	251	318	331	257	224	266	194	257	365	247	300	329	216	295	178	326	298	289	176	287	314	247	372	366	294	308	166	185	199	204	263	200	329	394	297	297
1_118704461	359	363	375	431	318	229	239	200	374	213	445	374	294	310	378	400	333	275	382	202	310	446	278	338	375	287	323	244	414	361	372	261	367	349	283	395	467	335	370	213	274	251	248	324	276	433	477	339	340
1_118714300	171	135	115	141	129	122	105	91	144	71	171	147	131	142	162	193	112	108	154	94	118	161	104	126	186	111	155	73	133	145	146	77	243	125	14	25	20	16	21	18	12	35	88	114	132	175	146	142	117
1_118752046	341	327	318	415	336	213	276	202	351	167	403	327	265	309	330	332	309	259	357	214	268	476	275	333	323	238	355	224	362	344	312	220	288	342	267	402	506	340	356	234	191	267	259	339	261	379	433	409	330
1_118777870	272	226	231	326	259	152	173	126	279	135	327	246	208	216	283	303	246	162	254	160	224	297	180	256	261	180	219	189	273	272	249	154	236	251	162	217	257	192	194	126	112	143	169	243	191	319	334	216	235
1_118815770	41	41	29	15	34	32	12	21	36	20	20	25	13	13	42	33	26	25	31	16	26	28	27	23	37	18	41	8	48	16	25	15	28	28	0	0	0	0	0	0	0	0	20	15	34	29	64	25	28
1_118837557	343	342	321	385	302	224	235	189	350	177	406	330	250	253	340	343	270	240	339	242	289	403	268	312	348	254	300	203	312	264	371	227	340	330	215	323	344	235	277	149	185	173	293	321	261	369	438	378	303
1_118860691	265	272	289	310	223	178	242	176	276	143	344	247	216	207	294	293	247	192	273	173	239	334	247	285	267	194	299	176	341	291	277	192	335	293	225	293	355	278	284	164	199	165	162	270	216	336	330	286	263
1_11887794	214	217	162	221	187	150	151	118	236	116	249	200	183	168	206	257	174	188	197	115	153	271	136	203	198	219	205	136	240	205	206	133	227	234	135	161	137	112	172	83	80	87	145	179	140	240	271	200	200
1_118882592	357	343	332	444	352	251	261	230	404	214	434	331	326	287	334	406	322	264	345	206	292	454	299	323	371	281	346	286	374	384	347	237	352	331	304	422	507	374	392	232	233	251	266	305	288	408	455	378	374
1_118923334	316	314	318	449	342	196	297	176	416	186	423	306	264	304	378	330	324	238	375	199	299	402	322	344	389	242	304	230	408	377	370	238	364	348	292	361	395	289	300	152	172	247	239	305	288	407	467	401	376
1_1189382	247	245	210	308	222	165	156	110	291	113	278	254	214	185	264	247	203	193	248	166	176	267	191	221	262	143	230	158	239	227	229	157	242	290	268	389	394	335	351	167	283	205	125	194	200	246	323	239	215
1_119018882	271	250	253	334	245	177	175	162	289	135	326	296	221	224	283	314	248	204	282	198	223	330	248	265	287	216	267	158	314	245	283	178	279	310	203	264	311	224	218	128	163	151	195	242	227	324	342	258	243
1_119059495	409	406	424	530	408	270	328	224	477	255	559	441	385	350	440	478	433	316	436	307	383	564	354	433	469	356	401	307	515	428	448	332	414	435	333	435	552	373	419	196	217	286	342	428	267	494	578	448	427
1_119062903	378	369	355	497	361	252	270	260	401	209	491	428	337	321	421	417	354	274	407	272	312	487	298	364	400	342	429	298	403	367	386	281	419	396	312	436	525	342	381	199	246	288	287	404	311	468	513	420	373
1_119081609	343	366	316	419	311	248	285	220	386	207	407	326	294	284	339	394	311	281	382	240	380	467	299	404	398	271	370	310	397	316	372	269	376	392	320	386	454	354	356	214	264	287	299	340	268	401	516	367	356
1_119106826	390	363	345	406	336	253	239	208	408	193	447	349	297	299	418	422	359	272	403	245	320	470	273	353	365	267	366	275	410	342	348	275	365	389	305	394	439	325	367	221	221	260	256	348	253	374	498	364	360
1_119128534	344	337	309	326	305	217	222	178	337	167	373	295	277	284	299	365	286	242	332	190	304	392	235	294	328	219	308	239	344	335	346	206	302	310	215	321	357	260	323	141	168	221	219	306	258	343	466	326	336
1_119149472	358	368	337	445	365	229	250	228	421	181	440	399	280	288	334	334	317	273	428	256	321	491	272	283	421	274	351	209	439	331	382	269	352	379	307	400	457	338	379	163	217	218	272	339	271	420	487	412	382
1_119153870	108	91	111	143	84	83	79	81	118	91	191	117	110	125	162	173	129	81	118	88	89	113	102	128	91	71	109	81	153	106	110	65	175	142	12	27	16	48	15	34	57	31	77	108	120	123	132	119	96
1_119190859	292	283	288	409	265	234	237	141	353	181	376	296	276	283	323	358	336	228	368	203	239	371	215	325	290	215	330	223	349	315	298	186	317	320	207	298	391	327	327	140	247	262	181	282	247	325	393	287	299
1_119266614	330	302	300	385	286	254	241	182	368	157	349	288	237	254	336	371	299	239	357	235	271	385	255	313	302	226	323	212	333	290	290	259	322	330	226	300	333	251	262	154	178	210	193	309	221	357	433	376	336
1_119268192	336	281	288	399	304	227	234	204	377	157	386	328	265	268	354	356	310	283	355	219	304	444	257	368	349	248	316	217	397	312	342	214	396	356	313	440	486	346	358	184	259	261	203	324	252	415	405	374	310
1_119329151	381	359	419	520	356	300	305	252	482	271	489	408	357	372	405	439	354	328	385	260	384	550	299	452	422	337	407	277	455	414	414	274	407	414	325	435	565	411	332	191	243	251	370	416	260	472	551	430	401
1_119355031	284	240	244	346	242	194	230	153	308	164	330	251	223	257	300	302	243	221	315	167	251	387	218	251	295	220	294	162	302	263	309	204	284	315	250	292	369	294	291	182	186	194	197	279	253	355	414	277	268
1_119374036	196	225	178	223	183	157	139	125	258	84	274	217	189	150	226	249	225	144	216	135	191	252	156	196	199	159	218	159	219	214	193	137	200	225	90	143	155	141	135	84	121	92	133	179	137	199	234	226	167
1_119399386	383	388	345	452	372	272	309	270	491	243	477	384	351	368	436	378	382	299	440	284	357	463	318	422	382	312	389	278	412	360	417	282	408	431	305	445	543	383	350	213	225	253	319	386	333	428	529	437	337
1_119400053	432	444	378	482	384	265	276	223	457	236	472	411	365	350	415	397	427	286	442	326	374	526	282	371	399	290	376	278	457	403	423	290	386	405	397	410	566	391	393	275	261	303	275	344	310	443	531	418	417
1_119421374	302	318	282	382	311	224	225	168	348	155	404	291	237	247	326	338	262	228	336	189	264	404	252	317	341	230	311	186	343	335	313	184	301	340	254	355	409	284	276	157	215	235	198	262	246	340	379	291	317
1_119446658	277	234	268	329	253	169	193	147	297	133	348	260	211	197	282	293	294	187	285	212	223	354	175	297	274	191	262	169	265	247	306	205	270	246	248	354	366	275	306	152	205	208	189	243	225	323	310	282	283
1_119470974	389	378	391	420	352	253	254	221	406	226	475	384	321	348	393	431	365	261	411	237	353	487	274	395	383	304	352	258	395	354	414	287	416	417	340	477	556	394	410	279	274	303	261	371	269	428	572	413	413
1_119509630	279	262	274	350	252	187	209	185	358	149	334	261	229	280	303	328	288	213	313	191	263	325	247	265	310	223	266	169	317	265	330	197	268	320	191	268	341	223	264	108	180	178	196	258	225	287	355	289	250
1_119544479	345	377	344	488	321	284	306	196	377	154	473	380	319	320	384	394	367	296	370	245	309	465	275	355	369	280	381	232	423	347	384	306	429	382	299	419	476	333	394	226	304	261	267	334	274	421	551	413	354
1_119579301	377	341	326	414	332	253	249	213	383	182	419	361	297	303	375	410	334	271	357	263	302	456	297	342	343	308	347	236	402	327	385	248	383	391	330	383	457	314	348	229	252	269	222	307	296	440	441	366	386
1_11959779	263	266	245	288	223	179	200	167	319	129	301	258	185	174	266	308	234	174	246	183	216	309	221	260	271	200	258	150	280	234	263	156	245	305	146	228	292	177	166	91	157	205	129	206	184	354	349	272	246
1_119657596	254	275	265	351	269	198	190	161	336	129	357	285	251	231	297	323	254	215	327	185	238	325	196	271	316	221	288	224	305	271	272	194	345	284	207	321	385	345	283	174	237	237	213	258	212	338	360	283	267
1_119725960	309	261	281	342	257	206	207	180	292	139	375	276	258	229	337	311	268	189	263	183	240	344	242	293	291	224	269	194	333	265	287	193	343	303	235	312	394	255	324	186	208	212	196	304	220	306	369	313	261
1_119730608	294	277	271	353	254	198	233	189	322	131	370	295	261	271	319	334	312	222	276	229	251	371	205	327	292	226	274	198	320	295	300	182	293	272	154	255	262	191	216	125	140	142	194	233	238	364	378	327	258
1_119749415	367	273	312	402	286	231	219	185	331	125	362	298	270	216	305	322	274	203	338	223	287	364	265	245	307	247	280	213	331	283	289	247	319	332	339	407	427	288	312	203	229	240	251	255	225	363	412	330	285
1_119762250	386	362	333	448	313	203	260	182	396	202	423	302	288	281	364	336	328	262	343	255	338	425	295	322	352	260	348	239	363	345	361	254	373	347	263	412	438	280	347	149	212	213	235	343	247	454	466	376	330
1_119790570	245	221	213	226	192	127	152	116	206	103	254	182	151	150	242	235	177	149	221	141	156	229	193	224	245	147	244	139	237	213	208	117	213	219	153	186	224	149	167	80	125	105	132	181	151	227	294	188	238
1_119835848	189	237	201	242	204	141	153	132	213	127	264	225	151	156	235	240	206	175	224	161	199	295	163	221	233	165	216	132	223	204	250	149	214	236	163	254	231	208	206	110	138	106	134	240	175	247	294	244	218
1_119873516	276	292	247	332	259	204	199	157	321	116	360	265	216	227	286	275	240	211	301	185	271	369	224	274	285	214	266	177	282	280	285	168	310	307	225	296	351	249	281	167	172	197	161	287	221	286	361	277	285
1_119901836	410	415	417	466	385	279	265	242	424	203	430	364	335	356	416	407	387	280	415	248	360	482	284	437	425	320	348	247	462	400	355	282	412	382	262	348	375	311	307	197	185	219	278	379	303	488	478	421	397
1_119909518	183	177	221	172	171	147	139	112	213	89	226	181	147	151	181	175	164	138	178	120	173	243	139	191	209	163	179	111	236	183	181	112	167	227	118	163	156	122	149	64	65	59	122	160	130	220	260	203	152
1_119911839	296	265	238	325	240	179	174	148	286	117	293	267	195	215	262	282	236	194	241	201	245	327	208	251	257	205	305	137	315	261	221	208	261	286	231	291	305	228	280	144	141	166	187	217	231	310	375	291	240
1_119929570	278	258	282	335	246	195	176	169	270	121	329	236	228	195	269	291	235	193	299	178	237	344	224	246	280	227	267	199	297	252	274	213	299	299	201	302	324	245	257	159	158	202	175	241	216	288	366	333	274
1_119976662	288	313	283	284	274	186	213	157	340	172	320	260	234	263	297	308	265	231	316	230	239	302	230	276	309	228	299	202	331	274	299	205	240	267	162	286	286	253	269	116	174	161	265	282	198	318	431	337	275
1_120001963	362	325	323	385	280	217	222	203	379	179	414	339	282	253	338	336	332	244	348	220	293	414	264	314	365	251	302	230	354	322	334	216	336	356	240	350	439	292	289	160	203	244	265	293	225	385	436	336	330
1_120065610	42	42	38	29	47	33	25	28	34	43	33	44	18	31	51	55	45	34	48	20	40	45	48	33	34	28	50	44	40	40	56	22	32	30	0	0	2	0	0	0	0	0	31	49	37	45	61	38	43
1_120090702	208	213	213	257	207	160	206	136	250	117	273	226	189	161	224	248	199	155	235	143	184	295	168	215	205	165	249	133	252	226	216	136	203	240	145	254	273	203	224	106	164	150	142	194	192	201	280	215	219
1_120100877	356	369	375	441	340	288	268	244	458	204	446	372	328	336	392	409	371	265	375	264	323	492	259	375	387	301	373	249	430	378	396	264	414	390	344	488	552	364	437	199	271	307	257	363	285	441	510	396	392
1_120109716	375	378	403	468	345	285	283	201	390	180	442	329	295	329	444	434	339	304	380	242	302	494	291	399	415	282	344	283	437	365	384	242	355	383	358	447	615	413	471	265	280	371	266	362	272	369	513	418	368
1_120149924	362	389	415	498	359	260	315	227	400	212	510	404	314	341	399	483	394	334	433	276	336	511	314	394	456	258	392	305	463	395	384	341	409	447	382	596	587	470	523	284	324	333	257	371	274	443	558	432	382
1_120175771	220	261	224	309	234	161	167	135	230	121	275	194	217	186	257	240	234	178	265	148	179	288	166	238	217	182	207	128	253	245	237	120	233	253	107	127	167	111	145	71	73	96	141	212	140	253	320	256	232
1_120293853	245	254	232	285	244	144	188	148	287	104	251	247	209	184	284	246	229	181	256	149	215	299	198	229	230	197	260	166	241	225	278	153	249	299	141	240	288	173	219	111	129	138	176	210	214	288	334	241	217
1_120303038	224	154	129	217	141	102	95	79	219	108	180	158	95	111	138	174	119	128	136	81	132	168	102	135	160	115	174	77	155	162	207	99	212	148	84	133	122	86	79	41	54	43	121	130	137	203	188	185	162
1_120326805	340	256	297	416	310	224	242	177	351	132	366	329	278	283	345	381	298	257	373	215	271	433	256	324	331	223	300	218	338	316	307	209	292	358	259	300	414	264	301	188	241	248	222	319	228	335	407	293	309
1_120337884	315	235	297	369	293	163	257	205	293	120	333	260	245	241	315	335	286	223	310	250	265	341	264	319	313	199	270	249	336	245	279	192	262	327	207	339	421	257	329	168	200	206	232	254	198	328	377	308	316
1_120362636	267	293	281	296	226	175	224	166	278	159	281	265	211	234	284	269	223	226	273	177	241	316	200	238	274	220	241	157	288	291	267	182	294	282	256	259	371	262	266	144	153	245	210	277	215	302	347	260	269
1_120384426	154	160	141	174	123	77	90	86	166	61	173	128	146	115	135	142	127	95	144	111	112	175	110	124	154	134	125	96	152	97	139	82	158	147	33	52	47	29	44	23	24	23	88	140	130	136	180	119	148
1_120407430	380	341	399	468	337	256	253	238	464	189	455	365	326	346	455	373	380	283	428	276	320	480	313	396	422	269	361	216	393	324	387	250	414	365	354	433	510	323	372	181	242	251	286	307	274	419	512	404	368
1_120458833	323	320	305	344	328	197	220	184	326	171	371	335	265	267	318	341	305	255	352	211	262	407	244	266	324	242	285	195	333	282	306	231	272	345	199	351	350	268	307	156	211	214	214	273	250	376	371	266	297
1_120479377	139	170	135	166	108	92	102	81	152	84	178	129	96	125	165	146	119	133	116	91	114	160	109	130	151	132	140	84	152	156	171	93	119	116	26	49	20	43	16	8	78	39	100	122	113	185	170	179	144
1_120496926	321	259	301	325	268	215	228	160	258	128	357	307	241	214	258	307	283	178	309	223	248	376	234	294	317	181	212	210	288	206	268	168	308	290	204	229	362	193	278	151	131	166	168	249	221	279	391	235	314
1_120572284	207	228	205	225	189	146	157	130	207	81	261	192	175	159	211	231	181	172	221	124	201	239	158	185	203	169	177	130	226	211	194	117	220	218	77	106	131	116	120	59	44	67	128	199	139	182	295	194	218
1_120616736	238	219	256	294	242	155	179	151	242	110	288	223	200	190	235	269	194	167	248	159	218	302	206	222	239	177	229	173	269	227	195	151	250	278	208	301	289	231	249	127	165	181	157	220	163	274	305	233	212
1_120625309	293	268	252	376	262	169	211	142	282	143	337	247	229	245	312	274	243	206	297	183	217	326	193	307	287	235	286	178	348	328	302	209	315	296	185	299	241	267	218	148	175	176	220	236	216	344	372	289	263
1_120710779	455	401	450	540	401	314	309	270	514	219	511	414	376	367	502	464	378	335	511	282	337	493	353	421	413	351	449	278	480	382	419	254	488	442	340	477	585	441	450	234	270	328	256	407	294	473	575	465	392
1_120732249	309	310	282	387	259	237	231	196	374	175	396	322	258	256	342	363	284	262	320	223	258	362	235	291	318	235	335	211	363	301	317	244	326	336	265	355	385	313	350	183	219	198	257	276	237	369	439	302	312
1_120752725	91	108	83	128	96	60	60	63	120	59	127	96	91	90	133	104	87	88	99	75	96	125	65	86	113	99	109	65	99	121	106	48	102	96	41	51	46	40	28	25	26	19	69	94	79	124	122	130	79
1_120801297	316	289	313	340	289	214	230	177	362	174	328	288	255	278	260	323	296	209	302	201	247	359	253	287	317	257	272	217	339	314	347	209	327	371	232	383	397	282	331	190	233	218	210	276	201	380	420	330	301
1_120842009	300	229	249	359	295	204	179	184	289	129	354	298	238	232	325	320	278	204	360	229	273	374	250	288	339	222	273	206	281	287	326	186	279	294	211	249	322	229	245	115	165	167	191	263	225	319	402	314	273
1_12084649	231	209	225	273	199	182	180	142	264	118	251	213	170	188	224	253	195	173	185	164	185	285	177	234	235	166	253	166	245	222	254	176	253	247	156	193	248	143	185	105	125	110	162	196	153	274	331	233	230
1_1209309	191	205	221	317	205	148	183	134	281	131	307	206	194	152	206	264	236	183	253	165	217	295	188	221	265	204	259	176	230	223	239	179	253	236	93	75	138	106	80	50	57	56	191	190	209	275	321	260	214
1_120948506	276	240	266	306	230	160	199	159	243	110	360	290	242	217	316	278	229	195	270	156	252	305	206	252	300	243	263	205	282	221	268	147	297	254	227	291	337	196	253	145	150	170	201	243	192	294	347	255	271
1_120960851	385	327	334	393	329	198	267	211	365	199	435	325	307	269	374	383	293	227	367	223	324	415	302	332	356	282	333	209	421	308	374	255	339	343	285	385	422	277	326	226	213	275	273	269	251	367	464	341	313
1_120978833	117	104	102	137	98	71	73	45	123	61	122	124	90	86	96	105	88	80	120	88	100	133	98	122	122	93	137	82	128	112	116	67	122	145	9	5	10	6	4	5	9	10	85	106	108	96	138	117	115
1_121039463	254	256	178	240	219	149	176	134	242	100	284	251	184	199	244	253	228	180	209	159	194	272	178	196	252	192	205	142	295	207	254	146	235	247	112	180	205	130	166	87	121	131	164	197	143	279	319	230	214
1_121093829	238	261	239	297	246	174	189	148	306	126	318	280	211	218	256	298	258	193	281	198	240	332	213	251	287	209	243	160	303	231	220	206	262	273	169	288	336	216	233	141	174	184	158	215	200	291	373	285	285
1_121113938	303	293	303	364	253	212	220	142	303	163	372	280	240	250	325	341	292	247	324	190	264	338	257	278	318	251	310	194	320	285	302	237	312	336	231	263	326	223	270	143	159	166	220	244	258	351	375	327	315
1_121140478	271	237	214	269	229	139	171	145	292	99	294	235	207	206	241	250	219	173	241	159	208	277	162	242	270	197	246	149	249	229	296	159	124	259	114	246	258	219	182	55	128	74	157	197	153	255	286	241	228
1_121182069	257	222	242	297	243	174	127	162	239	107	281	246	175	174	223	248	202	183	247	152	211	276	197	240	258	185	224	170	237	219	250	157	256	286	215	291	357	213	271	137	161	176	152	235	186	276	311	231	214
1_121341406	218	224	235	268	235	180	168	132	226	108	288	226	205	209	267	268	230	154	241	168	215	315	203	274	253	208	252	194	246	220	257	151	278	222	203	223	242	196	189	124	121	158	167	235	209	259	353	236	204
1_121363361	7	7	9	9	6	1	5	4	6	1	4	3	4	1	9	6	2	9	5	2	5	9	5	2	7	1	5	4	2	10	6	5	10	7	0	0	0	2	0	0	0	0	4	7	5	5	5	6	7
1_121435713	369	348	336	420	370	228	236	174	444	186	473	339	337	382	402	430	400	270	358	229	280	523	292	380	399	297	358	212	419	362	369	216	348	392	312	435	581	290	408	252	228	226	288	357	255	346	477	369	321
1_121443203	164	169	103	148	178	77	71	57	176	78	181	138	82	129	126	203	179	114	141	112	139	218	128	208	190	140	138	98	124	146	174	80	162	163	46	133	281	56	107	79	56	76	96	139	92	109	177	115	148
1_121479143	316	271	302	362	240	183	205	185	312	135	356	276	210	265	321	349	272	200	316	206	251	375	208	278	285	240	289	194	277	286	278	193	294	315	154	183	247	138	191	90	108	97	189	305	223	308	379	280	295
1_121529092	315	254	303	307	262	215	198	178	295	127	340	296	237	261	319	355	280	236	304	198	259	371	246	266	305	213	276	181	329	292	292	225	344	356	173	257	313	211	232	128	158	173	191	255	221	306	361	276	281
1_121530256	313	296	273	354	281	199	247	157	343	144	314	287	230	251	322	329	296	226	285	194	221	384	261	282	322	220	282	168	314	287	288	206	329	312	229	276	319	269	250	163	159	156	184	272	238	341	395	283	283
1_121560707	376	341	350	440	324	228	224	231	385	165	432	348	244	286	344	422	330	242	376	246	331	433	258	305	354	275	302	246	381	319	355	220	338	392	308	490	524	375	400	232	232	251	219	328	273	433	446	402	330
1_121686760	337	369	315	397	283	209	240	189	355	182	410	338	291	257	364	348	332	245	345	253	295	441	307	350	322	222	340	227	439	353	343	226	373	366	314	407	517	342	324	182	221	226	229	310	245	387	458	366	332
1_12172404	123	91	99	112	82	59	67	70	143	60	130	107	74	83	102	147	87	56	130	73	134	160	113	118	90	79	89	63	120	68	95	67	132	155	32	29	47	51	12	7	46	11	66	111	82	103	115	89	93
1_121785956	212	249	225	263	212	134	158	123	228	142	289	214	211	191	251	225	224	188	222	144	198	265	173	226	247	161	234	158	256	224	275	177	237	218	125	212	227	162	178	69	102	130	142	186	164	229	287	232	207
1_121818220	316	265	290	331	276	202	201	179	331	157	406	282	206	230	311	290	289	214	336	187	273	387	261	249	306	245	262	189	298	314	345	235	307	309	253	283	326	246	249	148	150	224	227	273	228	297	388	286	294
1_121845053	393	322	347	446	380	273	258	197	360	144	435	358	312	275	373	400	352	233	358	237	303	440	290	341	399	278	339	214	421	313	366	254	405	368	287	384	440	319	325	175	190	232	284	361	285	405	468	411	389
1_121871118	228	222	186	237	223	170	187	131	220	128	294	221	201	193	240	245	206	174	218	146	227	286	212	218	219	185	268	170	245	234	220	148	247	261	167	256	275	237	232	107	171	154	143	205	173	245	299	233	204
1_121877931	276	241	230	340	231	181	173	146	290	155	308	211	239	208	290	270	242	206	283	190	218	332	245	246	263	218	227	165	303	235	245	179	236	302	150	185	259	169	216	102	135	126	172	234	206	288	326	286	250
1_121897831	253	310	270	311	259	176	224	164	339	128	356	281	235	240	300	300	277	252	301	179	232	363	210	289	315	207	278	161	319	272	309	173	309	285	244	375	443	285	334	185	188	226	175	286	205	352	408	293	278
1_121925426	300	300	255	291	263	163	198	161	284	144	337	260	198	221	291	308	273	208	308	168	242	300	204	296	268	190	260	176	311	236	292	170	281	296	211	275	288	190	223	136	170	185	185	230	216	363	340	239	232
1_121941796	307	367	343	431	343	229	265	207	400	198	445	353	270	305	364	340	315	240	360	254	370	451	297	300	355	298	354	274	412	347	358	246	355	379	307	472	523	370	452	232	247	305	263	323	268	400	455	343	342
1_12196038	155	132	128	155	122	74	77	72	142	58	133	133	111	119	158	181	132	71	110	92	118	155	121	126	139	100	123	86	132	127	142	73	108	168	45	94	140	73	74	24	67	58	82	116	84	142	163	105	114
1_121962254	347	317	365	413	309	222	254	197	338	166	431	337	280	282	354	363	338	270	428	213	308	460	280	364	360	259	340	229	368	358	371	251	395	406	351	435	508	341	411	235	264	281	223	303	290	412	422	331	332
1_122007427	293	244	300	374	269	226	235	167	316	148	363	316	231	283	317	294	255	213	303	202	293	357	226	296	292	238	326	193	342	248	323	219	328	334	218	329	398	290	383	173	208	209	192	268	208	303	394	303	298
1_122042142	286	286	284	383	265	196	219	168	289	172	383	275	268	241	307	318	303	217	289	192	243	375	254	274	303	244	279	201	295	281	286	204	321	371	179	238	275	175	230	136	155	187	139	295	236	296	397	316	279
1_122057632	137	114	113	129	119	75	63	63	119	55	124	130	87	101	130	115	104	121	112	87	104	143	96	119	127	88	113	71	143	93	122	80	143	124	23	43	34	58	55	26	31	16	72	130	88	138	173	109	95
1_122078270	331	317	308	367	232	192	236	151	338	160	397	284	234	281	343	326	302	249	300	235	258	393	231	311	292	194	268	199	330	305	301	204	320	302	267	301	427	281	302	169	188	236	230	264	247	355	442	302	306
1_122175425	230	180	231	305	222	163	171	150	279	93	283	226	183	177	237	272	227	164	255	153	181	284	182	216	287	166	220	145	255	217	209	174	207	276	137	175	257	129	226	99	143	99	140	280	180	251	333	209	260
1_122229040	226	229	204	247	195	147	157	120	250	94	245	230	139	177	219	249	165	179	209	154	171	246	183	237	231	143	199	146	242	209	234	132	222	237	83	131	127	102	84	38	57	72	134	211	189	238	292	224	197
1_12223822	283	240	272	392	295	210	228	196	303	146	341	330	252	243	338	324	265	185	329	201	267	379	212	280	278	227	268	160	311	283	274	156	269	299	304	383	447	290	362	188	240	275	177	279	211	322	408	291	306
1_122239168	294	243	280	323	260	193	207	189	280	161	352	256	211	255	320	308	252	213	282	197	278	367	207	285	293	212	223	177	347	227	285	207	264	312	210	303	358	234	284	164	174	181	205	275	231	313	357	314	283
1_122271495	202	206	212	221	195	138	132	127	214	126	285	195	146	153	217	227	175	165	252	143	169	235	147	200	205	155	181	128	200	229	207	142	222	220	122	179	187	145	147	63	114	103	135	194	164	241	262	207	176
1_122360054	216	190	186	244	197	122	150	155	202	111	212	209	140	169	186	222	173	147	219	140	196	227	164	205	200	157	200	132	231	196	207	124	228	198	108	167	190	163	125	95	90	127	149	202	188	215	235	196	204
1_122363154	268	280	286	335	234	201	185	152	297	153	316	260	239	235	290	286	236	216	265	158	228	355	187	254	286	211	266	182	339	288	268	161	270	320	223	362	460	319	319	196	208	243	193	250	201	312	342	262	249
1_122393517	254	269	272	316	257	176	195	174	260	129	326	201	209	235	240	279	256	227	326	173	228	340	227	245	268	187	226	168	295	277	296	188	293	277	208	285	270	211	215	126	153	165	167	242	225	301	331	290	258
1_122427094	342	278	322	422	329	239	229	204	313	164	364	305	286	243	352	356	302	245	334	229	261	417	269	296	369	253	320	185	366	318	356	219	363	329	171	270	324	219	237	120	185	181	202	275	240	406	426	337	298
1_122452047	379	325	345	388	306	234	242	191	348	193	383	335	287	268	368	375	338	274	355	242	253	418	266	315	364	243	301	217	370	332	307	215	357	373	237	292	375	234	282	169	199	227	236	351	235	367	453	395	314
1_12245701	344	281	285	387	283	202	243	184	341	186	378	343	287	290	359	326	316	246	346	238	265	362	257	290	329	252	307	208	329	295	312	204	339	330	217	309	328	222	291	118	169	197	206	313	246	346	411	289	298
1_122470621	56	50	63	91	60	59	45	41	51	34	68	55	59	42	99	77	52	39	78	56	67	79	69	71	53	46	72	47	78	53	67	33	128	52	0	1	2	0	2	29	39	35	41	51	92	72	105	71	64
1_122474912	299	232	301	342	273	191	204	193	320	145	325	274	246	241	316	331	255	193	281	187	278	335	190	303	302	223	307	227	300	277	325	197	307	313	217	309	339	202	231	134	156	189	225	232	194	368	378	282	239
1_122500882	173	173	150	217	155	91	75	92	169	88	177	150	139	142	193	158	148	95	190	104	150	195	112	158	172	113	144	106	155	160	167	110	258	158	62	114	120	97	85	84	131	80	94	143	155	177	221	157	155
1_122524043	308	291	297	345	237	213	234	195	325	199	380	294	278	261	315	335	289	227	334	186	234	365	257	317	315	241	301	204	346	282	329	184	368	323	284	293	373	254	316	161	194	195	222	292	241	345	443	313	346
1_122565912	169	141	120	170	165	123	130	82	154	68	168	152	121	137	180	162	144	130	149	102	135	174	128	136	158	129	152	105	197	143	124	95	198	172	70	114	129	112	73	58	91	82	82	126	108	209	203	178	167
1_122606040	350	316	309	421	344	285	267	217	368	181	442	336	314	308	340	354	347	256	367	219	302	483	271	362	331	241	337	258	426	338	362	248	382	356	328	438	466	384	392	212	257	251	242	317	293	392	507	391	330
1_122636122	68	68	48	66	90	63	48	51	97	26	83	78	59	59	35	83	53	59	50	15	47	34	72	46	55	63	60	33	82	50	64	41	69	80	0	0	0	0	0	4	0	0	50	58	56	70	98	71	63
1_122665580	372	392	354	446	345	272	318	245	421	196	398	395	269	325	373	443	340	299	411	280	312	457	329	307	394	280	385	239	418	342	324	250	373	381	328	352	469	273	349	205	257	236	265	378	290	421	522	385	370
1_122672541	387	361	336	382	313	216	245	223	402	187	402	297	285	315	346	371	365	232	370	227	319	428	282	336	378	275	372	250	395	330	334	233	351	323	288	386	423	293	327	193	231	248	259	340	248	420	444	343	383
1_122767985	296	234	258	338	265	184	204	186	267	146	379	297	189	202	310	332	286	180	311	224	254	302	238	271	349	207	256	193	371	266	264	205	252	315	226	322	365	235	320	177	171	195	221	276	184	290	407	314	320
1_122789893	358	369	335	393	362	228	261	203	399	180	459	362	322	253	367	403	368	282	405	269	313	433	273	348	427	279	341	218	406	382	369	241	396	348	303	408	422	331	322	167	234	213	257	324	260	415	478	410	380
1_122801902	59	52	54	31	47	17	52	37	72	21	59	40	17	48	50	48	35	42	27	30	34	21	41	43	37	42	56	23	54	27	57	30	2	55	2	2	1	0	3	0	0	0	27	64	26	61	59	36	45
1_122814776	292	207	215	275	272	150	211	148	253	136	345	260	189	236	265	246	248	184	228	185	202	296	209	232	223	206	255	159	259	237	255	178	241	287	175	276	312	241	226	87	145	146	148	221	190	303	326	257	255
1_122884941	209	224	213	273	195	147	173	126	248	101	242	188	160	152	211	218	215	188	225	133	233	271	188	215	245	137	209	158	244	202	252	170	222	231	149	188	164	119	139	74	104	138	165	237	173	252	327	238	219
1_122911380	317	266	296	370	278	206	159	162	305	163	327	252	244	202	268	271	250	207	326	206	208	373	223	238	296	219	314	169	304	305	271	213	312	297	247	331	385	272	320	159	218	215	200	232	195	302	378	325	293
1_122973343	213	174	178	237	195	114	140	121	220	93	267	183	164	152	211	205	165	157	187	134	173	226	156	188	204	150	216	140	238	198	200	128	210	212	120	192	239	136	164	80	149	122	136	202	157	214	285	205	191
1_123022870	88	76	91	178	0	47	56	1	88	42	1	1	69	0	181	0	71	55	74	116	94	210	1	73	71	68	103	50	106	158	87	0	166	2	0	42	0	27	52	28	67	43	59	0	72	110	9	172	76
1_123130845	201	326	329	237	301	126	132	218	360	78	440	383	159	160	205	343	343	268	342	264	319	434	304	338	350	217	323	217	221	384	403	244	37	380	182	536	585	411	437	124	156	142	239	289	135	392	493	165	202
1_123142779	361	287	298	345	300	206	279	198	348	165	399	327	264	292	341	355	309	230	347	242	251	400	276	311	323	230	337	229	384	323	309	189	338	321	160	274	280	166	211	122	136	131	233	325	224	349	454	335	309
1_123153828	299	298	294	336	282	210	243	183	357	141	377	308	273	252	356	323	297	219	355	215	266	396	233	314	359	264	315	188	379	321	320	237	300	333	286	330	356	282	343	184	205	205	198	304	223	355	408	344	307
1_123176398	186	173	155	193	164	132	156	115	225	93	231	192	165	166	199	221	171	163	212	144	159	254	148	187	203	149	193	131	202	195	184	124	170	241	117	188	219	149	158	78	92	115	132	148	150	219	266	211	213
1_123199831	261	250	279	289	252	177	190	179	308	129	368	261	203	198	263	304	292	215	287	187	262	327	239	266	299	186	282	199	292	252	276	188	264	279	205	269	319	242	208	103	143	177	197	265	231	325	385	286	258
1_123230830	283	278	264	278	289	170	195	140	288	124	328	304	203	222	254	308	218	193	259	162	238	307	241	240	264	192	216	189	335	244	226	202	242	326	188	271	294	220	247	122	130	170	169	228	195	299	382	264	255
1_123257060	336	300	348	421	282	259	266	218	380	187	420	315	264	274	361	382	293	264	319	249	276	416	317	341	398	268	323	196	361	307	345	211	325	359	277	372	473	305	270	186	203	214	278	300	251	339	473	392	321
1_123335404	282	239	234	289	217	158	156	156	284	150	285	254	220	179	272	250	235	175	260	170	193	316	221	247	291	216	237	158	288	235	274	180	243	295	151	236	232	181	167	109	130	159	182	227	205	309	342	273	232
1_123372014	243	203	184	218	195	128	143	117	197	90	272	179	143	151	197	231	170	158	181	132	159	218	150	235	206	135	176	103	256	172	229	120	188	214	180	283	301	168	245	116	139	155	145	189	148	207	265	175	186
1_123403379	367	321	338	400	315	229	231	222	362	181	403	335	263	290	410	348	308	243	355	216	269	414	267	309	331	305	278	261	421	314	306	280	374	348	296	436	500	333	364	191	259	283	258	329	265	407	479	324	329
1_1234172	394	343	321	428	354	256	273	238	407	210	433	371	314	307	385	363	374	271	412	239	313	452	313	376	428	295	313	240	380	353	335	243	399	383	324	417	565	351	438	216	290	274	234	351	292	394	477	384	352
1_12342374	193	141	178	145	145	96	92	87	231	108	172	170	126	122	172	154	152	112	186	157	147	179	118	139	135	133	169	103	195	160	158	74	178	160	83	61	55	61	32	28	20	37	95	138	124	145	201	174	131
1_123442760	227	240	198	288	230	148	158	146	224	107	224	237	187	208	257	267	215	165	235	177	224	305	186	213	243	167	250	126	267	229	231	146	223	233	160	240	289	211	261	113	145	141	167	244	174	301	276	206	224
1_123474366	318	271	253	345	253	216	238	132	346	155	353	304	215	233	307	294	299	211	301	199	250	391	267	307	311	235	295	213	329	330	287	201	280	329	206	319	341	255	237	143	158	182	212	264	213	352	409	315	259
1_123514199	351	326	314	413	340	218	247	183	355	188	402	344	278	288	374	356	315	240	320	279	332	411	275	375	360	247	316	202	370	346	330	224	344	347	279	380	465	295	367	224	259	264	249	278	243	389	484	373	331
1_123536637	403	351	344	470	364	259	277	230	400	178	434	389	295	300	409	385	346	275	424	219	339	442	330	358	374	269	328	202	425	355	361	275	356	404	312	363	445	325	297	184	199	265	237	364	277	426	540	409	368
1_123646280	281	286	270	257	298	210	209	136	307	148	368	237	239	205	318	296	302	203	273	207	275	362	245	288	307	173	246	168	349	262	288	204	323	280	199	270	338	193	266	129	162	207	168	279	210	300	386	317	257
1_123667427	212	203	221	287	188	136	157	98	227	116	249	217	154	140	285	211	229	159	222	163	191	300	154	223	248	154	207	143	234	193	222	126	191	176	119	186	184	127	188	80	107	107	121	172	171	223	274	235	252
1_123672861	375	327	327	435	340	241	225	183	344	176	411	369	292	291	370	400	345	266	374	257	287	464	262	338	368	277	313	214	394	329	329	246	359	358	289	365	399	292	352	188	220	250	248	366	228	394	480	342	334
1_123713681	374	363	375	450	347	272	287	225	413	192	448	370	274	340	405	358	370	291	433	269	322	457	294	381	377	328	351	243	464	374	365	250	416	381	299	383	453	321	310	197	238	283	302	395	279	398	564	375	398
1_123759167	311	283	263	339	310	218	203	171	327	133	366	291	257	254	362	345	280	215	281	198	297	356	248	301	335	219	274	183	314	276	322	207	316	325	240	344	398	258	296	174	196	221	196	264	257	398	421	350	288
1_123795324	256	202	209	241	180	146	167	147	276	108	288	226	158	186	271	263	215	166	246	152	202	269	170	236	234	186	241	137	255	230	263	171	232	296	124	157	187	120	158	90	117	111	158	238	197	243	306	249	208
1_12380238	11	11	6	9	12	3	3	0	5	5	16	15	13	2	11	4	7	12	5	3	0	4	0	1	5	2	10	10	11	7	2	7	14	5	0	0	0	0	0	0	2	0	5	13	7	5	18	5	6
1_123825386	318	269	265	298	297	165	194	173	266	117	352	249	219	228	309	291	263	186	276	178	229	323	200	249	283	192	300	174	299	260	273	173	276	291	216	244	265	180	207	117	139	121	183	236	206	315	341	252	282
1_123851563	227	216	161	219	222	120	124	121	225	130	258	188	158	145	203	217	202	139	215	113	200	224	181	190	194	182	192	144	211	220	231	126	192	254	143	167	234	127	180	96	80	135	175	195	173	210	297	197	181
1_123876268	326	333	310	287	344	220	216	196	363	130	422	332	254	277	293	381	302	265	324	204	269	368	289	291	344	220	332	210	344	310	308	248	314	364	254	317	343	263	286	171	124	150	230	332	218	431	446	309	291
1_123921894	401	378	356	408	368	214	308	208	394	191	480	390	315	292	361	390	338	301	380	240	355	419	313	360	429	263	364	223	434	374	395	271	388	357	321	453	476	387	411	159	244	247	271	325	267	435	527	420	365
1_124014502	219	187	186	167	185	148	127	113	210	98	258	202	152	179	189	221	196	140	180	131	185	190	180	186	222	174	170	116	258	180	184	107	222	243	104	136	169	103	122	60	63	75	121	172	133	206	296	204	174
1_124118725	149	135	139	136	112	79	69	82	150	49	143	96	100	109	143	160	152	116	120	67	95	160	110	149	130	89	125	80	172	130	127	96	143	160	8	11	13	5	2	5	6	1	93	114	112	127	166	126	96
1_124165668	300	211	222	258	240	147	174	115	262	122	289	210	188	183	252	271	251	162	240	178	183	282	212	236	242	186	216	135	263	221	278	172	243	238	125	190	234	166	152	101	123	137	196	231	164	295	319	245	228
1_124246284	113	98	113	96	84	50	64	52	102	40	102	77	62	91	105	85	79	75	93	61	93	122	70	106	70	75	111	60	98	96	113	57	84	112	61	88	87	48	52	28	50	54	62	67	76	94	117	86	82
1_124361549	83	77	96	107	90	67	71	42	90	43	112	101	84	77	84	134	89	60	97	52	70	95	83	97	84	70	92	45	93	85	91	39	72	99	0	4	2	2	2	0	0	2	63	86	69	104	139	85	92
1_124416833	158	1	196	378	5	95	113	1	0	161	218	3	142	0	366	6	159	0	163	224	145	430	0	168	179	1	16	119	213	153	179	108	339	166	107	0	194	0	147	54	231	80	3	0	141	0	5	188	184
1_124464855	113	91	126	153	78	74	74	60	114	64	136	96	97	101	152	126	118	82	110	105	93	125	99	121	129	67	108	89	144	147	132	65	154	115	60	46	98	29	68	33	68	39	57	70	103	116	141	142	140
1_124531405	302	288	294	393	299	198	185	173	366	183	388	329	260	221	350	375	286	214	318	217	260	386	243	282	339	288	291	243	345	302	298	212	279	382	240	395	447	284	308	129	161	228	226	358	216	392	392	380	345
1_124603853	196	217	179	250	187	148	162	122	200	92	243	213	168	194	211	275	224	145	213	153	175	245	167	230	220	154	204	118	232	184	209	157	232	209	180	284	277	225	252	155	169	197	150	202	178	255	310	199	198
1_124629168	196	251	233	282	245	159	193	134	247	157	367	279	197	190	285	263	239	187	248	160	222	323	210	257	242	195	251	189	252	253	265	176	277	259	166	267	290	224	237	166	184	158	191	255	210	259	323	263	279
1_124651762	278	333	293	368	277	208	266	191	317	142	389	324	297	272	310	353	321	228	333	229	264	378	271	312	313	206	313	210	357	237	269	202	304	316	262	364	399	324	321	205	222	200	193	284	226	325	410	288	299
1_12468632	100	102	103	98	84	72	90	58	123	36	100	104	81	81	110	91	83	70	94	63	65	146	89	76	122	71	124	57	104	94	125	67	91	122	0	0	2	2	0	0	0	0	73	69	68	119	144	95	83
1_124692275	141	133	159	166	163	105	77	74	170	68	173	171	95	125	185	129	146	105	124	101	122	155	104	120	142	121	127	84	126	130	110	91	182	159	68	49	113	66	81	37	51	52	93	131	108	181	195	107	158
1_124785275	104	151	97	171	118	108	76	79	141	100	135	95	114	84	106	106	113	107	122	64	101	191	89	85	115	112	149	79	120	131	218	94	236	155	88	112	174	40	35	68	102	61	97	82	118	137	149	143	100
1_1248050	308	293	262	378	210	213	185	172	290	136	326	253	230	252	296	279	282	179	352	187	248	354	252	276	319	173	233	177	320	266	286	182	307	287	170	293	299	241	251	111	159	177	207	274	232	320	367	296	254
1_124848249	299	287	287	359	288	185	207	148	327	137	342	303	253	255	289	277	306	195	286	212	248	383	260	293	290	203	285	178	304	345	321	211	297	279	196	294	328	204	241	130	178	205	220	263	235	344	377	299	274
1_12490177	239	252	276	332	241	191	184	165	311	134	332	247	253	208	307	256	237	208	288	206	218	326	193	287	255	195	250	166	285	270	257	177	263	289	191	230	287	203	197	105	134	156	169	224	179	284	308	280	254
1_124963428	364	322	391	437	350	233	266	223	371	187	436	394	314	300	387	422	367	312	392	263	333	450	338	397	387	306	372	231	430	337	413	257	385	412	361	477	551	371	414	235	268	315	248	357	277	418	501	384	366
1_125026356	288	260	238	378	255	173	189	157	323	150	333	311	215	250	307	291	251	206	323	178	228	364	240	249	272	204	267	191	309	299	317	217	261	285	192	265	284	175	209	128	134	158	201	277	225	348	330	336	278
1_125036511	309	333	352	430	314	234	240	195	356	195	433	368	298	297	417	373	356	261	384	247	283	487	271	326	366	232	336	215	405	308	381	226	364	345	358	411	507	369	416	189	256	261	226	301	275	391	479	361	378
1_125076053	316	340	293	387	311	256	246	193	358	180	433	322	280	268	279	402	248	250	344	167	282	394	292	300	304	238	337	217	382	336	357	229	386	304	244	455	541	363	349	194	247	277	221	296	279	378	463	388	335
1_125132040	275	240	229	315	252	165	180	161	233	119	278	258	173	215	218	281	219	204	274	150	191	257	202	237	253	207	226	124	328	254	288	193	222	227	189	264	237	190	180	99	137	128	199	249	177	275	333	263	219
1_125182934	433	387	397	547	391	298	298	273	473	205	513	371	312	318	390	410	396	311	456	246	377	488	316	346	428	329	400	237	435	391	438	271	396	448	317	432	500	352	328	213	218	304	371	395	278	493	575	457	377
1_125188444	2	5	1	3	3	32	1	2	3	2	2	4	48	2	4	4	4	4	5	1	3	7	1	2	1	2	2	2	2	5	7	4	110	3	1	1	0	1	2	1	1	0	2	5	49	1	6	1	3
1_125220873	239	236	203	268	214	159	153	131	220	121	295	223	193	236	272	294	217	162	228	155	202	301	193	247	241	181	241	154	272	246	237	145	258	272	154	200	247	160	167	87	124	128	159	208	198	281	302	280	258
1_125237781	268	268	222	305	268	200	213	176	289	147	305	269	220	235	254	269	240	190	285	175	199	323	198	276	280	183	306	127	325	240	275	187	290	315	200	284	274	242	226	139	180	180	162	245	200	312	341	302	262
1_125264530	349	291	266	390	277	202	233	168	354	134	306	285	201	237	272	321	230	216	332	176	212	334	225	279	261	239	297	184	325	263	296	173	270	304	251	293	343	285	250	155	183	185	213	289	205	338	385	275	234
1_125283942	197	178	222	215	199	165	163	123	199	116	252	216	167	198	280	204	201	145	221	194	199	278	159	240	232	168	187	158	258	168	200	126	286	111	84	125	169	121	194	98	92	121	144	177	137	256	254	190	205
1_125350385	101	107	101	152	104	68	71	63	113	49	127	104	73	76	115	112	112	99	109	77	101	138	85	94	125	83	128	73	104	142	126	61	102	91	2	43	69	12	4	3	26	11	91	69	93	179	127	113	85
1_125385616	306	276	267	319	276	204	192	165	267	146	299	293	250	227	253	291	232	221	299	177	203	391	205	261	291	244	275	186	305	246	294	182	293	271	188	261	307	213	215	141	145	186	190	258	174	320	366	271	263
1_125406904	373	284	291	342	350	204	209	235	328	169	369	381	230	262	298	356	246	247	392	188	294	341	283	300	354	239	331	209	326	276	324	202	303	425	326	442	494	309	351	183	175	266	264	350	244	375	472	294	317
1_125570275	309	308	243	333	277	183	217	157	322	155	366	266	255	232	294	313	254	198	272	189	229	327	230	261	296	231	262	175	262	269	313	199	307	334	264	273	330	240	247	135	141	168	208	265	220	349	366	306	274
1_125580061	311	300	284	354	301	214	222	147	352	105	366	299	257	221	314	306	240	218	297	164	264	379	286	264	297	207	307	206	340	296	266	229	285	321	212	385	310	300	258	180	168	190	213	266	239	362	419	330	279
1_125641702	150	138	139	148	117	104	67	84	122	90	143	143	102	125	168	177	138	94	193	124	145	180	108	135	153	108	139	79	160	122	183	96	181	192	74	59	77	45	93	39	38	44	112	111	151	155	188	119	121
1_125725306	422	370	404	503	377	323	280	256	466	196	485	362	347	346	413	384	332	311	413	312	375	510	291	399	374	299	408	278	467	393	401	268	392	443	389	417	534	338	390	213	287	259	293	387	296	433	527	464	371
1_125842763	276	274	250	353	247	179	170	136	317	124	330	280	219	202	293	265	235	200	283	194	244	354	190	256	258	175	271	189	283	276	268	185	276	260	240	321	347	251	281	159	124	166	165	274	230	310	372	255	241
1_12587339	203	188	143	199	164	124	143	98	178	93	201	165	152	156	172	171	142	134	178	117	163	211	112	158	163	115	198	98	189	152	166	100	186	197	97	132	146	109	141	71	93	97	99	171	127	166	211	181	161
1_125943303	176	161	167	201	187	131	115	139	232	105	202	194	166	177	190	219	143	139	176	149	206	280	154	204	229	155	154	137	175	184	196	150	163	184	119	101	151	122	122	42	50	53	109	199	160	203	285	163	156
1_125946386	280	252	300	341	302	174	182	207	301	153	307	324	216	245	287	333	232	246	281	196	238	402	281	298	315	173	267	209	337	242	243	214	260	351	221	366	420	280	328	136	172	209	189	277	236	331	447	270	291
1_125977429	225	195	213	249	168	180	183	97	235	121	234	180	172	195	229	216	208	154	215	135	188	249	178	211	259	182	217	156	257	225	258	138	216	231	142	231	228	149	177	99	147	155	158	190	174	241	260	225	211
1_126027422	96	123	100	132	104	67	98	85	128	48	126	124	79	101	119	104	84	88	139	78	107	158	67	119	127	86	101	60	139	116	114	53	111	124	36	54	74	59	47	28	28	37	83	107	94	142	182	100	92
1_126070557	323	297	312	364	340	192	244	159	341	165	366	279	223	236	346	340	263	214	308	231	286	372	258	302	326	213	290	184	380	272	322	194	322	327	193	298	438	249	258	160	144	178	208	295	250	328	428	329	315
1_126076969	237	218	256	315	253	182	199	184	320	145	299	242	203	266	282	289	279	216	293	184	263	326	217	269	275	210	258	173	297	269	279	182	233	260	212	320	343	208	289	141	227	176	182	245	197	311	346	275	237
1_126118941	251	197	202	288	234	195	192	157	240	111	307	245	201	193	223	246	212	153	271	169	204	312	185	252	218	181	210	138	256	217	235	178	250	265	188	250	287	242	193	108	173	172	152	211	184	291	268	258	221
1_126142305	296	267	258	305	271	183	187	143	270	121	310	245	225	240	313	237	239	204	284	187	226	300	217	288	282	211	231	160	258	227	275	132	283	252	199	302	344	200	253	116	140	179	204	227	180	283	364	277	254
1_126149597	231	197	192	285	235	176	144	141	259	107	280	211	194	204	226	214	209	129	234	163	194	289	188	197	224	171	206	135	256	241	247	152	245	237	208	310	367	223	276	170	182	171	143	204	176	235	298	216	206
1_12615541	163	136	146	181	149	103	97	82	154	85	158	146	112	118	144	221	135	110	179	110	151	187	154	141	168	114	154	94	179	149	148	88	162	184	81	102	115	97	109	49	70	68	103	153	121	175	184	132	128
1_126199423	468	482	443	601	461	322	347	263	502	249	587	460	411	398	560	466	438	376	522	341	411	623	416	501	525	349	430	360	531	397	475	405	469	482	430	651	670	489	497	273	327	368	349	434	366	562	674	480	497
1_126243965	346	304	328	412	358	241	264	228	365	197	429	322	271	313	363	332	315	254	379	254	330	417	262	304	334	274	263	244	371	334	338	237	359	347	252	344	484	347	347	217	279	263	278	290	254	383	462	383	361
1_126317188	320	312	314	397	320	238	229	199	350	157	359	296	276	249	324	353	319	253	325	242	290	419	244	345	356	249	317	193	385	309	313	239	322	332	171	294	307	207	243	137	164	177	207	300	205	339	435	352	327
1_126359610	285	285	282	372	251	200	223	186	336	153	322	306	251	243	292	284	267	261	298	216	280	338	221	294	334	207	299	180	327	233	327	205	330	283	239	372	403	281	281	202	233	233	207	262	251	323	391	314	300
1_126371749	389	357	336	356	332	272	227	209	345	151	403	330	281	238	346	339	257	267	363	238	314	419	258	312	406	286	330	240	333	393	375	239	334	377	285	421	513	354	385	189	273	267	187	337	246	366	456	351	281
1_126404986	253	224	236	262	196	173	166	147	291	123	288	247	213	209	243	229	245	192	264	151	192	275	175	217	249	183	216	168	276	212	246	161	253	249	172	217	307	205	201	104	125	160	120	208	183	273	350	253	204
1_126408688	326	332	305	441	294	223	215	233	344	164	405	351	284	243	356	349	335	242	352	227	296	440	280	332	339	279	334	217	391	327	353	235	331	363	269	361	438	281	321	180	257	193	264	330	252	351	428	360	305
1_126434398	308	298	252	313	283	189	232	171	287	162	354	285	220	235	313	306	290	197	308	175	254	359	269	308	307	217	290	184	352	280	285	206	296	341	283	305	364	284	258	164	203	228	198	266	228	319	362	336	277
1_1264370	270	227	216	290	248	163	193	129	256	127	298	229	201	204	241	281	226	207	288	142	234	317	183	253	244	197	248	170	298	258	238	160	239	272	217	305	356	264	282	142	168	174	183	230	202	277	337	271	259
1_126492914	255	274	245	294	231	217	211	148	301	135	318	263	188	202	278	307	208	181	293	174	249	315	199	294	300	186	224	168	318	252	251	175	296	237	146	138	239	170	149	81	101	131	174	242	216	260	327	270	249
1_126523428	387	335	377	551	397	275	292	235	406	229	480	398	293	344	393	383	392	283	420	259	298	519	346	383	411	315	371	253	512	400	401	301	415	431	341	431	573	369	411	171	287	269	336	381	245	434	530	425	423
1_126549908	291	224	246	293	218	189	193	135	265	116	296	261	213	193	278	273	221	169	261	182	211	310	197	255	245	224	241	171	261	258	269	168	280	277	200	233	364	228	255	131	194	162	135	214	191	292	339	266	225
1_126555120	278	272	318	378	291	225	258	193	311	186	378	346	278	273	324	364	322	205	382	239	253	389	290	322	314	229	294	221	317	295	324	220	353	315	296	333	440	263	283	165	205	205	184	257	280	334	443	344	324
1_126567481	224	252	260	284	259	141	206	153	320	170	311	223	185	208	264	231	202	184	247	173	200	282	217	265	234	206	222	184	271	260	246	178	203	258	232	305	279	228	262	74	156	154	230	238	191	295	310	280	258
1_126666589	326	253	282	326	291	157	219	195	355	201	391	347	202	245	366	343	304	232	343	214	265	381	245	316	314	228	320	203	365	261	320	205	278	316	249	322	369	278	314	138	177	212	216	330	229	320	407	370	290
1_126673726	312	307	288	385	306	193	262	206	390	202	383	326	229	266	325	306	304	239	325	217	270	395	269	340	369	271	353	240	374	301	368	229	281	343	254	384	416	265	361	162	174	247	224	301	261	371	431	345	349
1_126679598	319	326	313	362	265	211	226	188	344	161	369	308	258	259	312	335	301	237	314	241	309	408	228	303	326	233	289	205	355	297	304	203	307	317	263	311	393	287	348	164	202	224	220	295	232	344	420	359	298
1_126680933	250	218	222	318	193	167	195	154	263	129	310	211	196	162	255	226	191	205	247	150	200	303	195	220	242	224	238	170	284	241	232	162	212	275	253	316	350	270	307	137	206	212	155	176	214	313	329	291	273
1_126716497	163	179	199	193	172	147	116	85	172	68	170	173	166	171	195	176	127	127	146	134	167	232	164	182	244	121	166	106	169	139	207	123	201	146	99	105	184	154	149	77	86	95	117	168	157	163	254	150	167
1_126724027	321	294	353	385	281	239	272	187	361	170	385	347	302	277	359	307	276	228	352	216	290	361	271	282	319	221	332	240	358	300	336	238	329	337	310	409	459	311	365	201	250	263	225	282	234	395	470	299	293
1_126842639	313	283	241	346	308	190	209	187	328	132	344	306	260	267	317	336	295	218	305	199	225	402	234	313	325	226	340	165	333	266	337	203	291	277	157	299	325	188	241	139	171	174	207	301	234	347	410	342	286
1_126846004	260	222	208	291	213	167	157	133	265	128	273	236	177	175	235	233	199	184	257	160	172	304	191	254	272	163	231	143	223	217	234	143	253	239	194	243	236	214	176	107	151	146	166	231	164	232	319	232	219
1_126854975	403	388	384	498	375	282	291	236	438	231	443	351	340	380	408	414	371	287	398	252	345	511	297	356	382	261	383	283	450	396	384	277	419	445	349	489	553	432	385	244	252	264	298	355	300	443	519	404	404
1_126898336	416	356	437	483	374	289	272	259	431	211	517	357	354	319	413	402	392	271	375	269	348	457	281	455	435	309	387	292	452	393	390	255	404	412	336	522	590	353	466	213	287	348	310	391	299	448	495	458	393
1_126931293	158	143	157	179	145	131	143	89	177	78	180	152	122	138	159	190	133	111	174	117	124	216	156	124	147	113	171	94	177	175	169	101	179	192	83	152	133	127	117	70	83	77	116	146	130	200	210	171	130
1_127003383	342	318	350	436	347	211	290	227	367	224	502	354	313	317	383	363	336	257	329	289	327	457	302	382	395	266	336	260	395	313	392	279	377	363	328	405	515	341	415	198	260	255	220	390	274	400	493	357	340
1_127085354	173	154	107	209	115	72	150	69	185	91	204	151	110	135	154	187	161	153	193	82	96	184	124	108	146	106	170	84	199	196	217	98	126	186	82	150	126	74	106	65	70	57	77	130	104	183	170	197	140
1_127112983	304	290	315	380	298	201	254	165	342	178	374	329	210	281	338	381	302	247	354	210	290	378	237	305	361	269	304	202	373	293	343	225	257	357	303	411	457	333	402	191	216	211	199	313	216	341	437	316	289
1_127166835	211	139	133	215	156	109	126	103	158	82	211	153	175	139	149	225	174	103	184	104	154	229	146	163	176	127	157	115	183	158	186	102	171	160	73	93	150	73	89	55	67	79	105	147	149	211	208	163	149
1_127188303	339	352	317	400	307	256	255	194	385	170	405	368	306	262	343	364	336	252	339	220	303	436	286	342	369	277	336	198	363	302	367	261	390	402	310	487	527	368	403	252	298	300	229	310	276	385	425	367	313
1_127206157	348	344	372	435	341	239	297	229	408	211	470	391	317	317	406	379	338	280	397	254	300	506	311	368	389	312	347	279	419	387	404	297	366	408	400	554	642	489	555	270	304	328	254	343	289	416	495	437	420
1_127288890	333	243	296	370	273	196	219	174	331	164	374	272	207	221	304	329	224	240	297	191	270	348	243	297	313	230	308	197	323	287	265	207	337	299	181	267	348	223	236	119	152	160	194	285	226	341	372	333	277
1_127317180	172	178	189	199	134	94	119	86	194	98	219	191	95	126	195	193	127	143	219	138	146	202	147	168	186	131	186	89	188	161	205	75	147	219	99	145	163	118	125	49	41	58	117	169	120	230	238	176	157
1_127426648	293	279	279	302	255	211	195	139	305	150	298	280	261	217	313	290	261	212	316	198	223	381	238	294	278	227	268	187	298	279	334	207	301	316	226	291	312	252	270	163	215	193	186	268	212	313	341	266	251
1_127429635	343	319	329	396	341	223	245	185	358	176	364	307	274	279	339	341	339	268	358	240	287	437	294	343	360	224	306	230	334	304	356	210	323	370	273	385	417	298	353	133	220	217	229	313	230	389	416	359	329
1_127458996	314	269	266	341	281	200	197	164	331	144	320	280	214	275	316	340	238	263	375	207	236	351	227	280	251	220	288	189	262	327	275	185	315	346	185	279	249	198	216	133	190	149	204	235	179	362	342	305	272
1_127462209	385	355	360	419	360	229	281	246	446	194	457	369	302	327	373	405	332	299	403	250	360	487	285	380	374	291	416	282	414	386	389	260	393	402	320	438	471	369	357	216	257	265	228	329	290	415	503	385	378
1_127491286	171	170	121	226	135	80	104	96	186	86	190	114	108	131	134	201	160	159	187	99	97	176	114	124	178	140	167	92	188	181	182	81	153	203	138	131	75	48	64	60	83	44	112	121	130	219	175	203	149
1_127546305	253	236	158	303	214	127	141	139	294	107	236	188	174	217	214	270	229	229	267	136	196	309	150	240	224	203	247	135	266	258	263	154	193	272	189	276	219	168	189	129	108	140	171	175	159	328	253	238	190
1_127568464	130	118	127	142	87	115	73	56	96	73	148	110	94	117	121	125	112	90	112	77	121	140	108	123	116	84	106	89	138	143	163	76	127	152	68	118	133	95	120	54	54	65	69	114	110	129	176	119	94
1_127591192	294	249	241	269	210	150	150	130	301	116	293	254	195	227	241	264	240	245	293	169	204	261	179	210	228	196	276	153	310	272	258	163	275	289	135	199	191	162	151	108	97	102	167	213	185	337	335	282	243
1_127615037	239	238	200	299	225	159	158	133	264	130	316	227	195	221	244	274	251	201	264	163	209	320	168	214	241	197	252	149	276	234	234	157	241	282	184	190	204	161	165	114	103	111	147	204	143	280	339	230	254
1_127643004	178	181	201	211	165	133	149	104	208	78	212	166	147	170	205	178	145	138	173	127	182	252	156	170	204	131	181	111	194	185	183	129	187	176	55	90	92	62	60	30	40	34	108	182	132	194	252	192	170
1_127670558	423	394	325	465	340	225	299	232	413	218	477	378	283	373	369	455	371	297	402	251	364	463	294	352	362	301	350	240	396	383	423	258	403	417	262	338	433	306	290	154	222	233	333	377	312	460	466	421	351
1_1277227	321	309	288	349	266	218	219	207	296	152	366	296	255	269	304	290	256	218	369	235	275	348	240	331	296	220	321	178	384	308	297	220	311	342	187	244	326	263	233	140	185	165	203	260	240	323	454	333	268
1_1277411	310	314	324	398	316	235	226	199	363	154	387	341	272	281	360	358	317	250	359	219	277	383	255	323	316	227	312	207	361	317	354	191	362	351	262	370	422	280	314	180	208	218	216	274	236	384	498	367	315
1_127787581	218	205	239	288	236	158	163	138	265	115	282	242	173	206	265	253	250	156	240	143	195	290	185	204	219	179	223	125	269	205	226	142	221	255	213	293	327	250	273	143	148	190	156	204	194	252	316	225	234
1_127799474	339	334	292	378	291	205	242	176	342	158	382	276	241	271	312	324	315	264	296	220	300	398	259	337	354	262	338	210	362	305	339	191	336	332	235	318	405	217	361	145	203	189	189	318	250	352	374	300	323
1_127841330	58	85	124	127	124	59	110	103	87	65	189	155	67	102	164	110	109	4	2	88	124	140	134	166	177	79	84	81	172	53	76	75	6	8	24	45	185	84	113	0	16	29	62	162	69	5	212	79	178
1_127961598	320	297	270	354	259	188	255	185	319	144	357	283	215	223	278	338	268	176	299	186	263	360	247	273	302	219	264	187	334	281	249	198	312	319	210	306	365	256	273	148	178	186	207	264	232	307	363	285	272
1_127964823	363	311	375	412	339	259	308	251	407	205	454	348	298	325	389	360	355	301	406	244	333	494	273	383	370	280	358	256	457	369	404	265	373	382	342	387	516	371	345	215	200	227	288	339	297	378	511	426	388
1_127998001	311	317	265	379	257	206	193	165	330	134	345	281	245	261	312	315	303	216	288	224	248	334	261	289	260	194	302	163	316	266	278	193	292	307	271	382	479	332	312	196	205	223	187	263	215	330	387	327	293
1_128031876	340	364	293	411	310	229	251	218	402	169	411	340	315	286	399	363	340	275	373	225	294	456	276	307	343	300	351	245	406	353	362	244	410	333	292	454	548	386	414	265	295	276	238	309	248	412	498	381	368
1_12805406	221	201	197	245	162	132	164	157	233	86	257	205	181	201	199	268	204	179	243	136	231	268	203	213	223	162	174	155	237	208	224	143	238	205	76	140	124	118	84	51	55	60	131	194	136	240	265	223	233
1_128092951	341	377	393	412	326	256	287	247	441	218	451	389	306	320	389	432	370	302	424	299	368	443	302	374	416	312	363	263	438	394	406	306	446	469	333	446	464	318	336	201	242	239	260	351	316	417	505	423	369
1_128117808	303	310	310	361	288	230	205	186	336	156	359	325	240	255	312	297	296	241	335	221	260	401	229	292	305	224	268	188	353	301	301	221	308	337	272	325	349	245	305	127	178	166	222	267	216	317	416	331	288
1_128145348	493	463	431	559	486	331	310	247	484	240	589	489	402	376	508	499	399	342	478	316	416	571	357	421	458	355	425	345	508	427	482	319	491	477	429	573	744	506	566	268	373	391	353	442	328	516	663	499	441
1_128298400	347	272	309	375	291	227	239	202	291	163	339	296	274	239	337	289	272	213	304	223	263	358	257	295	310	229	274	202	359	253	336	200	301	301	264	304	371	285	288	124	217	197	205	260	226	323	437	259	289
1_128320902	173	201	183	230	188	128	134	118	235	120	226	193	175	137	214	250	164	152	227	148	170	243	175	171	195	172	198	138	214	213	234	136	236	236	147	140	204	142	183	109	96	121	135	207	157	244	250	216	177
1_128372905	367	365	409	473	318	258	299	225	430	203	490	377	343	315	405	399	378	309	377	248	316	508	294	360	371	307	369	277	464	327	390	269	364	400	301	364	519	314	431	181	221	268	280	363	297	412	549	431	398
1_128398119	218	209	182	258	223	150	170	137	218	113	280	208	186	174	226	227	220	179	193	157	170	240	170	189	214	178	228	170	261	181	239	140	213	221	153	180	183	111	126	81	74	94	160	225	183	274	295	223	195
1_12839894	308	244	288	278	244	193	208	159	284	120	348	228	223	235	236	286	259	199	309	187	259	338	224	276	281	209	278	189	321	261	255	193	282	294	194	258	302	240	283	144	135	158	177	246	207	319	377	274	263
1_128420783	267	182	169	246	205	141	147	165	242	102	242	220	184	167	256	198	211	132	199	126	209	290	154	228	198	169	186	119	203	182	208	138	210	235	211	238	279	247	224	114	171	179	118	187	157	226	268	191	196
1_128447062	463	334	404	490	430	264	314	237	387	183	493	394	277	349	404	407	389	286	412	306	371	532	319	415	423	312	349	263	424	355	390	285	365	408	274	418	466	403	425	161	197	245	257	391	288	419	546	461	378
1_128471733	314	262	277	282	262	199	219	166	294	140	388	300	231	227	311	328	271	214	305	192	255	361	243	263	281	194	296	170	311	254	271	160	274	296	229	283	340	252	302	127	176	139	208	252	238	287	416	271	281
1_128495904	324	364	299	456	315	257	225	174	401	171	409	319	270	283	335	323	306	250	378	230	273	417	255	318	316	279	317	209	403	311	366	217	367	410	268	391	457	368	324	175	210	250	247	287	298	424	395	370	376
1_128518666	492	397	447	593	417	296	336	299	463	225	550	464	377	406	473	440	461	322	452	299	408	570	406	424	466	336	431	350	502	452	444	339	523	531	394	568	655	500	494	296	312	325	310	381	328	507	539	492	476
1_128581140	299	268	252	352	241	196	197	154	253	131	305	311	215	210	316	263	245	212	258	168	242	349	199	275	318	221	290	180	290	250	240	186	295	261	196	327	358	240	272	161	168	192	197	262	208	297	348	261	276
1_128608115	255	252	242	294	228	178	191	172	304	145	325	277	270	271	265	245	211	185	281	174	245	377	197	216	284	188	241	185	295	242	300	169	271	265	259	381	430	314	345	162	207	221	168	242	205	302	366	288	256
1_128637029	315	325	281	374	287	227	243	193	312	148	372	296	296	248	342	378	310	217	291	195	273	438	232	299	355	233	294	187	333	309	326	205	330	333	278	366	415	292	320	209	203	244	263	285	229	373	426	340	288
1_128665860	362	368	314	447	319	259	244	185	392	181	426	298	311	300	372	361	386	260	348	200	285	465	231	344	346	270	345	241	416	339	385	219	360	370	281	343	419	301	336	155	265	242	240	294	255	382	421	371	340
1_128702093	418	375	411	516	386	272	317	255	492	235	498	379	338	309	439	420	411	290	426	256	369	490	306	375	430	323	390	275	478	333	393	294	439	386	361	531	509	421	451	269	268	275	242	376	307	492	499	441	401
1_128726081	297	293	275	358	240	188	217	146	272	124	322	223	262	209	270	295	267	199	308	209	215	329	213	246	307	198	266	178	315	284	297	191	342	280	179	275	336	241	260	132	162	167	184	243	213	291	302	278	316
1_128731809	356	409	399	451	399	273	318	215	439	202	446	383	342	373	411	411	397	294	404	300	306	520	300	365	418	268	384	239	478	347	373	285	416	409	376	500	572	412	437	234	288	277	271	357	289	492	552	457	346
1_128755717	297	345	295	373	290	206	246	187	379	190	362	313	255	290	360	369	308	259	318	212	282	415	249	326	321	203	305	177	375	319	329	217	364	320	204	374	352	249	292	163	221	227	202	345	250	329	395	337	305
1_128776905	347	358	383	434	311	271	210	233	382	143	428	356	285	262	344	350	317	240	353	246	299	413	321	339	356	280	341	211	413	364	359	221	390	372	263	433	418	299	330	187	233	222	272	317	260	438	416	369	333
1_128799967	355	340	326	366	288	202	244	179	343	167	408	307	264	259	297	327	297	231	354	187	236	404	255	330	308	254	299	248	345	292	338	239	345	323	286	442	522	423	389	226	239	281	205	325	228	376	435	342	337
1_128843110	457	440	464	608	473	339	359	298	509	284	609	465	351	405	516	523	465	373	519	305	407	630	373	502	506	361	494	317	502	467	494	413	469	449	392	483	603	495	424	252	309	275	397	476	325	562	686	565	492
1_1288510	405	330	339	415	348	227	263	248	413	185	400	378	308	353	373	375	368	243	427	256	323	479	291	356	388	300	342	246	417	333	369	261	355	396	299	414	496	351	444	211	261	266	245	355	263	443	504	408	345
1_128864268	307	322	310	342	326	216	252	201	400	182	419	349	252	272	358	381	297	252	398	238	287	383	284	334	339	260	288	216	360	321	321	228	339	353	320	452	472	339	380	207	225	255	253	316	234	339	441	355	318
1_128887824	365	348	337	409	342	268	281	218	383	199	479	356	336	306	393	371	319	252	379	260	330	461	272	366	361	297	331	265	414	311	363	277	399	357	302	427	545	367	401	179	277	290	261	344	271	445	532	419	395
1_128908587	387	339	398	428	338	236	268	234	378	177	435	345	344	334	417	401	327	260	362	296	347	432	319	361	369	250	352	297	436	360	380	238	398	374	335	436	533	381	438	225	296	291	218	336	313	456	495	363	349
1_128938068	355	349	372	350	321	236	252	193	389	153	345	407	305	293	419	383	284	289	364	230	297	391	271	350	398	258	337	246	328	310	389	237	397	369	295	476	499	355	375	179	208	236	232	299	264	433	498	354	342
1_128962989	452	388	397	542	419	284	330	273	458	236	541	471	366	364	475	487	424	304	468	300	370	530	366	442	452	330	422	262	473	433	446	271	480	418	378	497	545	452	510	277	304	325	270	388	337	466	590	435	411
1_129007020	281	245	260	318	254	199	196	176	300	140	316	266	249	241	252	301	235	186	266	190	247	327	220	255	261	226	262	175	333	281	285	201	287	284	245	323	404	248	273	163	156	199	184	238	198	286	368	331	287
1_129036234	348	315	306	376	299	239	233	217	420	205	404	344	257	285	353	371	320	265	345	226	347	428	291	322	365	288	320	215	331	369	309	217	342	397	273	408	471	274	343	206	239	242	325	325	249	390	419	407	287
1_129049315	401	367	379	495	351	245	269	240	413	234	526	350	334	314	356	451	341	291	391	265	324	494	301	386	415	348	399	282	444	379	395	305	434	378	321	431	548	417	455	230	248	307	286	316	265	422	499	402	325
1_129076257	258	255	203	367	220	184	185	133	258	122	244	224	204	222	219	253	240	140	310	175	165	346	195	189	195	198	300	163	294	248	246	176	281	315	240	227	317	220	230	144	202	176	162	222	225	289	312	242	231
1_129101492	455	410	397	522	374	279	300	237	506	209	536	420	358	381	429	479	376	287	473	314	367	546	319	384	433	313	443	283	499	384	411	331	426	426	330	453	515	391	413	229	298	316	286	376	293	474	577	465	424
1_129125371	352	337	359	407	356	211	280	184	379	183	429	327	312	264	366	309	319	238	334	213	328	447	291	303	346	250	336	227	385	336	284	254	326	316	246	313	435	284	261	151	200	202	233	292	251	392	437	377	283
1_129146623	249	265	238	309	276	180	172	147	267	124	302	242	213	198	278	283	251	200	238	160	210	326	187	211	266	196	228	178	249	229	259	196	254	232	213	268	318	200	227	134	153	165	154	238	188	304	351	269	206
1_129156447	183	186	184	184	159	113	161	115	194	99	226	207	153	158	204	153	163	146	183	113	182	212	125	212	194	144	203	126	233	167	164	119	193	194	110	236	270	155	197	97	105	128	137	158	157	183	260	191	197
1_129159075	270	264	197	279	224	179	153	138	246	123	318	245	215	281	230	274	256	163	284	139	220	355	167	228	250	157	268	135	247	218	246	200	349	310	142	207	198	126	143	120	202	132	158	201	223	292	297	233	214
1_129170050	385	341	378	458	329	293	290	194	445	214	492	410	335	308	451	401	394	311	451	294	351	446	309	441	402	301	339	297	450	371	433	273	443	403	350	484	524	405	393	223	275	314	283	318	318	461	566	431	385
1_129181008	371	373	355	435	355	259	273	211	406	207	443	384	354	342	352	427	327	297	452	247	356	459	299	360	400	334	385	245	421	340	402	280	364	445	318	391	512	331	402	215	232	286	269	336	279	460	500	420	329
1_129209405	397	304	381	491	354	249	270	217	481	224	473	402	313	358	390	420	385	295	427	243	329	499	295	404	384	296	405	267	472	341	396	279	407	454	297	462	503	312	355	225	227	261	322	330	296	436	568	424	421
1_129230649	298	276	316	380	284	208	244	205	301	146	351	318	248	268	335	283	297	235	317	183	290	415	245	305	313	239	255	194	337	270	310	205	329	329	290	401	488	348	373	212	235	266	213	256	230	389	412	318	282
1_129305266	297	273	263	328	274	189	182	150	317	171	381	255	241	238	320	314	250	216	319	231	252	381	236	288	284	224	253	222	340	302	257	197	324	297	221	251	290	225	252	99	167	163	181	247	214	304	352	306	252
1_129336133	378	335	367	373	329	236	299	203	328	207	476	343	250	295	388	413	283	252	358	249	282	430	299	363	386	253	334	233	424	352	373	277	399	398	350	360	500	402	347	194	242	251	260	350	289	390	474	362	362
1_129339868	316	299	375	370	326	231	261	190	317	174	426	314	258	258	381	367	276	204	343	240	294	428	229	342	370	209	274	232	432	267	321	223	327	369	308	438	453	324	361	211	253	283	279	314	232	351	442	333	327
1_129366353	131	154	144	166	140	106	110	86	168	58	197	182	106	127	170	149	121	124	148	104	121	170	140	156	152	137	166	122	157	152	156	103	174	189	21	51	75	31	39	19	26	32	103	126	139	166	206	138	85
1_129388513	241	222	201	309	220	215	175	166	258	126	293	227	199	205	252	256	215	185	261	168	224	327	219	250	247	198	249	199	273	224	255	167	272	259	256	307	309	259	279	143	157	219	169	218	185	275	356	244	254
1_129424205	379	347	356	437	367	283	256	244	425	200	446	396	347	342	411	424	352	243	452	239	328	427	340	371	418	264	402	263	398	398	394	276	377	404	263	469	464	372	394	211	242	251	244	375	283	433	479	409	392
1_12949212	332	300	339	392	305	241	197	203	396	173	419	312	267	300	340	353	347	207	428	250	261	425	294	259	368	229	283	237	391	351	292	231	381	296	284	283	364	322	279	170	185	187	185	281	205	398	401	398	336
1_129505486	385	348	341	426	357	229	249	193	379	208	412	348	323	321	394	396	342	270	375	269	319	501	294	342	409	282	334	254	396	329	381	246	356	387	309	383	512	339	377	216	220	255	340	348	277	383	492	372	361
1_129625019	322	291	305	386	322	238	217	181	323	165	396	304	288	285	342	357	327	249	341	241	251	439	259	301	355	250	315	226	363	309	363	237	333	348	235	357	429	310	279	193	201	251	236	297	257	364	442	352	324
1_129646288	252	238	232	261	225	174	193	136	281	115	307	233	188	222	232	243	210	196	246	161	212	286	204	225	253	166	234	143	276	293	227	164	249	250	150	240	301	167	235	100	184	137	165	224	194	278	324	205	225
1_129680892	324	317	295	371	310	234	225	168	357	160	416	294	264	241	364	294	303	204	297	240	285	403	260	319	352	223	288	221	331	294	325	233	347	344	290	421	525	315	379	182	212	253	239	248	266	352	456	352	296
1_129714829	312	263	243	296	264	189	163	130	305	139	293	270	210	263	275	263	269	186	244	154	230	348	213	271	254	205	307	163	284	244	272	156	251	304	201	285	257	203	267	127	183	174	199	236	212	314	346	282	225
1_129771402	323	312	308	379	315	210	254	202	388	190	408	350	229	271	339	365	306	236	344	252	268	452	249	356	358	218	325	236	390	313	308	217	332	351	238	334	461	295	296	176	218	267	242	310	242	362	460	353	324
1_129774935	342	282	302	411	312	196	238	202	369	140	396	320	230	207	310	368	272	261	335	229	302	449	292	352	381	296	274	233	378	358	356	201	265	388	245	333	467	313	321	137	187	187	235	343	208	380	476	374	347
1_129801504	345	341	336	431	353	261	283	181	393	187	460	360	287	290	353	375	305	255	399	293	302	476	278	351	365	288	332	255	448	303	364	287	377	383	308	456	476	347	411	217	278	264	270	346	270	429	509	363	344
1_129804109	255	209	216	260	228	158	169	154	272	92	260	261	194	175	229	250	197	190	241	168	194	273	201	241	252	176	228	174	266	207	210	159	245	245	164	211	217	186	196	103	131	130	135	216	208	248	327	246	242
1_129825255	289	277	278	310	261	214	193	174	307	176	330	261	233	257	286	277	270	215	345	195	286	344	251	275	298	237	303	166	308	256	310	182	305	301	252	299	294	225	245	168	189	220	189	255	209	340	365	336	307
1_129833191	362	385	347	482	346	260	278	251	391	208	466	364	329	306	371	409	373	234	423	271	335	441	313	362	380	262	373	271	468	360	357	285	383	394	339	459	533	426	416	236	253	309	250	360	293	458	544	389	389
1_129906440	396	352	288	431	349	259	259	241	351	194	407	361	274	283	378	389	312	233	379	229	331	423	294	362	365	250	293	224	384	288	340	234	354	353	340	392	471	374	317	214	208	242	292	306	263	349	513	340	355
1_129940789	374	333	342	480	348	253	284	237	394	190	455	339	297	306	386	395	362	281	380	271	313	457	283	378	352	260	384	246	427	333	340	268	356	394	339	467	538	422	363	228	299	287	276	315	292	401	452	386	377
1_129942985	299	292	281	364	294	231	209	165	301	164	367	293	228	250	294	313	269	204	333	236	250	386	214	299	289	228	279	195	324	288	288	194	305	324	276	387	430	305	365	200	201	213	199	292	212	336	389	285	305
1_12996788	162	144	120	140	138	79	120	86	136	73	172	101	111	125	118	136	117	97	153	93	123	180	125	155	153	113	124	69	165	112	137	93	114	152	65	99	147	89	78	47	65	71	100	139	94	137	182	121	113
1_129974968	500	457	487	586	502	319	416	306	530	294	594	461	469	397	567	576	542	369	523	362	414	643	424	503	532	382	496	343	588	516	482	398	518	558	381	633	657	515	622	277	331	360	424	485	378	642	690	536	498
1_130004189	561	494	496	589	482	322	331	269	535	273	627	457	382	423	556	480	451	388	527	372	384	590	417	520	478	343	483	316	532	501	489	347	498	546	450	537	711	441	558	293	328	376	369	500	349	634	634	527	503
1_130032478	293	283	263	334	267	166	220	192	265	132	321	247	209	215	301	293	275	211	273	193	208	343	229	255	242	226	272	192	299	244	267	214	303	248	220	302	388	219	261	148	134	185	153	239	219	302	350	283	247
1_130084789	270	237	238	311	254	184	179	150	284	118	295	286	212	202	253	319	261	198	322	157	216	291	193	271	296	214	264	168	280	246	280	166	292	289	175	195	254	157	170	102	136	121	150	260	180	315	326	229	249
1_130092734	430	425	377	500	399	321	319	242	467	231	512	407	355	367	418	453	393	337	453	253	387	522	386	411	442	323	407	285	466	443	415	312	466	439	309	503	646	381	485	247	312	305	303	402	331	475	592	426	399
1_130112756	295	286	288	334	286	178	193	173	328	152	341	255	220	269	300	356	296	239	258	158	272	356	238	264	323	217	273	189	300	253	300	202	312	330	213	304	329	242	253	145	174	168	203	258	200	326	369	303	230
1_130168696	334	324	342	374	329	227	225	216	394	169	355	320	285	293	316	376	271	260	336	255	308	379	287	308	340	240	323	212	377	335	343	182	330	358	285	395	435	359	402	183	238	206	241	298	250	353	401	352	333
1_13019983	317	238	284	347	257	184	211	152	291	111	386	276	260	208	275	281	296	172	328	173	236	384	184	262	372	196	253	188	307	326	248	206	370	290	118	184	202	222	148	150	105	111	158	270	244	337	374	401	314
1_130217213	407	343	364	448	369	284	304	221	444	210	484	367	335	332	469	418	410	323	428	280	325	489	299	413	391	317	384	268	442	408	368	298	405	425	310	444	508	350	378	225	275	306	286	392	320	484	538	367	376
1_130232664	339	327	335	414	302	239	277	194	391	172	401	324	286	292	370	356	347	275	398	212	305	419	278	350	369	253	297	240	387	331	312	220	357	362	246	344	385	276	273	155	194	224	256	322	281	339	405	342	341
1_130263641	386	376	385	418	383	251	276	208	414	186	435	395	290	303	362	389	338	268	385	273	322	501	310	399	402	267	378	267	388	322	369	290	392	386	280	373	460	322	386	197	204	230	265	378	292	386	473	380	362
1_130316816	406	375	410	466	353	289	303	245	404	225	477	398	339	352	424	423	382	296	462	277	397	483	291	383	395	280	391	287	403	362	400	296	450	432	389	573	551	451	472	256	329	374	307	353	324	477	575	391	406
1_130349916	360	340	348	496	374	261	301	215	386	196	450	408	297	326	369	378	393	288	425	215	286	450	294	330	366	268	368	213	456	331	377	217	373	412	372	479	580	375	371	198	247	322	279	325	263	435	477	406	386
1_130381286	469	386	413	483	404	274	288	215	450	90	498	387	333	329	429	451	407	281	440	263	341	505	334	398	448	312	390	267	493	388	454	306	423	419	192	497	575	396	445	231	278	333	303	390	325	514	518	417	414
1_130402594	265	240	256	294	323	184	196	168	265	136	350	280	214	246	305	275	262	199	282	179	228	309	225	234	256	185	299	176	280	233	275	198	299	278	204	272	320	241	250	113	151	186	186	254	233	287	370	302	260
1_130414598	29	45	40	82	38	24	71	20	40	125	118	35	30	35	38	32	104	37	47	35	29	42	22	39	36	36	51	31	118	33	36	26	36	109	175	8	10	4	8	5	5	4	36	41	29	47	47	122	89
1_130461973	380	386	404	498	373	272	289	226	426	242	505	349	336	318	393	439	391	299	444	313	327	516	315	412	417	328	377	270	422	427	402	302	388	385	342	517	541	382	430	240	290	279	280	372	298	434	517	456	405
1_130489301	311	281	303	370	272	177	236	189	314	140	395	278	224	264	291	325	255	257	310	244	295	347	234	296	316	220	288	191	305	294	327	215	310	309	239	371	368	249	301	151	180	214	212	286	233	291	423	312	285
1_130517998	364	361	382	431	357	233	237	231	422	193	471	331	301	305	404	385	377	250	401	240	293	480	323	347	423	284	361	217	460	371	354	245	384	362	328	412	489	362	392	219	274	263	226	326	288	441	541	402	352
1_130586554	365	331	337	455	328	238	252	216	403	185	423	329	285	263	359	344	348	215	340	248	273	393	308	357	336	289	324	236	369	302	358	249	331	366	214	367	431	305	315	125	190	237	327	334	249	361	457	399	318
1_130616566	358	374	337	444	345	262	282	205	393	203	503	387	329	339	378	396	325	267	414	270	322	499	290	346	396	277	338	262	404	328	407	288	374	381	379	460	506	392	404	206	265	283	305	364	289	433	505	370	372
1_130624619	342	289	341	432	350	229	289	233	372	166	412	338	283	291	331	407	352	258	359	213	264	390	269	327	317	262	337	228	353	329	361	230	359	358	246	357	331	257	379	159	209	232	257	302	259	358	530	374	346
1_130642533	247	205	182	265	202	148	168	130	241	131	252	249	178	186	248	278	201	175	228	171	218	273	182	200	237	177	230	118	242	206	246	167	272	243	115	153	163	84	99	61	79	70	143	192	169	262	312	239	204
1_130684887	404	425	432	531	431	302	329	261	481	217	472	385	355	423	453	419	426	333	450	293	390	485	340	431	423	324	435	271	482	383	419	302	460	431	356	557	605	461	469	290	308	317	313	356	347	492	591	504	468
1_130703953	90	106	85	151	90	56	78	57	118	62	152	95	99	78	102	107	94	79	94	72	104	101	67	90	93	75	116	64	141	91	97	70	136	135	8	11	15	0	4	24	39	46	54	94	90	100	139	141	78
1_130736547	390	353	331	417	356	240	264	241	417	209	453	370	332	333	411	390	343	301	426	261	308	462	321	396	365	281	362	288	417	316	365	264	407	354	328	542	502	381	409	243	261	265	285	339	286	415	465	395	347
1_130851990	463	425	425	527	398	320	308	246	483	222	554	434	401	388	493	465	459	317	473	307	397	596	320	424	454	353	398	287	488	421	437	320	449	484	342	480	547	397	468	236	284	324	304	390	320	480	636	529	426
1_130874607	340	357	338	393	290	210	258	191	357	164	395	322	285	283	366	337	334	248	369	235	284	427	274	331	345	230	289	227	376	318	316	237	338	350	291	378	486	397	412	193	243	265	255	287	238	372	455	349	346
1_130959434	422	404	466	560	395	279	386	301	473	266	564	441	390	372	546	470	461	364	475	335	438	591	406	480	504	366	401	319	532	480	466	359	452	499	335	446	490	410	352	206	277	257	397	454	318	557	621	477	428
1_130964390	365	285	284	383	292	217	243	168	366	176	381	332	242	274	361	319	330	262	346	204	295	422	241	305	333	249	315	176	344	292	362	213	354	360	280	391	496	286	360	174	237	239	217	236	217	383	447	337	300
1_130984704	353	326	338	449	340	229	252	209	368	202	443	368	289	262	376	349	300	233	362	255	315	457	289	318	327	260	358	264	378	321	309	235	364	361	284	473	524	363	420	193	288	256	241	325	270	394	456	373	362
1_130992506	349	320	324	430	320	256	267	179	317	174	422	337	283	317	368	342	315	251	358	220	303	467	248	335	363	242	321	242	440	344	350	250	369	348	334	413	547	418	422	189	254	266	237	325	234	370	454	357	332
1_131047864	295	285	301	366	300	211	236	166	375	177	423	299	278	263	375	336	307	224	345	231	274	349	262	286	296	238	315	207	396	319	352	240	329	320	279	378	481	342	400	215	216	237	212	290	266	368	436	347	340
1_131111446	329	342	308	408	331	223	254	178	343	178	422	333	256	299	337	374	329	257	365	226	278	396	255	294	295	267	314	200	405	358	325	207	351	343	268	381	428	332	382	169	231	234	203	303	253	410	407	420	306
1_131206718	458	411	412	471	408	279	325	260	498	209	496	388	348	369	471	436	381	300	479	272	325	567	358	421	424	299	429	278	447	431	441	271	406	433	397	501	619	425	428	239	326	339	311	371	332	492	533	477	431
1_131227521	430	433	407	509	406	279	322	262	452	207	521	428	360	364	441	460	397	331	438	317	342	558	356	431	404	332	425	260	502	409	420	305	466	468	393	583	616	455	486	258	285	348	290	411	351	483	598	454	421
1_1312324	301	236	242	288	218	196	157	168	230	132	301	248	188	209	237	305	237	209	227	173	253	313	212	226	251	191	236	149	258	215	224	152	264	268	184	194	273	161	215	100	137	148	172	261	180	252	310	266	238
1_131261970	302	254	286	355	270	227	222	196	324	168	422	309	278	304	318	315	294	227	313	220	274	368	240	308	333	235	321	197	344	316	329	184	316	319	237	352	369	286	295	159	196	187	223	266	228	318	403	319	334
1_131282768	387	372	390	476	317	255	293	212	422	150	447	337	333	329	408	421	338	296	380	251	366	438	330	414	412	266	348	223	403	320	381	280	390	345	285	437	515	368	399	241	273	280	296	336	277	442	479	397	340
1_131326811	409	402	387	483	388	279	310	261	417	230	479	385	351	348	408	419	392	333	451	260	324	517	299	381	424	314	438	254	462	365	432	284	397	380	430	567	641	423	488	266	295	383	327	340	344	434	523	448	395
1_131393055	186	199	168	234	183	117	154	113	228	116	248	200	149	152	206	212	164	140	176	130	178	250	152	174	203	130	189	128	217	194	213	137	210	240	73	89	112	64	80	40	41	51	133	202	160	248	270	205	186
1_131423039	291	256	260	314	246	186	198	177	292	124	315	243	218	230	296	296	254	185	281	193	204	310	219	251	308	173	233	174	315	288	238	177	246	273	142	215	250	183	199	116	124	123	186	241	173	273	388	287	262
1_131463730	217	235	207	286	215	151	155	129	256	136	265	225	183	185	240	253	209	178	204	172	182	300	174	221	204	213	220	114	312	269	245	140	251	265	161	183	188	137	142	80	112	103	178	225	153	312	338	228	195
1_131501278	268	178	218	233	256	175	185	150	270	115	303	232	163	194	276	225	201	175	252	154	186	281	179	216	246	195	253	138	279	200	240	140	211	255	188	265	288	267	226	162	152	194	163	241	193	224	306	242	223
1_131533041	291	324	316	377	314	245	209	198	326	161	319	326	298	271	327	324	324	279	324	219	238	392	220	309	356	250	317	182	383	298	333	204	347	339	268	395	423	277	288	159	218	202	232	282	237	360	438	341	329
1_131560700	295	297	228	357	253	182	198	168	315	132	312	268	211	229	293	285	249	233	272	165	249	376	216	270	302	216	270	162	282	294	249	189	291	286	209	306	364	247	225	137	151	147	195	239	200	351	338	265	259
1_131580343	344	275	304	435	312	254	233	225	380	193	439	313	252	281	373	375	277	226	325	201	331	395	262	297	338	238	321	216	339	307	338	243	329	347	298	382	512	327	383	215	257	249	236	319	271	375	423	357	319
1_131642361	302	305	291	353	276	198	222	153	322	141	339	295	217	264	283	292	318	269	308	208	233	382	255	298	287	257	284	188	335	267	304	249	310	313	270	413	361	245	326	166	220	218	202	235	220	359	382	312	281
1_131684053	266	276	269	338	234	212	218	193	338	157	324	247	237	232	291	278	268	235	278	182	240	329	258	320	297	238	271	216	310	268	277	184	311	302	310	391	470	284	347	159	224	243	223	240	221	346	464	296	273
1_131721600	420	409	433	517	446	306	317	251	467	222	564	460	354	401	472	438	432	318	453	292	376	524	358	439	435	333	384	293	460	420	450	310	425	508	350	504	572	358	416	224	276	295	297	417	312	507	575	448	437
1_131751589	360	350	323	456	333	272	305	175	417	202	423	342	349	296	378	404	335	240	403	242	310	513	288	342	359	249	340	246	395	359	376	259	386	389	331	434	501	365	371	202	261	257	277	356	277	392	464	358	382
1_131772899	401	386	402	459	383	246	280	233	403	221	477	395	359	341	429	449	387	293	426	283	358	539	313	427	452	244	388	269	431	395	394	262	406	369	307	456	568	342	356	200	233	264	250	323	305	445	518	407	415
1_131785094	436	434	466	542	384	305	341	243	472	260	548	421	365	375	432	483	409	301	455	265	356	559	356	430	446	332	362	288	464	450	367	349	401	499	323	399	408	360	313	224	239	211	339	383	275	474	545	469	400
1_131806595	332	328	366	437	325	234	255	196	392	224	445	340	312	304	370	360	320	282	340	271	245	401	268	333	376	298	334	250	389	346	355	270	374	329	325	418	539	327	337	172	243	251	291	307	290	377	489	440	330
1_131865532	350	320	306	413	341	243	274	224	395	234	406	369	291	315	379	337	344	299	394	250	327	410	254	362	383	296	363	246	395	349	338	275	371	369	304	449	506	402	395	201	239	278	244	343	281	365	463	430	309
1_131942912	264	257	327	389	255	182	235	141	321	153	350	273	251	229	299	300	273	202	318	196	240	335	217	317	283	243	257	197	342	300	291	188	306	272	255	251	310	197	199	148	136	159	237	254	207	306	376	282	258
1_131979849	381	376	351	499	397	248	268	226	392	223	453	392	331	360	445	400	342	303	405	274	314	511	321	380	387	295	361	257	429	364	370	285	366	434	352	401	492	366	349	211	262	316	257	373	255	459	487	389	366
1_132011695	189	220	147	229	158	105	141	95	195	97	238	164	176	152	159	173	185	169	164	99	136	215	135	142	189	130	197	124	227	202	169	120	229	210	73	87	73	30	35	37	69	53	115	136	138	197	202	193	180
1_132049236	381	310	283	380	318	219	257	230	343	175	390	337	263	284	355	341	312	239	304	233	273	413	261	314	345	258	292	228	396	331	302	237	320	359	227	367	421	297	326	197	210	238	219	265	259	381	468	365	346
1_13205481	305	262	265	320	303	184	203	146	325	128	338	282	236	246	327	311	285	193	300	208	260	363	234	255	304	211	292	161	324	272	288	183	317	340	233	339	416	278	277	162	167	210	182	247	223	321	378	320	292
1_132069357	357	347	338	438	307	228	290	214	372	192	456	378	299	282	364	379	352	285	385	263	340	485	306	357	397	264	331	289	396	334	379	258	398	364	282	409	505	299	348	185	233	269	259	379	257	419	471	339	351
1_132112093	363	268	297	343	305	195	229	201	274	151	335	325	249	239	314	328	305	176	367	228	269	412	258	357	299	234	306	210	287	262	297	207	310	316	242	280	411	258	285	170	151	231	223	299	222	365	380	342	328
1_132182348	401	336	409	471	395	263	308	240	364	215	500	384	327	281	408	441	343	342	414	287	363	475	333	404	415	305	383	296	430	347	404	273	412	425	348	481	585	362	396	248	231	256	279	394	293	428	535	390	392
1_13220648	0	0	0	0	0	0	0	0	0	0	1	0	0	0	0	0	0	0	0	0	1	0	0	2	0	0	0	0	0	0	0	0	0	1	0	0	0	0	0	0	0	0	0	0	0	1	0	0	0
1_132213890	342	314	337	374	384	231	265	208	373	165	442	328	273	294	355	443	292	224	339	216	255	437	249	344	322	294	332	210	413	292	376	219	355	348	262	401	432	314	335	176	199	220	246	314	223	374	425	355	329
1_132240437	284	270	224	308	269	159	154	165	288	127	320	265	233	255	242	228	233	173	243	176	220	261	201	231	271	152	251	154	281	225	221	149	260	271	154	191	245	134	191	73	127	153	154	214	201	271	342	253	227
1_132310481	358	314	323	436	378	222	252	191	365	195	403	328	317	335	365	341	339	268	394	213	306	452	291	343	376	289	303	279	386	334	391	211	382	366	278	402	399	328	338	214	238	240	252	347	301	396	454	384	353
1_132311456	370	347	352	413	354	254	261	222	384	179	436	388	304	304	360	391	352	222	378	240	304	482	322	365	372	277	368	220	421	311	337	228	391	374	297	427	481	347	405	194	225	264	207	355	242	403	465	375	347
1_132312674	401	402	417	464	394	255	307	248	436	191	518	397	349	343	449	425	358	297	471	304	350	474	321	425	481	297	355	284	527	374	431	281	434	411	333	395	498	370	363	243	252	272	295	427	309	466	524	446	412
1_132313878	324	252	302	365	293	239	224	195	354	163	401	353	261	283	339	342	276	249	360	221	283	413	285	309	334	247	309	210	367	289	345	209	320	325	257	337	427	302	323	166	168	243	261	328	257	358	470	371	340
1_132314909	339	351	348	420	319	249	277	221	410	195	447	371	288	301	386	355	326	261	401	242	308	455	327	333	375	254	352	213	439	321	374	291	419	379	290	387	421	342	379	210	245	258	258	332	255	409	456	393	352
1_132320533	111	80	113	113	126	57	96	56	146	57	136	120	113	100	80	95	82	68	89	72	72	146	86	108	103	101	121	71	133	97	109	75	93	128	65	77	97	100	84	48	53	42	76	77	83	123	123	108	116
1_132323030	169	138	154	171	151	132	147	93	183	76	169	151	133	142	137	173	139	98	133	119	115	215	128	150	136	124	139	108	159	143	132	106	149	152	128	116	175	90	149	44	70	79	129	141	126	157	189	160	129
1_132325226	271	203	268	309	265	185	188	183	339	131	308	255	210	219	244	265	279	184	305	212	215	338	230	263	245	177	253	142	321	230	289	180	286	287	218	274	268	258	227	130	174	171	170	249	239	301	322	266	257
1_132331882	2	24	13	43	16	4	21	13	46	21	50	44	40	16	24	22	21	19	41	20	20	29	0	33	46	3	20	0	57	36	53	30	6	15	26	26	33	24	13	21	16	10	11	25	3	28	51	49	26
1_132337438	0	192	0	270	193	0	0	0	0	95	255	0	0	1	220	180	1	0	5	2	0	0	0	0	0	8	11	0	213	393	208	0	7	194	174	0	0	196	0	86	0	0	0	1	0	213	260	204	217
1_132338002	185	155	213	233	172	126	160	121	200	108	219	194	154	172	219	202	161	154	250	107	170	244	150	167	184	147	205	162	210	166	193	116	198	180	135	198	211	141	179	93	99	133	114	176	117	193	251	184	178
1_132339365	168	149	131	166	145	97	119	89	147	66	174	136	121	111	163	179	128	84	168	96	144	168	135	152	158	93	150	98	166	105	150	85	155	169	87	139	168	114	116	89	78	109	76	162	116	137	212	171	139
1_132340097	377	352	344	494	432	250	312	226	409	193	447	370	288	304	416	390	347	265	394	250	346	420	278	391	390	256	363	258	434	328	408	245	386	385	278	388	477	302	403	180	243	259	219	357	285	473	528	443	351
1_132341136	317	300	289	361	352	207	196	178	338	176	367	316	253	260	358	330	268	271	294	196	268	383	267	321	350	273	283	217	374	290	328	225	324	336	336	411	516	374	420	200	260	251	186	296	254	319	389	327	295
1_132343817	326	256	290	389	297	200	248	199	346	139	367	328	257	250	362	356	268	264	325	214	275	409	258	324	320	226	330	206	365	293	336	187	288	326	257	411	455	296	313	188	229	239	226	290	220	350	442	332	316
1_132345367	367	373	330	419	326	257	270	215	404	166	450	331	317	330	408	379	325	266	388	250	291	473	327	342	378	265	383	219	415	354	388	245	364	379	286	434	399	343	311	190	198	238	232	371	306	467	449	404	320
1_132347489	187	204	175	226	167	119	148	102	194	102	239	173	132	166	165	205	172	141	180	130	164	224	166	170	178	169	150	108	227	184	164	133	196	174	151	232	237	166	183	114	115	138	154	162	140	231	244	170	162
1_132350680	408	393	385	449	365	270	291	244	453	193	456	392	352	327	410	417	443	304	400	259	347	530	351	380	375	286	384	279	439	416	397	307	412	399	337	487	552	363	371	208	283	252	272	363	266	477	506	453	381
1_132370021	413	406	385	491	340	255	306	213	386	202	486	454	284	310	418	407	351	300	408	283	332	485	313	354	411	293	392	253	435	408	367	306	393	406	339	427	512	327	413	231	288	323	302	384	288	461	510	382	378
1_132370985	449	406	323	526	381	298	346	277	464	205	533	411	353	382	431	441	430	326	475	279	357	584	336	442	458	305	404	275	443	417	432	291	455	440	367	527	552	411	443	276	288	341	297	436	336	501	598	439	418
1_132372939	381	336	288	445	359	231	295	212	396	188	483	389	290	275	401	399	324	239	381	226	298	490	272	324	353	289	355	274	394	347	359	246	386	411	285	461	458	408	399	230	213	292	240	341	226	482	483	385	338
1_132373633	239	223	190	294	180	139	151	140	235	119	245	253	147	179	248	245	204	193	207	147	200	264	169	199	268	159	237	128	255	227	248	156	235	252	173	241	231	159	149	101	117	118	117	189	198	273	306	239	233
1_132375567	242	267	232	324	245	191	219	155	260	151	339	279	186	196	246	279	267	209	250	194	178	335	207	251	280	201	267	173	311	230	235	168	255	310	134	189	171	156	168	120	115	131	171	235	183	271	364	270	240
1_132380410	313	270	309	379	284	225	200	173	366	161	381	318	277	271	368	348	270	241	305	241	294	364	283	314	343	271	324	222	350	292	319	213	299	318	248	344	397	268	328	150	171	208	194	291	220	365	422	320	290
1_13238119	140	141	182	197	141	94	127	91	151	56	187	179	112	151	183	182	188	160	197	90	123	201	144	107	191	143	158	98	129	198	132	88	179	184	43	73	68	121	115	32	2	65	106	175	123	166	252	202	193
1_132385787	209	219	218	267	219	115	168	113	217	113	286	220	163	154	187	216	211	123	212	148	171	247	154	199	213	139	194	135	244	173	234	146	169	200	199	215	212	159	163	101	109	114	124	178	153	213	271	206	212
1_132388576	347	275	293	410	286	192	238	195	320	138	369	320	246	249	317	314	328	222	294	216	280	352	225	292	317	224	287	207	361	273	295	189	261	332	336	392	487	322	351	193	275	256	184	303	209	356	411	329	268
1_132398347	327	322	320	380	312	214	221	182	365	177	427	309	259	273	305	283	312	236	333	207	289	400	283	316	331	277	326	221	377	272	327	225	314	353	256	308	385	280	275	129	200	198	313	293	209	354	438	346	328
1_132406195	322	276	286	389	239	207	225	146	362	240	381	315	221	247	302	327	287	209	293	180	261	368	242	278	361	229	293	219	326	280	294	207	271	245	158	234	309	207	272	121	160	181	254	303	243	332	364	342	344
1_132409877	330	318	323	409	327	212	242	178	325	159	397	298	258	267	362	330	328	247	334	211	339	394	254	330	321	270	321	218	348	303	309	196	346	347	222	305	342	249	258	168	186	190	240	320	242	356	460	334	325
1_132414498	349	310	294	407	331	219	223	226	327	166	412	322	266	256	382	359	303	238	366	221	291	426	250	333	329	239	315	222	352	310	311	203	351	344	254	320	364	317	321	183	220	232	255	304	267	351	428	348	316
1_132418749	341	290	296	397	291	219	209	200	322	176	389	325	274	301	361	352	306	260	329	242	315	396	248	300	322	232	268	217	376	320	333	230	345	397	326	418	473	360	385	227	229	305	243	280	244	370	446	334	318
1_132422507	369	339	390	458	353	300	295	264	425	196	530	405	340	308	408	395	411	309	443	250	327	507	339	386	419	262	416	239	452	399	376	256	373	397	346	538	542	349	434	213	313	239	274	371	285	421	536	394	416
1_132429135	392	367	313	463	341	239	241	197	352	213	436	379	289	335	430	404	331	265	384	266	315	433	270	370	356	309	338	209	385	324	361	255	355	361	254	284	321	268	271	131	183	166	245	301	219	428	492	350	335
1_132433521	346	329	358	431	329	224	284	205	458	183	490	381	336	349	399	393	375	301	390	258	339	486	305	364	391	274	385	258	431	376	369	266	385	389	366	427	478	339	375	214	239	265	251	346	245	439	517	374	373
1_132437217	299	310	290	352	304	230	208	167	358	147	373	309	220	279	337	329	299	239	300	205	283	406	250	296	300	258	307	235	424	305	300	193	326	367	222	296	345	272	347	168	215	213	264	281	220	368	436	296	291
1_132444602	413	368	368	417	306	257	261	202	408	189	427	343	312	331	393	348	383	239	377	236	315	460	276	316	363	267	371	237	390	347	402	229	368	353	342	456	529	422	454	257	295	327	260	307	286	393	481	369	353
1_132451691	265	271	235	297	239	180	186	141	281	130	259	262	222	214	253	256	242	167	259	174	227	277	202	233	245	224	221	155	266	261	249	159	261	257	224	314	338	254	301	137	168	203	165	208	200	283	361	245	252
1_132456625	357	385	292	408	272	191	187	149	394	143	384	316	288	283	366	319	316	267	312	204	238	412	266	298	337	272	271	192	368	353	329	256	358	301	259	379	399	255	285	187	223	235	243	268	246	341	446	385	294
1_132467764	365	359	367	435	347	248	239	243	409	199	423	342	316	311	399	390	346	298	390	238	330	440	277	395	396	249	348	297	411	347	419	253	462	384	293	406	466	322	343	190	226	247	267	370	287	434	498	369	349
1_132469257	364	348	357	425	336	255	295	215	402	187	421	332	266	305	326	369	336	286	412	239	304	426	293	342	378	266	328	266	442	347	355	219	353	393	256	375	428	288	307	179	218	221	235	337	247	394	460	372	367
1_132470233	258	268	240	269	236	171	205	170	265	131	389	231	211	222	254	246	258	219	256	166	224	289	183	212	255	216	261	163	329	281	271	173	289	238	169	258	288	201	215	122	179	154	170	221	179	290	347	257	263
1_132476341	249	224	187	231	220	149	155	145	246	101	258	206	179	224	204	226	156	147	233	106	193	215	144	215	201	180	183	152	237	200	202	136	249	218	156	264	271	234	201	111	153	154	157	208	169	237	268	222	222
1_132487633	409	321	355	459	343	269	262	217	414	195	418	396	324	279	395	385	312	253	374	245	287	446	295	356	393	298	367	236	421	331	400	251	422	412	329	422	475	399	350	193	238	269	256	326	250	445	481	365	360
1_132491192	338	355	378	468	330	254	280	222	396	203	400	355	278	320	376	375	358	284	353	220	315	507	348	328	350	263	345	237	398	321	375	277	415	368	320	389	536	366	352	224	282	269	254	343	278	429	483	436	375
1_132497074	277	287	275	382	242	223	220	164	315	149	345	290	233	270	331	290	253	217	306	168	262	398	195	280	298	226	287	174	303	277	294	206	257	286	219	361	377	331	307	202	181	233	211	268	236	294	371	299	301
1_132505611	185	175	130	223	151	90	151	84	184	97	229	174	164	167	141	174	196	140	145	101	145	204	106	126	172	142	181	90	189	194	157	124	207	161	69	179	153	95	105	68	119	100	115	124	133	198	205	207	171
1_132507348	376	311	362	455	360	264	248	225	402	218	452	329	270	291	411	398	337	299	364	244	310	426	299	296	363	269	359	247	428	345	383	245	389	354	299	374	461	337	411	190	254	275	306	320	243	376	437	357	337
1_132512485	253	233	211	302	216	135	136	140	238	136	270	262	178	187	245	229	181	154	220	162	219	279	180	235	215	165	213	134	277	242	262	161	231	245	152	223	241	188	179	110	156	130	139	179	207	233	306	239	198
1_132518716	210	214	147	252	159	110	139	92	213	91	279	139	185	186	165	176	217	152	149	114	149	204	133	150	177	129	235	103	164	212	181	133	204	175	32	105	49	40	42	41	70	56	120	136	158	216	237	230	166
1_132527878	130	160	96	135	111	74	65	50	111	57	111	111	106	101	99	114	99	91	114	60	78	160	98	126	119	78	120	59	142	121	95	75	135	82	11	59	29	16	13	33	58	45	71	86	75	147	100	110	112
1_132529311	212	197	183	215	200	110	138	113	225	118	249	166	182	194	177	197	181	147	191	122	153	258	147	169	180	152	182	118	199	203	168	120	198	171	144	216	218	142	133	83	131	102	144	175	130	219	241	212	161
1_132531727	224	286	189	286	164	139	116	112	257	102	328	198	193	193	184	231	233	199	199	129	140	302	151	196	234	180	241	122	243	259	199	166	280	200	126	193	185	97	152	93	137	122	142	174	186	263	259	255	190
1_132532833	259	275	194	369	197	134	173	115	244	122	356	209	246	211	243	192	287	219	231	170	178	314	212	196	251	201	239	165	258	288	267	166	269	260	133	269	224	151	181	124	201	136	174	204	165	262	290	321	235
1_132533658	330	328	290	368	276	161	250	183	348	162	426	322	268	289	349	295	292	260	289	222	245	399	236	268	304	222	321	193	343	304	263	263	360	296	275	344	447	292	265	152	257	239	208	290	232	361	392	386	315
1_132537523	387	335	322	403	282	238	268	206	359	162	443	336	305	283	354	361	326	260	332	218	277	431	271	308	353	259	348	218	416	307	334	236	360	350	235	313	356	281	269	150	206	210	238	317	231	384	433	410	319
1_132538715	340	277	327	379	297	225	233	192	339	163	370	279	229	233	333	338	282	195	341	240	277	409	273	323	328	221	317	237	354	305	292	247	324	344	265	375	389	250	283	170	196	241	201	290	234	356	447	342	330
1_132544412	299	292	299	393	243	187	213	152	303	140	306	281	244	245	352	300	267	262	300	188	254	417	212	277	286	222	263	202	355	260	305	192	277	302	155	268	263	163	193	135	150	128	194	285	230	331	365	304	279
1_132545793	363	371	323	491	338	231	238	196	410	201	399	326	287	311	374	410	308	293	370	225	317	416	282	342	330	284	336	237	402	380	327	260	315	343	245	350	353	287	262	146	208	188	305	320	273	446	489	422	339
1_132548853	318	352	321	401	270	228	259	190	353	178	423	314	288	261	329	349	322	262	324	239	288	454	264	330	344	214	325	225	381	354	347	206	357	309	273	390	402	278	314	177	221	247	229	288	261	351	466	341	340
1_132555084	371	355	375	449	353	260	267	215	378	190	468	331	331	301	358	439	365	291	419	253	305	503	286	388	412	267	337	242	418	380	402	292	440	404	310	417	470	332	359	227	307	247	279	323	347	408	513	379	332
1_132555764	347	265	286	369	322	223	236	184	324	182	376	284	254	233	350	349	328	227	296	224	265	395	234	291	306	218	278	197	329	288	302	197	345	360	225	320	393	278	303	146	187	193	212	311	235	318	415	312	298
1_132556717	320	297	289	361	284	198	226	184	332	174	347	312	259	254	361	368	279	238	338	203	265	403	240	301	372	251	309	228	389	288	344	193	332	329	287	392	454	303	324	164	224	234	231	292	241	368	396	365	323
1_132563821	234	284	270	334	209	162	177	166	339	149	328	286	264	246	281	298	242	248	286	182	235	342	200	245	245	233	272	182	291	278	268	174	309	306	160	290	261	196	236	162	186	172	213	236	226	298	333	313	263
1_132566579	407	439	461	594	437	313	306	297	511	278	543	411	386	391	496	486	393	320	452	304	403	629	348	472	484	329	414	335	498	415	469	347	483	407	360	399	586	401	434	271	243	324	407	435	339	529	642	497	491
1_132570640	304	308	289	384	297	236	268	193	327	189	374	317	267	300	315	356	312	284	316	236	258	456	241	293	323	285	320	201	362	338	322	257	360	328	281	462	423	322	350	198	249	265	244	290	235	376	440	384	280
1_132572701	46	59	38	70	40	32	34	26	69	23	60	48	29	22	47	36	41	73	49	24	28	65	34	31	47	48	61	23	38	81	46	45	39	44	0	2	0	0	0	0	0	0	26	32	38	65	66	45	40
1_132581850	226	238	235	260	213	154	204	148	263	150	305	239	203	212	266	273	247	218	252	160	243	305	196	222	275	180	250	191	275	275	262	173	294	294	241	303	348	261	214	132	183	187	169	244	200	320	331	288	267
1_132585060	316	286	312	326	290	215	204	182	329	173	422	286	236	285	345	335	292	254	312	214	285	425	297	319	332	259	314	231	346	323	347	195	301	340	224	324	303	219	280	148	177	222	221	289	241	340	423	351	312
1_132591353	285	301	300	338	295	231	258	171	344	163	386	298	222	242	345	372	281	227	350	246	276	354	257	324	345	210	277	198	358	290	365	208	346	333	327	348	474	311	316	205	237	227	196	265	250	339	381	330	290
1_132593410	328	292	285	392	310	230	239	190	350	148	391	329	264	281	381	349	304	202	347	241	264	432	265	306	339	244	280	229	345	295	330	225	313	325	238	352	385	298	272	138	174	159	188	342	211	315	435	299	312
1_132598425	369	406	367	464	387	252	247	245	412	205	469	347	322	324	432	408	316	277	399	262	358	476	319	408	453	270	346	272	428	392	432	275	437	389	354	436	498	350	345	213	252	278	270	369	298	436	554	439	353
1_132606116	318	346	294	391	303	212	253	204	347	187	410	355	269	304	409	359	303	251	360	229	276	424	296	341	352	254	325	234	405	324	337	221	317	369	271	407	480	324	400	171	242	252	224	315	272	371	460	351	345
1_132609109	252	286	262	309	289	203	222	168	282	145	322	281	195	236	303	291	272	213	257	193	245	319	215	275	296	202	316	166	329	260	297	190	266	271	208	314	298	255	245	119	174	163	177	279	201	317	365	292	284
1_132610514	284	357	279	357	331	230	233	177	339	170	418	328	278	252	373	370	317	246	374	216	300	420	250	331	350	254	311	256	350	328	363	243	375	340	267	398	507	299	385	211	231	278	198	267	254	378	409	365	339
1_132613763	196	171	148	190	199	110	98	106	187	86	122	185	96	100	198	221	105	116	200	115	173	211	151	177	178	145	118	131	205	168	202	92	154	178	97	121	170	136	130	47	44	72	137	210	144	198	256	148	186
1_132617712	224	261	255	281	247	181	161	152	261	124	307	233	195	204	249	264	176	175	290	169	215	275	173	239	256	188	251	151	269	261	225	162	221	281	207	295	326	206	168	111	140	155	155	221	187	278	308	271	249
1_132625729	266	275	284	335	273	180	233	164	305	165	351	285	243	227	344	330	240	235	295	199	233	310	211	264	315	222	303	199	314	320	273	185	304	334	220	332	411	282	315	140	213	191	185	259	241	327	378	294	290
1_132627173	225	254	275	278	247	183	170	180	299	113	263	253	210	206	287	322	215	208	276	201	226	303	204	275	298	182	262	189	292	249	300	167	209	282	206	285	287	222	243	102	151	149	181	243	167	312	315	288	244
1_132632624	323	282	316	371	297	223	228	170	317	153	370	310	242	274	320	326	256	235	364	234	250	377	236	319	311	238	296	197	358	280	305	198	321	358	311	380	422	308	356	171	217	247	199	250	208	354	423	343	304
1_132639689	336	333	328	405	340	219	276	214	357	191	435	346	286	324	377	348	310	265	366	239	316	405	295	346	409	274	327	218	386	337	354	246	410	396	318	458	506	365	361	222	241	280	229	302	260	467	490	340	344
1_132643562	238	344	364	443	310	217	232	190	379	188	368	349	260	312	328	372	327	249	343	231	356	433	290	312	358	249	328	239	396	305	359	222	363	439	242	281	343	299	234	140	209	168	244	373	240	359	448	365	346
1_132648528	387	312	351	380	361	243	260	228	358	187	416	382	291	314	412	413	351	231	363	235	310	410	301	376	343	236	342	239	445	268	406	256	404	411	279	308	416	307	330	182	190	220	249	287	259	384	478	385	368
1_132662040	399	269	315	363	313	227	249	182	355	185	415	325	264	241	411	366	305	232	346	217	303	372	279	350	364	236	324	244	379	296	385	187	297	378	218	375	387	302	297	175	172	190	214	349	245	367	497	320	327
1_132663262	294	237	252	274	256	178	190	178	276	135	237	253	198	231	300	301	198	176	306	179	221	326	192	261	288	172	239	139	319	220	283	172	319	291	137	162	242	198	162	104	105	149	172	269	221	267	380	290	280
1_132671755	214	200	189	254	203	144	176	144	236	96	227	232	158	170	240	244	204	135	242	145	178	258	186	201	242	180	240	148	277	188	222	130	241	237	136	186	255	198	182	108	99	125	131	218	156	220	322	228	190
1_132674358	287	289	286	343	275	197	221	156	296	138	381	268	235	220	275	287	249	245	278	177	235	347	225	267	298	230	317	185	347	282	297	194	310	324	246	351	349	265	247	183	174	223	214	315	212	355	399	338	262
1_132676062	238	207	227	108	209	163	73	134	231	57	154	233	166	166	246	312	124	129	222	181	213	256	185	248	241	140	251	134	150	169	266	155	252	233	130	152	240	133	190	111	92	131	154	226	173	250	277	162	114
1_132678177	205	150	192	89	150	112	79	101	194	54	115	186	162	156	176	210	97	97	189	128	147	197	139	188	169	134	158	147	112	140	199	95	181	203	134	119	190	157	139	96	65	101	105	209	127	179	258	85	90
1_132696696	306	272	313	343	294	195	204	190	362	160	371	308	222	201	318	327	281	249	311	210	253	377	251	291	324	234	301	197	392	272	316	199	284	332	261	369	418	285	310	170	173	213	205	258	209	334	425	324	269
1_132723503	338	324	344	413	298	245	233	191	359	170	402	332	251	304	346	323	275	226	357	253	294	397	282	284	351	256	318	253	391	287	355	218	355	347	265	367	480	325	323	199	249	251	205	310	274	382	457	361	335
1_132768484	408	365	410	447	364	267	275	249	415	219	460	388	315	293	407	399	348	279	399	255	330	453	314	421	406	301	360	270	425	347	423	271	417	447	365	434	555	357	444	216	226	306	268	390	297	430	559	412	396
1_132836121	422	402	383	487	394	267	271	231	448	208	539	450	350	380	436	488	394	298	441	294	361	512	328	413	451	335	424	304	455	437	426	332	402	428	414	534	630	447	498	257	317	342	250	401	310	462	579	468	423
1_132883951	429	442	353	494	425	288	325	233	458	228	491	409	300	334	412	431	396	306	457	291	376	536	363	379	428	307	373	281	482	419	411	275	426	466	363	450	672	413	451	227	287	286	354	371	339	494	514	406	382
1_132896319	192	184	178	187	195	119	158	76	192	94	217	175	154	163	201	178	167	118	169	135	148	186	159	182	197	139	172	119	211	159	191	142	213	203	121	166	211	130	123	78	112	98	126	167	129	193	267	187	198
1_132940546	345	328	340	517	336	272	264	231	403	221	491	377	356	330	416	418	441	294	437	269	362	499	314	394	376	275	372	268	461	361	422	278	399	397	190	287	309	226	285	154	149	173	239	344	299	420	491	414	403
1_132983082	408	303	343	439	330	274	279	212	380	196	440	332	312	318	359	377	335	260	406	248	312	459	304	352	386	251	327	242	400	349	404	249	382	378	320	399	514	390	399	226	246	287	241	349	291	384	481	372	338
1_133017054	375	378	373	465	428	296	295	233	448	190	451	408	330	309	435	392	401	280	431	301	330	535	384	408	404	316	390	283	463	378	412	263	393	449	340	420	578	465	462	284	285	314	294	362	315	455	518	417	357
1_133027726	277	235	218	286	217	161	186	143	250	139	297	270	227	222	268	292	250	176	240	194	224	351	195	244	234	219	230	181	277	242	235	138	282	242	203	229	328	222	242	138	122	165	173	218	208	254	359	250	229
1_13304658	446	414	385	510	412	341	297	255	470	205	503	427	355	369	465	457	351	280	440	265	362	523	288	396	409	308	419	276	499	434	398	296	438	429	376	523	505	428	461	272	269	322	306	369	309	478	569	390	409
1_133049059	287	299	329	425	279	198	229	192	371	179	374	309	280	248	343	334	292	261	303	242	282	432	249	305	363	270	325	239	401	284	349	206	353	369	291	392	399	304	359	183	245	258	231	311	249	387	432	366	321
1_133090678	185	163	165	252	181	116	141	97	184	108	217	216	138	158	200	203	161	126	178	121	171	234	159	168	201	170	208	114	195	163	204	124	169	212	175	195	244	161	183	94	149	129	137	165	133	209	238	212	195
1_133113456	259	262	271	308	252	208	186	180	315	136	324	281	240	247	311	301	271	218	333	202	266	384	225	257	297	208	280	204	289	274	298	216	318	294	273	315	368	251	308	144	198	228	209	264	228	332	380	251	301
1_133141325	311	375	345	452	329	262	258	226	383	195	427	354	288	290	359	400	298	222	404	247	334	422	272	352	381	313	330	221	403	301	360	240	369	353	306	387	459	314	387	249	245	217	253	373	253	385	448	332	351
1_133167852	364	353	403	475	318	258	293	223	417	214	435	376	320	276	428	424	332	338	392	279	341	459	303	373	417	284	372	260	376	380	366	263	381	373	352	565	628	416	438	270	311	373	277	351	262	426	546	407	346
1_133183163	517	483	480	616	522	317	411	332	592	279	640	535	429	454	521	565	517	386	547	408	447	686	420	490	559	369	494	346	603	434	514	420	549	517	430	581	710	507	453	281	359	298	435	506	401	632	705	519	510
1_133245034	232	165	207	246	197	140	166	117	256	91	244	218	167	181	236	207	181	171	195	145	186	222	178	204	200	165	210	144	258	218	214	156	226	225	184	221	277	204	228	94	153	134	130	176	167	238	287	200	191
1_133264196	290	343	346	350	316	212	262	206	399	172	371	373	285	270	320	427	274	266	363	225	297	394	290	350	368	268	287	255	350	332	370	244	367	349	353	498	531	373	468	197	243	313	227	292	268	368	463	376	341
1_133286041	346	311	363	430	347	251	266	224	400	194	453	356	292	288	410	369	357	265	371	276	271	484	302	358	357	266	370	235	394	334	375	263	344	373	336	493	506	373	357	226	256	275	268	355	257	378	484	409	352
1_133323967	310	271	291	327	250	189	183	148	285	147	304	259	208	230	263	281	260	190	241	198	247	290	197	229	278	221	288	182	293	245	255	188	212	287	147	209	253	179	203	121	142	161	182	272	166	272	344	259	220
1_133494241	291	265	234	305	237	175	226	136	286	154	277	251	208	217	263	281	233	197	292	164	227	363	217	272	300	187	224	197	279	245	260	163	270	266	190	246	295	197	249	137	191	168	149	215	191	242	381	263	249
1_133505228	359	352	337	423	371	239	233	208	413	205	392	334	281	278	407	396	335	288	401	239	310	471	315	370	384	309	340	232	393	342	369	276	382	401	317	429	449	315	366	181	246	266	224	306	264	423	482	357	368
1_13352600	217	204	214	255	198	154	152	125	185	109	266	197	147	149	232	264	190	163	235	128	179	263	188	191	181	138	192	157	213	187	201	125	231	240	138	233	220	177	214	106	109	148	141	222	173	220	284	197	188
1_133559427	167	150	130	189	143	113	109	77	168	71	148	147	109	107	128	159	160	101	159	87	118	184	120	119	151	105	144	84	148	141	183	101	174	183	103	165	186	131	130	69	89	98	104	145	118	177	158	183	144
1_1336351	332	276	282	360	271	210	230	206	318	174	372	305	236	270	322	320	287	222	363	211	248	378	278	323	326	226	293	201	365	275	325	224	343	264	239	366	385	252	293	164	228	162	208	277	220	358	430	325	291
1_133671942	352	312	376	405	337	269	283	215	389	189	472	348	310	364	362	372	357	288	356	235	314	440	271	362	381	257	386	251	424	430	392	245	410	390	332	391	486	340	364	208	223	259	320	315	269	430	490	444	368
1_133707945	171	141	142	207	128	94	85	83	152	70	176	139	121	133	169	157	133	101	143	75	97	191	131	142	147	103	133	85	151	129	125	97	141	183	16	28	33	29	28	18	36	15	89	134	91	153	197	155	112
1_133753153	55	59	57	76	65	57	42	37	70	34	74	60	47	42	60	60	58	61	68	33	52	76	58	61	55	50	55	51	71	37	57	36	54	73	2	0	0	0	0	0	0	0	28	50	54	65	76	67	59
1_133778117	60	76	41	94	40	49	41	27	55	35	70	53	40	34	51	53	44	57	41	48	36	95	35	49	53	38	48	39	56	41	47	63	55	69	0	1	1	4	0	2	17	3	21	43	40	58	66	48	44
1_133818841	325	303	343	380	299	221	229	177	347	154	374	328	272	276	334	343	363	276	358	237	252	443	272	289	321	228	308	229	389	346	320	235	351	340	290	388	478	349	337	198	224	232	229	306	238	390	383	361	332
1_133830754	165	134	141	143	149	110	100	95	150	56	193	141	126	103	133	150	129	82	135	78	136	201	111	120	158	124	124	105	155	132	139	108	152	178	52	87	97	88	78	48	61	43	72	121	121	171	182	151	137
1_133908186	421	326	368	588	383	267	265	220	464	221	467	415	379	369	429	427	383	305	441	291	366	548	357	406	426	301	352	273	455	367	434	301	446	444	381	529	636	419	456	288	278	283	315	357	335	479	579	420	406
1_133936071	183	155	136	205	146	121	82	86	145	67	214	133	120	143	143	170	136	96	140	101	109	195	107	127	136	108	166	100	173	151	163	122	189	151	98	145	154	117	128	63	124	87	84	118	105	181	195	163	135
1_133958911	93	40	81	56	76	77	40	45	71	6	80	75	46	50	93	119	33	13	86	74	71	96	69	71	80	49	79	48	80	18	88	56	33	95	10	17	51	19	61	8	18	10	38	89	50	52	120	18	42
1_134030804	73	122	100	120	96	71	81	47	125	56	122	87	75	78	86	119	87	95	90	63	100	121	55	100	86	72	82	64	105	99	92	54	125	85	36	53	51	40	37	32	57	46	53	93	87	119	103	111	124
1_134069561	323	311	326	337	259	215	201	187	327	151	387	311	241	214	318	328	278	238	318	201	272	413	267	284	286	249	284	193	371	303	342	240	315	292	274	368	480	348	354	205	222	236	224	287	237	347	414	317	296
1_134088573	135	52	130	89	151	98	89	69	78	53	178	117	74	74	138	162	137	50	133	88	128	138	123	135	126	92	142	80	148	43	162	67	53	151	15	18	29	14	32	4	0	11	61	120	56	85	144	118	111
1_134090244	309	259	316	345	300	219	256	166	318	180	381	288	256	293	316	312	295	221	336	189	259	403	277	328	345	247	310	198	340	284	327	217	330	349	280	353	490	343	353	199	195	249	214	307	275	377	434	362	324
1_134124559	188	120	161	186	128	142	117	85	129	96	187	153	128	146	162	185	131	99	169	131	134	175	134	185	190	116	170	91	190	129	151	93	193	180	127	158	212	155	166	75	106	90	131	178	127	170	223	167	158
1_134212921	221	194	200	247	208	153	154	117	272	112	226	221	172	147	231	256	165	183	229	146	188	275	182	210	194	162	188	151	230	202	199	143	244	221	76	184	176	136	147	85	59	111	150	223	165	279	305	220	185
1_134370453	273	315	309	329	268	192	185	179	324	139	330	291	242	259	311	347	256	212	318	187	264	380	263	323	314	236	262	230	327	281	310	235	333	317	249	385	400	278	279	143	187	255	224	252	232	294	378	305	307
1_134378569	399	377	407	506	368	287	281	216	402	236	509	379	330	358	408	483	403	299	386	280	332	561	282	413	407	310	384	281	434	398	431	285	389	426	323	489	575	401	370	255	293	320	270	360	311	464	485	439	388
1_134467319	266	240	215	294	239	156	183	130	236	122	279	238	184	166	245	234	237	135	277	124	204	311	166	249	232	186	229	141	245	217	259	128	241	240	150	188	255	194	183	117	152	126	167	212	182	267	290	193	258
1_134500354	355	362	326	471	321	221	257	238	382	168	472	338	252	315	345	354	365	277	398	303	324	424	290	314	352	245	337	204	412	336	359	295	396	376	298	409	436	347	383	183	185	242	222	304	238	391	491	367	337
1_134528341	292	276	253	306	238	162	208	186	311	146	319	278	250	221	276	298	230	231	289	193	257	346	237	241	264	208	261	217	326	260	276	174	312	289	208	276	338	209	230	144	133	173	176	270	251	325	380	263	265
1_134593499	414	397	389	477	361	286	288	255	439	233	511	404	343	333	459	401	421	304	398	277	340	533	320	414	366	299	388	272	458	388	378	323	374	436	329	456	544	384	391	207	255	287	278	368	319	485	503	438	423
1_134622488	269	259	247	292	238	179	181	154	304	119	323	263	213	211	299	266	287	203	273	176	218	334	223	234	285	200	251	182	304	290	284	182	282	276	231	378	353	259	306	156	180	195	205	209	194	331	339	294	281
1_13462674	430	407	433	565	398	300	368	243	491	250	522	428	352	365	436	519	439	306	434	298	424	552	355	485	429	322	359	276	504	428	402	356	462	428	356	524	566	395	416	246	306	291	360	412	303	469	581	462	428
1_134641262	255	212	220	276	259	161	168	172	235	146	334	237	200	179	250	255	196	168	237	166	202	277	169	238	268	192	238	157	300	182	247	144	243	255	182	250	334	236	253	96	126	172	159	218	190	243	297	291	247
1_134666688	312	374	321	383	344	223	228	218	386	192	434	327	274	280	347	335	330	255	317	219	274	426	274	325	304	278	287	239	404	316	324	232	343	356	319	378	450	321	334	178	236	269	269	297	245	415	457	374	317
1_134692148	326	255	270	350	266	206	235	138	317	153	365	282	212	237	272	303	276	176	298	193	283	406	236	279	295	220	315	176	332	254	283	180	259	285	296	342	393	300	293	148	196	251	171	227	194	304	364	290	300
1_134808305	419	420	431	504	428	285	312	234	494	233	537	431	407	330	479	481	439	356	441	367	358	544	389	455	454	303	401	295	494	398	469	327	448	444	428	526	617	476	471	279	315	315	319	429	321	451	577	494	413
1_134838651	474	523	515	705	496	372	350	295	573	317	482	488	430	422	501	523	501	364	574	293	433	686	424	475	533	352	477	369	564	535	449	406	484	536	370	547	664	494	466	264	310	347	451	487	363	580	722	533	512
1_134862036	304	342	281	337	313	210	220	184	329	164	354	264	233	259	342	336	295	220	324	197	274	420	237	294	328	234	350	186	342	333	283	201	351	308	249	371	354	296	312	188	214	196	199	265	210	334	364	292	295
1_134892799	294	280	264	310	277	194	229	158	300	151	324	285	239	219	285	288	244	182	311	183	265	339	202	288	306	225	249	210	336	277	269	207	282	266	305	380	453	281	351	160	235	189	191	268	221	313	384	313	246
1_134918416	213	188	193	213	183	125	142	109	225	117	218	181	131	148	186	201	186	154	194	121	181	253	166	189	165	144	171	128	213	203	185	90	200	235	145	259	248	209	208	111	123	132	104	159	141	191	257	187	198
1_134943479	295	304	311	343	278	195	220	181	350	137	378	262	262	218	318	292	261	220	312	185	266	394	258	327	323	265	310	200	340	314	319	193	312	282	268	381	416	284	333	160	196	217	183	278	214	325	399	289	290
1_135028845	229	164	168	201	152	109	138	103	196	95	280	155	145	159	197	175	194	158	214	98	153	285	139	146	158	127	187	122	175	175	216	124	164	209	67	30	31	34	36	17	48	23	102	148	142	201	225	153	188
1_135050488	382	355	339	423	373	246	274	229	443	194	441	360	317	319	411	373	367	285	442	277	335	515	299	387	427	262	352	237	460	350	364	271	444	371	286	474	500	382	454	194	256	239	298	354	251	428	507	399	402
1_135061099	286	291	295	355	237	183	199	153	273	172	284	258	208	216	268	306	238	172	269	187	238	356	201	242	281	228	272	193	270	260	242	185	251	295	277	366	454	370	299	188	217	240	169	249	236	294	313	250	254
1_135093200	185	159	175	207	136	128	114	101	202	106	191	189	160	138	198	188	157	126	199	125	150	218	158	182	196	148	190	104	219	134	171	91	184	229	82	128	110	81	103	54	66	78	116	158	136	200	234	191	177
1_135099	242	257	255	304	264	188	213	155	304	140	348	293	223	233	298	290	260	183	289	194	227	302	245	238	295	208	285	177	305	257	295	190	312	298	233	308	357	214	237	157	156	194	176	267	239	319	367	304	258
1_135136476	324	276	308	342	282	211	192	176	351	148	338	272	235	209	274	319	306	241	293	213	250	378	246	269	297	220	252	185	339	285	322	218	348	352	243	330	400	284	301	175	138	241	207	294	205	362	383	309	289
1_135194234	272	285	288	361	275	226	211	181	354	160	391	304	274	263	340	298	296	224	321	178	260	408	228	284	331	217	275	195	341	257	289	205	316	352	316	393	440	295	400	171	206	245	188	293	206	302	366	286	285
1_135232683	286	281	260	336	285	180	205	156	269	149	339	297	221	189	323	272	260	201	281	210	213	330	225	249	288	199	301	206	346	255	286	161	316	292	216	300	376	231	267	161	171	217	181	256	235	339	387	300	272
1_135269426	436	428	452	553	374	264	283	235	443	218	493	425	349	355	475	433	404	299	468	279	367	560	362	442	474	340	406	279	481	400	406	308	483	442	300	523	570	430	437	231	243	272	334	401	383	481	548	473	425
1_135275646	350	328	359	412	338	240	256	210	386	173	396	357	302	280	389	381	311	226	371	233	300	446	270	327	365	276	312	223	372	356	389	239	340	373	228	365	403	273	300	124	205	238	281	328	301	398	428	394	348
1_135284710	257	275	279	299	246	179	203	149	288	126	350	271	216	205	271	298	248	205	268	159	263	319	211	272	270	185	289	207	307	248	302	160	324	283	172	289	375	215	216	144	150	164	196	237	220	299	361	314	272
1_135291628	430	366	393	496	367	277	270	200	406	240	440	356	313	315	350	383	310	276	381	304	313	471	284	432	382	305	364	257	416	389	356	304	402	426	327	347	433	350	314	177	219	227	389	362	301	415	496	407	381
1_135366451	367	342	331	507	384	255	272	222	444	237	498	361	329	327	425	385	394	297	391	257	351	464	329	385	401	312	380	290	440	392	382	294	379	413	329	491	535	353	502	227	256	259	297	324	288	427	507	401	382
1_135401296	384	325	334	464	349	223	243	190	337	163	418	281	308	280	344	373	338	246	356	251	328	425	283	363	377	303	356	242	390	314	365	257	354	374	344	487	550	411	461	221	290	292	215	313	260	409	431	371	347
1_135444746	275	265	316	396	247	209	233	194	308	192	354	283	280	247	305	288	253	207	343	215	243	363	244	257	308	203	281	212	354	290	307	217	331	310	254	298	368	293	343	157	168	192	259	237	233	359	408	319	295
1_135470382	388	409	368	439	370	267	275	234	433	199	500	380	328	326	395	410	366	304	397	255	318	464	324	385	404	285	368	243	442	373	384	244	387	416	422	599	564	449	561	274	307	327	261	313	310	400	522	429	395
1_135491887	282	301	257	382	304	237	189	179	343	177	390	327	224	277	301	310	275	252	338	210	247	418	230	274	303	230	275	171	344	317	312	224	284	342	285	379	408	318	321	171	214	209	211	287	227	367	400	324	316
1_135530772	445	413	433	518	419	294	363	267	488	248	560	456	397	401	494	417	413	324	487	303	345	596	350	464	438	322	387	305	515	439	444	352	502	472	318	439	637	373	383	191	198	258	375	413	296	525	610	497	440
1_135580651	428	459	420	527	417	285	326	255	439	217	558	433	407	334	483	466	350	340	450	281	370	495	340	494	441	312	386	294	491	449	453	297	485	455	401	508	580	432	494	246	308	336	292	367	319	496	568	476	432
1_135602002	264	226	208	258	198	165	203	132	232	103	271	225	200	202	223	263	216	184	234	151	206	301	193	200	257	163	232	138	254	206	226	142	240	270	241	310	399	232	308	172	175	233	150	221	173	298	316	239	209
1_135635073	402	400	403	529	374	290	334	246	488	189	543	417	394	352	418	465	423	310	443	288	366	497	340	443	450	306	409	289	492	437	400	332	453	437	338	535	606	381	491	244	293	329	320	363	356	466	586	450	450
1_135641936	254	226	207	283	244	157	181	131	283	110	270	214	186	178	229	247	217	181	272	153	204	270	210	222	233	187	242	145	225	212	228	147	233	227	196	269	284	214	202	108	173	145	135	187	194	263	288	247	229
1_135660400	378	394	378	506	355	252	279	250	406	238	477	399	339	323	393	378	331	293	405	275	323	486	302	345	400	306	377	225	463	326	405	280	412	431	315	430	494	374	373	207	236	317	285	346	302	422	529	418	427
1_13569015	162	168	202	236	161	125	140	115	184	100	212	198	143	156	187	196	170	120	161	126	169	219	147	158	151	125	178	109	211	158	185	103	174	215	120	96	132	129	98	70	67	72	111	183	142	181	202	207	176
1_135704603	460	466	451	572	415	328	320	287	509	255	608	472	403	435	548	538	487	355	539	297	436	585	383	476	518	361	413	334	544	521	456	361	506	522	467	640	786	490	542	263	363	445	345	428	341	486	616	478	483
1_135751118	466	451	408	552	385	299	309	281	459	237	527	449	369	445	494	416	404	338	490	309	321	557	356	436	469	313	422	290	517	420	470	335	437	445	369	506	604	480	424	275	319	394	304	422	353	506	590	451	385
1_135777942	418	399	373	516	370	335	316	227	423	220	516	400	356	402	412	448	380	311	442	247	361	567	306	362	421	290	408	254	489	389	438	279	415	439	331	489	491	363	416	242	295	271	290	381	306	516	574	482	412
1_135794641	327	290	338	414	308	254	274	223	403	210	419	342	312	291	366	365	319	272	371	259	312	423	242	334	332	263	353	180	378	351	336	224	372	358	312	397	457	328	376	194	205	262	212	291	254	364	481	371	335
1_135812920	425	461	446	524	423	306	349	242	536	239	527	442	387	400	522	510	494	334	473	297	391	577	377	446	484	344	456	334	516	433	508	348	470	464	440	614	724	483	564	309	365	353	333	411	290	519	604	530	448
1_135823598	301	344	296	347	280	198	253	198	322	187	395	323	307	264	335	335	312	247	389	272	294	409	264	325	370	275	306	210	379	336	326	241	372	297	296	366	389	366	342	167	193	206	196	352	275	387	446	330	336
1_135860489	225	259	238	333	217	196	168	130	268	124	283	243	196	201	273	231	231	205	266	140	230	325	200	237	297	169	239	164	288	241	236	185	264	233	219	301	296	202	260	125	194	207	148	242	203	307	322	288	248
1_135883989	214	218	238	290	247	189	174	143	285	150	293	245	195	224	232	233	223	184	269	173	200	347	185	254	220	179	238	159	293	232	232	189	266	271	217	336	357	239	264	166	178	193	173	256	183	256	337	286	281
1_135909005	51	35	35	58	43	33	33	26	70	18	58	40	37	26	48	42	39	41	51	34	61	61	40	47	51	36	57	30	49	38	48	27	50	74	4	4	4	4	6	0	2	2	39	56	46	48	61	33	46
1_135947080	321	321	339	378	288	241	255	193	371	164	434	328	281	300	392	380	339	246	323	209	273	452	255	365	351	227	321	230	388	303	363	237	346	376	269	423	410	323	281	183	225	244	241	291	302	364	426	384	327
1_1359951	213	219	175	247	186	147	141	148	219	115	248	212	169	159	219	189	192	146	226	132	189	262	153	212	210	142	182	149	218	193	214	115	206	222	94	183	160	150	181	90	99	92	129	187	168	231	250	214	158
1_135995338	476	456	471	575	466	313	338	232	543	232	558	464	414	404	541	537	478	359	536	324	432	574	398	453	486	318	407	322	594	471	545	372	495	490	446	569	659	499	549	287	326	385	337	453	331	535	711	520	467
1_136029972	258	215	201	283	219	149	194	154	252	130	303	244	213	228	256	260	204	178	268	180	180	303	230	216	245	171	229	162	228	223	247	187	239	258	194	308	324	200	247	127	141	180	176	235	210	287	312	270	243
1_136115172	307	284	288	377	286	208	234	170	344	168	366	292	268	258	307	335	274	250	335	234	275	368	244	308	323	226	305	221	323	311	281	204	318	277	335	405	428	351	342	193	186	211	183	283	247	342	404	305	309
1_136127682	337	255	333	358	281	234	205	165	364	137	426	304	264	261	326	300	329	224	303	217	271	364	228	307	304	241	298	192	389	289	288	223	304	315	200	343	391	285	290	158	200	182	190	306	257	315	397	311	307
1_136150358	362	341	369	452	298	240	265	256	384	171	425	345	300	317	401	370	330	249	384	244	287	425	282	312	346	259	343	260	429	342	374	258	335	368	278	367	479	303	315	201	252	303	200	318	275	371	453	387	342
1_136210358	176	232	173	262	131	105	138	107	203	136	273	178	176	196	187	178	212	202	183	142	151	285	146	213	218	143	181	125	212	210	187	149	281	224	140	174	177	132	127	99	110	104	122	165	165	246	238	198	175
1_136246248	130	138	140	126	103	103	87	72	128	86	152	141	106	115	124	167	117	85	149	91	97	152	64	156	148	127	151	81	114	121	166	82	114	168	51	102	91	92	20	42	41	66	73	72	106	147	150	131	90
1_136278098	264	268	252	361	249	143	190	156	271	139	302	223	217	235	239	227	272	206	249	174	226	326	186	269	282	195	231	137	238	238	276	169	232	331	273	304	407	248	260	146	192	170	174	242	215	272	355	283	289
1_136306010	328	287	285	386	252	218	251	173	295	149	383	297	244	278	328	281	301	222	311	212	265	419	217	290	295	232	282	207	334	308	305	185	279	305	263	371	424	339	353	178	217	216	190	292	232	371	435	309	314
1_136331840	117	105	123	143	107	79	92	74	122	62	171	133	79	95	146	131	83	122	125	77	86	156	97	105	116	105	130	94	140	118	118	105	108	149	8	12	13	12	10	0	11	7	66	109	94	133	151	167	121
1_136337998	358	315	326	382	289	235	262	169	349	182	357	370	299	272	333	340	318	248	349	229	287	408	264	325	334	276	306	217	365	306	355	262	336	350	198	282	343	228	286	136	186	216	203	278	236	385	483	347	311
1_136375095	135	132	159	149	125	120	85	94	164	86	162	148	125	124	144	177	120	110	133	97	141	171	112	142	131	113	154	87	139	151	154	94	156	158	41	50	53	39	32	21	38	23	93	124	111	191	169	145	155
1_136414377	760	721	775	825	707	536	631	449	803	373	954	780	635	626	801	834	744	570	826	521	637	966	612	798	793	557	751	514	872	762	829	546	817	777	574	871	963	690	729	417	467	576	628	747	581	868	1062	795	752
1_136443961	352	361	378	441	355	255	306	229	449	214	550	352	347	339	419	400	378	293	375	227	328	466	299	346	391	311	371	273	431	390	353	284	374	341	375	457	544	368	500	240	305	349	252	367	269	420	480	394	406
1_136476195	364	364	418	413	394	255	271	202	458	194	430	397	308	308	405	373	367	292	408	216	311	500	316	363	334	264	371	287	410	401	406	290	402	409	328	485	583	378	511	231	285	272	245	338	310	447	450	365	376
1_136532006	290	255	279	358	274	223	216	170	315	141	366	292	261	248	284	272	269	241	281	207	223	354	245	295	258	239	308	205	313	276	299	173	293	312	264	341	430	254	268	165	153	206	170	244	240	337	379	326	301
1_136603695	486	491	498	612	487	310	364	291	553	292	627	479	429	447	545	551	466	392	484	345	436	639	394	492	556	390	468	301	616	478	502	361	564	517	503	755	934	570	591	367	424	423	381	481	387	583	687	523	537
1_136623810	386	371	410	431	389	281	314	232	397	158	474	417	327	364	410	426	414	277	431	301	347	482	314	379	432	296	402	282	430	372	422	286	380	393	344	491	626	421	463	231	296	296	263	340	300	424	530	398	370
1_136662160	315	292	286	370	301	235	228	173	338	147	350	323	251	263	324	334	269	202	323	210	290	434	233	331	319	264	315	222	336	330	340	216	333	336	234	347	423	285	319	166	166	188	235	323	234	346	433	324	306
1_136709558	340	329	324	346	293	212	232	148	348	170	373	324	252	256	354	305	268	262	315	218	253	385	246	277	310	234	316	192	380	297	310	230	355	331	265	377	369	267	309	218	218	223	192	262	221	332	437	324	297
1_136745287	256	276	209	270	249	193	183	157	280	123	323	287	185	215	286	316	268	210	281	195	191	320	220	249	277	194	245	148	301	270	271	173	291	321	220	293	374	279	229	144	182	189	204	259	221	268	382	238	236
1_136749049	342	362	343	474	333	282	250	217	396	220	425	340	284	290	369	352	341	286	349	218	277	436	291	287	401	290	324	238	445	333	370	293	338	412	292	339	443	272	308	166	280	262	274	345	220	433	500	421	306
1_136786371	58	90	72	70	38	42	46	32	69	33	76	64	40	43	86	50	53	48	51	41	52	82	50	74	57	44	38	32	66	65	65	20	59	70	1	2	2	2	1	0	17	2	46	58	64	84	90	67	63
1_136798461	421	377	372	434	350	300	293	200	450	197	531	435	303	306	384	405	389	269	442	235	335	493	307	399	364	274	369	245	421	366	421	286	404	388	344	490	547	357	398	245	271	247	273	374	297	509	534	408	377
1_136832697	419	368	350	453	326	278	272	242	390	182	430	387	307	352	412	381	338	218	392	246	323	465	280	382	343	312	351	285	436	344	381	240	409	384	301	334	434	356	375	187	215	277	266	368	281	464	513	316	360
1_136868488	175	207	163	235	153	120	135	93	174	76	260	148	156	181	198	190	149	144	158	116	144	234	146	169	202	181	188	113	222	153	154	118	176	185	91	150	141	136	100	95	123	86	130	126	133	233	245	145	165
1_136905127	237	229	251	345	261	159	173	153	287	140	351	233	202	228	241	278	247	224	246	197	219	309	212	244	287	194	287	169	260	239	237	183	295	267	216	276	271	214	195	123	165	171	142	255	199	323	314	252	253
1_136960390	256	268	298	363	251	170	231	193	302	141	367	243	214	247	268	283	265	232	285	182	239	336	197	270	293	228	276	201	348	290	299	191	241	275	233	315	372	227	328	119	176	168	174	242	231	316	365	289	273
1_136996471	353	283	326	421	338	253	255	205	372	194	390	316	261	337	369	400	337	263	380	225	287	401	290	366	379	277	355	228	425	355	363	237	344	395	276	342	417	279	343	204	190	234	227	320	254	415	534	367	343
1_137040004	426	369	386	503	394	286	293	240	485	227	506	464	367	336	446	403	374	299	450	277	338	485	322	398	435	316	398	263	492	408	431	290	453	377	399	519	568	476	446	265	341	320	279	401	305	457	560	494	405
1_137080380	424	380	376	462	389	282	314	271	431	193	492	377	330	356	424	409	373	277	408	273	335	464	309	401	434	317	400	296	435	382	429	291	433	430	327	504	557	429	448	224	282	258	291	350	298	428	542	444	365
1_137129006	366	330	341	436	351	261	278	211	373	191	444	335	323	320	396	383	315	276	389	238	313	414	323	334	372	280	346	246	390	315	342	269	362	355	264	381	435	291	287	160	209	203	250	355	294	444	499	381	331
1_137162213	221	263	206	335	184	152	170	139	240	102	236	223	171	172	234	236	209	164	197	160	214	334	151	183	220	185	221	155	217	195	240	167	214	217	100	129	159	140	116	68	132	87	134	208	169	278	286	224	260
1_137170300	208	160	185	223	204	177	138	136	208	84	259	191	142	162	223	216	178	141	214	149	150	223	172	205	201	157	214	127	222	205	211	118	218	234	101	126	128	119	118	75	57	65	121	212	167	190	256	217	119
1_137257246	290	283	268	313	263	210	218	184	304	184	350	315	263	244	286	297	250	204	263	205	226	330	199	273	275	217	272	190	346	279	292	199	303	309	162	193	225	170	197	91	116	132	174	246	242	351	377	313	245
1_137284175	230	175	208	236	182	145	144	119	221	98	284	223	177	156	235	210	175	148	257	169	176	233	171	195	229	164	219	153	252	219	205	128	203	266	135	162	208	103	142	84	66	90	128	192	150	212	286	220	169
1_137322138	322	294	294	360	317	236	230	220	380	177	392	294	286	269	346	345	331	297	368	236	259	390	298	349	367	251	327	250	405	316	319	275	391	366	284	408	472	354	333	183	221	241	264	316	223	432	467	341	315
1_137344810	376	341	369	447	329	285	277	206	424	206	462	337	295	330	387	391	336	305	356	259	330	480	295	359	373	333	361	272	415	363	403	279	405	385	295	430	478	364	362	185	213	220	315	344	286	447	489	371	355
1_137391425	279	269	307	306	248	192	202	133	303	151	302	221	207	232	292	265	250	221	278	207	241	341	209	279	312	168	267	207	296	310	301	186	269	296	232	283	414	187	236	134	199	190	171	223	199	303	389	265	247
1_137467170	259	227	257	313	267	157	195	194	262	106	378	283	221	228	314	328	286	226	282	176	231	299	252	244	259	245	305	160	327	267	274	193	264	294	168	251	264	193	269	85	131	152	165	253	198	319	381	276	263
1_137488635	370	373	335	422	424	231	285	253	432	204	502	348	327	377	420	390	393	302	459	251	367	527	374	402	384	306	417	294	471	386	395	297	401	439	291	414	488	363	381	173	213	265	281	351	301	436	591	432	357
1_137500339	390	369	373	488	362	254	281	244	472	185	477	362	349	349	442	415	407	302	415	297	362	473	312	423	380	294	322	245	442	357	392	307	413	445	303	403	456	303	359	186	247	239	300	391	313	430	546	433	359
1_137526694	416	399	373	501	415	267	344	241	413	251	506	400	389	399	430	462	431	313	425	284	366	518	362	391	413	320	459	269	489	459	442	349	413	432	353	469	510	439	408	259	228	361	329	383	312	442	579	456	439
1_137543834	249	253	260	322	292	173	215	159	269	132	368	275	223	232	283	310	287	217	250	156	223	369	211	234	252	201	276	133	326	238	273	213	236	280	182	224	282	187	202	119	175	169	212	218	174	307	345	263	279
1_137567928	245	245	295	351	326	184	240	196	320	191	360	308	271	267	302	342	302	261	325	190	256	357	233	266	297	237	336	171	313	276	333	209	321	347	238	377	324	255	295	154	170	270	193	257	221	309	388	357	271
1_137648991	250	218	204	267	264	143	186	146	237	112	273	215	210	220	237	266	195	201	232	174	181	257	217	247	239	134	246	160	261	223	229	174	257	221	160	277	273	180	204	113	129	180	147	201	177	257	327	259	226
1_137718422	303	259	294	412	349	195	267	154	332	148	422	330	310	307	345	319	326	198	319	196	271	419	234	284	381	275	348	192	340	278	299	300	316	326	293	407	461	347	352	198	225	234	223	297	236	384	416	366	298
1_137821564	352	349	381	417	373	238	273	235	367	229	448	359	301	297	374	431	313	280	434	243	348	489	310	356	363	297	337	226	390	339	385	281	393	377	290	410	493	386	376	203	250	281	328	357	233	412	485	382	393
1_137905987	288	247	252	288	273	196	204	154	285	128	324	236	206	209	284	280	241	211	275	177	233	344	215	279	308	177	289	161	289	294	284	196	279	263	189	343	341	233	228	162	162	213	180	240	196	350	337	286	260
1_138142368	264	225	265	330	260	181	198	175	318	145	315	275	210	208	314	277	243	209	284	167	209	340	197	228	276	210	262	198	298	250	245	186	275	256	183	333	334	206	272	118	178	200	186	244	226	286	370	268	252
1_138178130	165	181	155	277	273	102	166	199	243	126	220	193	182	180	263	345	213	246	224	97	132	169	241	161	226	148	224	98	298	249	228	162	157	272	243	241	115	171	191	35	111	205	149	214	147	257	411	314	225
1_138243679	373	292	328	338	260	227	242	192	309	159	384	306	249	234	367	285	302	203	350	234	279	377	290	296	339	225	291	227	335	288	313	178	317	323	290	369	421	280	320	178	197	175	220	285	241	329	445	293	311
1_138280075	280	238	251	286	239	164	165	158	213	123	296	237	203	217	273	259	258	161	270	165	216	319	144	257	236	238	244	172	239	270	249	169	265	303	197	284	303	209	168	140	168	167	148	180	194	295	296	242	291
1_138328840	305	278	276	338	259	174	211	160	287	141	311	265	214	216	290	365	264	213	266	174	224	361	220	254	276	240	255	189	278	253	288	165	271	316	173	265	302	211	223	133	158	152	182	264	244	329	345	277	279
1_138330470	313	275	319	390	289	218	248	151	347	153	368	323	244	280	352	366	314	237	352	201	300	398	251	316	322	259	328	219	323	269	319	175	313	298	234	276	327	270	266	164	189	195	211	292	227	343	450	322	314
1_138362306	373	354	321	435	354	248	257	203	414	186	433	369	298	284	378	368	358	273	362	209	355	449	256	343	380	240	321	248	387	340	389	235	417	384	347	437	534	374	429	203	284	264	282	326	275	428	539	356	355
1_138388705	200	225	179	254	201	138	138	135	225	94	234	206	161	190	246	202	184	170	213	130	154	247	179	180	226	151	175	130	226	178	226	125	204	218	179	231	264	168	187	84	149	142	139	200	166	243	287	226	178
1_138395989	322	274	303	377	278	180	211	195	344	177	382	330	241	251	336	310	277	243	335	205	244	346	288	282	317	249	270	225	345	294	283	204	334	314	274	431	418	340	331	185	213	230	225	267	225	320	405	327	304
1_138452988	380	336	324	432	338	249	264	233	372	173	397	324	301	316	365	382	329	241	366	233	306	420	247	342	351	261	328	223	392	348	332	267	373	374	273	413	490	285	408	186	218	255	207	317	269	393	474	358	293
1_138457179	263	262	246	296	227	173	201	185	306	126	283	257	203	171	304	262	232	213	285	168	204	290	219	223	318	198	268	156	250	238	263	186	268	299	208	319	295	213	282	133	191	206	204	212	171	292	321	275	230
1_138487358	364	291	339	399	328	232	256	171	392	186	461	305	281	261	359	363	329	265	364	224	323	421	283	385	348	249	341	243	419	363	328	236	367	395	312	397	468	376	371	193	250	258	262	325	239	401	463	387	334
1_138528244	310	332	311	388	241	215	229	179	364	163	401	365	248	270	283	295	331	237	375	229	320	374	238	327	345	271	330	249	320	340	361	262	393	323	293	355	432	193	318	182	172	213	255	343	240	342	386	367	329
1_1385605	364	385	378	519	379	261	289	236	457	211	514	362	362	360	413	395	408	298	386	295	346	516	314	388	388	263	397	252	449	355	396	242	429	385	361	496	556	403	503	224	302	301	279	346	297	428	521	451	382
1_138579674	293	285	272	331	283	220	230	164	387	152	373	300	257	258	284	279	326	217	328	194	258	390	255	304	340	199	299	229	376	282	303	223	325	267	201	331	422	274	296	179	159	247	202	248	223	319	390	309	306
1_138583184	340	276	286	385	315	190	223	196	366	139	407	295	250	250	321	359	266	217	335	211	285	367	255	324	319	233	343	193	353	267	309	234	345	325	241	342	429	339	319	171	207	227	206	287	246	386	468	346	295
1_138601259	231	273	252	318	256	169	193	167	272	134	329	219	247	250	274	301	241	151	260	183	211	353	183	215	294	180	236	167	321	249	244	163	243	307	184	234	294	244	161	100	137	188	159	278	204	304	379	320	247
1_138612242	368	379	364	418	352	302	322	217	429	211	493	399	345	332	401	385	382	264	379	241	318	510	256	398	394	273	334	257	460	339	390	284	364	388	328	488	550	376	421	195	276	305	269	353	278	466	500	385	403
1_13861556	418	369	437	492	390	295	304	240	216	88	497	376	337	306	441	430	426	305	374	144	349	540	297	397	411	297	414	266	494	475	389	297	417	227	149	361	164	310	405	161	224	265	293	374	317	497	560	448	414
1_138644549	165	121	127	191	129	128	117	83	211	106	179	185	124	144	168	161	157	143	185	122	139	208	135	145	153	125	161	124	190	154	161	106	198	191	176	265	255	177	196	107	103	181	100	139	132	179	230	152	166
1_138650000	390	395	385	458	381	258	292	247	433	239	507	421	358	368	384	399	465	357	401	277	347	510	286	386	398	315	381	263	425	363	386	277	403	417	402	498	566	398	462	244	285	334	279	352	274	452	497	470	388
1_138678517	201	192	230	227	190	174	146	138	218	102	239	213	221	187	206	209	211	208	217	122	188	255	141	205	219	155	222	129	241	194	218	140	212	219	196	252	289	185	209	119	139	159	145	196	135	233	277	216	208
1_138745244	307	247	266	318	279	199	229	145	291	127	315	260	215	193	272	313	243	207	289	191	223	363	249	237	283	181	273	193	307	294	273	180	278	288	262	278	360	238	245	113	219	189	157	283	173	307	383	273	273
1_138762745	363	353	399	402	336	256	268	207	392	178	420	326	266	287	386	395	327	220	385	232	305	457	280	334	373	261	330	282	374	354	390	245	361	342	334	447	496	342	417	228	268	261	247	335	285	422	442	337	356
1_138776993	410	397	357	475	436	281	297	245	438	218	466	411	333	341	397	394	404	307	425	256	334	519	340	396	402	303	357	288	432	378	396	296	422	415	340	458	532	371	389	203	293	309	236	387	287	460	581	436	366
1_138816095	365	341	397	391	356	234	269	162	406	190	479	366	318	292	351	378	374	293	358	238	350	481	328	369	383	275	354	240	366	320	380	244	364	399	306	388	602	338	398	222	250	305	312	341	230	358	511	386	321
1_138818432	317	252	267	468	267	242	244	191	383	195	359	302	231	263	316	358	229	232	363	206	267	360	224	368	309	238	314	203	424	315	353	212	406	345	228	439	410	297	404	235	206	188	216	281	319	415	349	296	301
1_138826286	289	249	245	365	239	205	225	168	319	146	346	305	234	213	270	300	241	208	265	195	238	370	225	264	265	216	253	171	379	283	284	183	255	323	253	341	360	270	283	178	184	199	170	257	191	352	377	300	287
1_138886344	165	108	131	168	85	106	58	68	192	34	107	119	79	55	161	75	69	135	123	117	143	195	127	187	119	59	99	106	127	117	123	75	85	104	4	120	135	77	123	0	36	40	106	148	100	146	156	68	109
1_138927512	370	365	335	380	349	247	263	233	400	178	430	352	296	304	387	397	342	310	393	221	326	454	269	359	365	258	390	249	438	314	351	280	400	355	317	391	481	326	368	240	248	256	240	295	263	424	435	369	351
1_138966886	255	204	169	153	144	141	96	70	196	71	243	143	173	165	215	120	140	132	186	137	198	223	122	230	215	126	206	133	139	203	169	83	239	175	66	135	158	65	97	58	21	75	141	135	167	149	178	101	232
1_138993086	333	302	298	329	279	204	225	160	343	167	405	297	253	266	331	341	338	249	327	201	284	380	251	363	306	266	296	200	340	275	318	218	345	314	257	343	401	263	306	175	199	198	225	271	252	414	405	419	297
1_1390292	355	348	343	472	408	245	292	207	386	214	464	400	292	287	388	341	384	275	385	278	293	491	291	372	353	250	387	222	417	391	366	282	386	344	399	544	577	403	459	219	312	306	251	398	292	435	543	411	384
1_139094903	169	208	170	261	223	107	194	160	208	123	275	214	195	202	227	244	228	144	249	123	157	256	174	212	232	188	226	138	256	194	195	154	202	240	190	187	239	169	164	100	178	160	135	180	143	256	348	262	161
1_139161629	318	314	318	383	279	218	241	151	307	175	389	324	254	267	350	312	291	240	308	199	308	417	259	311	300	260	303	232	368	277	344	234	280	345	288	342	421	305	351	194	250	226	228	256	233	363	375	349	333
1_139173490	427	363	426	420	334	242	266	221	400	197	509	402	306	360	411	425	364	274	399	295	336	453	317	387	405	288	372	279	458	377	356	297	386	405	357	478	563	352	410	210	310	322	235	344	266	407	490	402	344
1_139199233	284	294	245	329	229	206	164	165	293	136	340	260	228	228	285	315	230	193	296	187	249	332	203	299	292	212	272	192	311	255	312	176	295	307	283	366	366	279	338	167	193	188	225	261	212	291	373	271	261
1_139231308	431	409	368	524	413	296	343	257	481	199	504	405	395	365	427	480	415	295	461	317	432	519	328	447	425	314	384	283	470	419	454	299	407	443	353	519	574	407	420	239	255	298	320	374	339	487	572	482	385
1_139280415	326	293	318	295	244	193	172	162	293	164	364	285	252	275	285	269	248	203	305	223	250	408	228	310	243	234	278	199	378	264	328	227	313	321	236	347	356	254	261	158	200	218	204	284	229	354	365	271	303
1_139334259	286	263	259	357	231	179	188	149	292	140	324	254	237	213	312	287	277	197	273	176	233	358	250	260	288	213	289	171	302	280	300	201	315	286	151	294	330	269	225	128	165	184	179	255	194	322	376	262	252
1_139360286	353	298	337	366	304	207	209	212	367	163	439	290	269	266	321	338	278	229	319	224	279	383	248	294	309	227	357	231	343	301	286	190	348	330	270	338	414	263	353	158	222	221	205	254	250	338	400	352	309
1_139381706	397	380	372	486	335	274	303	219	446	192	475	387	322	361	435	430	390	248	406	229	338	464	308	340	369	283	366	260	380	414	395	276	393	382	415	470	570	372	434	273	296	287	278	385	281	418	528	421	402
1_139390026	278	247	286	342	227	226	218	187	308	130	333	280	246	235	310	315	286	218	275	182	265	363	246	281	294	249	250	179	282	260	292	221	298	335	246	345	388	283	300	162	204	177	212	279	228	343	349	298	289
1_139409123	309	277	314	384	297	196	219	182	371	160	379	350	265	239	356	313	300	177	335	201	266	381	248	305	333	255	285	209	357	279	296	194	351	318	264	414	405	278	350	172	241	223	190	267	221	349	392	363	312
1_139450331	358	297	337	403	311	222	216	182	357	161	425	352	284	283	344	388	312	279	369	262	284	441	246	321	372	282	341	235	389	329	404	247	391	381	330	333	470	338	347	194	232	267	218	352	257	355	446	327	348
1_139461038	318	339	299	429	295	237	281	171	404	187	411	322	301	295	322	380	359	256	362	226	300	408	262	354	340	262	353	202	386	356	275	256	343	372	210	361	394	258	293	157	234	210	255	336	262	413	422	359	347
1_139473241	351	368	337	439	345	237	228	237	416	169	405	365	305	346	385	395	336	320	398	241	290	441	290	339	360	291	362	263	404	355	392	243	381	436	293	382	488	288	334	241	271	217	266	344	260	410	530	407	349
1_139495537	319	297	268	346	247	179	258	195	365	164	429	348	288	260	350	388	271	238	309	197	234	396	220	293	329	273	305	223	376	290	340	219	330	347	263	361	402	273	309	166	172	243	211	293	235	352	432	303	309
1_139524491	320	255	299	401	282	245	200	169	312	159	346	267	245	276	281	318	257	195	301	243	272	326	220	286	302	187	270	197	362	278	304	186	264	310	227	299	369	214	206	118	138	189	208	288	208	342	381	275	275
1_139553053	249	288	227	250	320	167	155	168	281	114	347	235	246	257	295	340	187	223	250	188	214	339	242	262	194	215	285	160	291	311	240	209	332	273	172	204	203	135	150	137	155	143	188	280	212	345	376	187	281
1_139556422	153	204	139	243	241	110	148	136	192	127	258	189	199	206	184	216	152	156	171	112	124	268	172	171	160	153	224	104	205	233	167	146	192	226	109	134	167	139	104	63	119	104	143	160	150	232	325	150	193
1_139590379	331	320	294	382	319	237	231	192	363	181	389	301	247	248	323	329	329	243	377	227	285	419	248	339	356	263	299	218	353	340	324	202	326	346	256	321	419	253	318	183	190	179	217	314	225	377	427	340	334
1_139697423	391	338	319	392	336	254	244	183	357	160	447	359	273	272	356	360	331	248	336	240	286	423	302	322	387	226	304	237	383	323	341	239	366	353	249	392	443	287	406	172	242	217	232	310	242	417	409	364	326
1_139703463	447	376	417	510	403	295	338	274	487	215	552	433	375	374	424	445	398	313	493	344	393	585	348	447	454	328	416	294	492	458	448	299	447	479	365	510	522	383	413	213	252	282	295	394	305	501	601	388	426
1_139787079	423	314	385	367	316	223	282	234	430	187	439	356	293	279	392	354	309	266	344	237	285	476	294	352	410	253	330	234	418	336	403	260	392	371	323	462	554	346	414	236	294	283	240	306	279	435	433	413	347
1_13979316	199	227	186	225	171	98	156	92	226	96	261	195	142	182	185	213	200	154	188	131	183	257	151	189	197	169	176	131	237	186	220	138	201	211	123	119	162	82	116	58	66	59	118	161	165	210	245	171	181
1_139824926	339	283	276	344	279	221	227	177	344	156	352	354	272	239	299	305	293	235	311	228	288	395	264	317	307	226	307	193	346	297	327	206	328	329	292	392	450	348	327	175	226	247	222	285	226	331	430	294	285
1_139831705	188	166	189	249	153	120	121	116	194	98	188	188	151	152	199	182	151	151	199	140	175	257	150	180	177	159	165	115	200	188	176	126	177	199	86	133	161	123	103	77	57	77	155	175	161	235	253	193	174
1_139979762	262	257	281	348	267	186	208	158	315	133	306	297	229	243	282	299	267	188	320	207	227	350	228	245	298	224	287	172	323	232	277	164	287	314	247	345	361	234	308	138	193	197	200	257	246	306	368	304	239
1_140000660	266	252	254	311	265	194	206	161	271	125	324	268	216	199	306	284	259	173	310	171	235	282	220	265	276	181	275	186	289	273	270	152	321	284	228	255	324	221	242	133	163	175	182	243	159	293	317	291	294
1_140031899	345	338	323	452	376	235	244	192	401	163	401	316	287	280	337	371	354	229	377	293	331	476	290	377	391	291	351	258	446	349	387	243	338	380	314	409	555	406	418	197	293	297	245	349	258	402	529	337	336
1_140095576	361	319	370	376	302	225	266	223	358	197	435	348	290	271	393	333	343	219	385	267	276	411	277	370	366	260	357	249	359	350	336	258	358	282	259	334	415	317	326	176	210	265	242	309	277	385	476	354	333
1_140096733	186	163	166	183	132	118	134	94	171	71	185	155	101	141	202	162	155	107	183	110	135	204	158	199	143	132	167	112	173	181	161	109	167	195	71	109	139	108	110	53	69	86	106	182	144	184	255	158	162
1_140120690	447	434	467	582	432	353	361	255	446	232	557	469	390	389	522	506	421	369	515	294	349	629	351	455	479	374	453	307	553	491	455	326	461	474	451	543	715	489	535	280	360	365	358	408	347	578	602	472	473
1_140149026	340	318	319	403	340	255	242	233	433	187	452	361	286	311	385	384	301	276	379	238	285	425	331	308	358	272	360	208	379	365	340	238	362	333	315	396	546	299	324	194	207	249	280	342	282	368	494	361	392
1_140236036	388	331	336	456	332	265	273	223	415	151	403	358	285	339	447	393	337	269	370	259	306	522	287	389	353	311	321	238	383	348	359	247	378	380	331	456	505	383	347	232	228	292	264	334	285	429	458	407	332
1_140252384	254	246	235	308	254	145	202	156	296	132	287	249	221	206	259	293	234	192	235	146	224	320	227	254	226	200	249	174	290	204	254	193	262	289	223	269	320	291	201	141	173	171	160	245	223	239	361	232	255
1_14025661	283	239	274	320	268	174	183	177	294	140	325	294	217	204	315	288	237	189	298	208	239	324	196	274	299	191	260	191	316	273	282	195	296	288	253	275	358	266	275	123	150	197	166	243	216	308	355	298	274
1_140276805	336	324	315	432	307	249	282	191	380	193	415	336	287	274	362	346	345	260	356	222	303	380	291	353	325	268	336	253	428	308	338	258	375	350	275	345	409	305	299	199	195	216	201	321	239	381	476	377	333
1_140302094	418	332	341	439	316	248	271	215	386	206	439	377	323	288	410	401	344	271	359	233	289	484	330	361	377	252	391	230	458	321	424	250	389	389	301	430	462	302	333	218	252	285	234	335	250	425	493	350	394
1_140322647	178	183	164	237	153	126	134	124	225	117	245	174	178	147	233	203	170	147	227	159	178	218	177	185	223	146	174	148	232	195	216	115	216	224	183	302	266	217	248	150	181	178	152	173	140	230	265	234	163
1_140364786	372	368	307	480	314	249	263	214	387	200	419	378	300	291	353	362	318	238	357	246	282	420	286	334	339	239	304	233	409	335	364	286	387	386	258	348	493	322	319	205	236	228	330	332	261	402	506	364	298
1_140401992	313	336	335	403	382	263	241	240	373	174	441	326	321	313	380	333	334	278	324	223	306	423	273	318	361	252	351	255	378	342	361	263	332	366	223	338	445	367	339	209	235	279	256	371	253	399	467	371	344
1_140524195	295	267	280	350	289	204	196	195	311	147	360	294	258	227	330	316	244	216	298	199	279	375	248	314	280	234	257	185	362	266	282	208	320	319	254	322	432	288	258	142	194	186	188	273	233	332	414	329	319
1_140569638	340	319	362	357	299	198	248	216	378	145	390	364	308	301	418	378	257	267	392	231	335	469	278	394	300	278	356	255	435	358	393	273	425	377	316	440	518	394	423	204	334	303	268	320	281	402	481	332	349
1_140596472	172	192	141	222	139	93	136	69	160	63	168	146	121	127	171	161	157	115	122	101	108	242	123	136	143	109	130	88	143	123	158	139	154	154	25	38	44	24	28	34	65	31	89	153	131	193	191	155	167
1_14064066	231	222	193	218	181	127	164	119	273	99	207	173	155	174	232	221	210	145	210	148	176	244	178	175	229	180	197	111	213	170	241	128	246	241	113	109	189	85	115	86	72	100	133	183	138	265	276	186	240
1_140685558	337	392	355	447	356	241	296	226	437	179	442	383	326	313	415	407	334	283	350	255	276	420	293	332	390	286	378	236	466	385	332	266	399	376	355	497	495	441	446	242	288	303	216	312	258	387	491	377	385
1_140726958	392	346	403	479	346	256	230	222	404	212	454	405	322	352	405	353	398	267	396	281	328	446	297	374	420	298	387	261	445	334	388	259	394	387	334	463	534	351	366	204	270	265	293	376	274	402	527	426	407
1_140822481	293	289	296	305	267	194	197	171	303	168	353	267	202	241	316	307	267	224	277	201	244	409	233	295	333	223	318	207	293	253	312	175	317	330	278	355	371	273	328	166	211	182	177	264	203	305	359	311	269
1_140835240	166	141	140	176	126	95	109	104	158	70	160	134	128	123	174	161	140	124	178	116	136	173	125	128	178	113	146	96	186	133	170	93	192	170	61	62	58	35	43	22	23	44	104	150	122	170	190	187	147
1_140870491	345	285	323	451	318	260	264	201	393	200	408	367	288	298	383	359	326	230	332	268	301	408	257	349	379	275	313	206	361	336	331	232	340	365	259	365	468	329	356	164	206	246	262	328	271	403	456	351	336
1_140920366	322	338	318	418	316	234	204	216	370	161	438	347	234	270	381	341	288	266	353	242	291	429	272	331	343	248	365	230	355	294	368	246	340	380	280	384	484	330	334	178	223	229	233	313	306	386	434	398	376
1_140931611	248	208	231	299	204	166	160	147	250	112	327	228	193	164	194	241	219	182	212	163	213	279	175	232	241	172	233	176	217	220	219	160	256	248	228	294	343	224	219	124	193	175	146	227	172	227	303	241	231
1_140956577	367	351	329	437	338	292	244	236	407	221	464	389	321	322	390	340	339	268	361	295	339	424	292	346	399	313	343	240	414	334	370	236	376	380	310	473	539	374	364	206	287	268	285	339	313	397	450	404	359
1_140996730	201	193	197	258	162	125	159	105	213	97	250	208	180	165	183	225	202	158	191	127	152	263	157	196	222	139	210	148	206	195	185	156	194	204	62	141	162	138	104	72	113	80	115	171	143	213	245	204	188
1_14102865	266	254	236	297	250	173	173	163	241	137	287	222	195	201	240	283	202	207	216	150	233	301	204	235	268	203	276	159	279	201	289	159	237	261	135	194	268	172	189	116	121	136	142	203	196	314	326	195	248
1_141030094	301	297	268	335	283	216	196	169	318	145	369	287	232	217	335	281	312	199	324	191	255	358	255	278	320	214	248	194	303	268	285	223	330	307	284	354	375	311	352	191	231	231	240	253	224	344	296	322	281
1_141205937	333	326	303	363	304	222	259	177	395	158	409	314	266	263	360	358	282	266	345	221	303	430	301	320	352	246	339	207	345	321	382	239	386	382	248	411	418	304	340	197	233	225	216	282	292	431	489	350	312
1_141286213	375	323	333	410	323	222	283	196	393	191	418	382	251	303	337	363	334	244	389	260	304	437	320	349	368	285	335	273	369	332	368	218	349	369	249	355	413	293	287	157	196	207	206	354	277	408	448	368	359
1_141351312	249	230	215	295	242	187	209	144	263	116	340	231	227	229	242	258	227	176	295	185	221	277	183	248	264	199	232	161	298	211	258	139	275	284	278	358	361	236	250	155	167	166	183	199	197	325	335	288	250
1_141372728	281	285	246	382	263	205	233	161	346	172	360	271	241	246	325	273	337	230	318	228	246	375	212	266	324	212	305	214	354	335	304	201	299	355	297	385	442	290	337	200	242	210	216	310	208	375	427	308	305
1_141396322	408	333	372	433	329	256	245	195	456	207	443	391	339	327	399	363	373	265	392	251	331	456	276	387	378	254	337	272	389	330	361	277	393	415	328	503	562	337	397	201	256	268	289	356	275	408	486	371	411
1_141449690	444	398	358	494	354	289	272	214	486	202	455	409	321	308	446	371	394	324	422	276	353	507	326	376	419	306	383	297	443	402	341	285	394	440	373	490	577	379	435	283	271	298	334	366	314	436	515	444	425
1_141460091	470	369	349	473	329	275	281	241	462	179	492	361	329	351	435	376	352	350	416	296	332	496	286	383	447	299	369	263	452	412	391	275	390	426	364	550	631	399	434	224	299	275	306	408	360	458	455	436	425
1_141531071	303	301	282	354	286	216	253	159	317	167	391	297	261	243	348	355	236	238	322	213	276	380	227	293	313	208	313	225	354	281	297	232	281	328	291	399	413	377	358	192	320	257	236	280	262	319	440	320	331
1_141597190	268	304	276	323	272	183	176	165	308	133	338	259	234	208	273	361	286	213	308	191	238	340	218	237	289	216	240	173	307	231	238	194	288	284	183	257	268	208	199	113	128	129	189	274	196	319	396	276	278
1_141652167	221	198	176	279	215	130	153	138	265	130	263	191	196	191	224	217	193	166	178	159	186	228	165	205	197	158	194	155	230	195	196	122	245	236	122	169	197	128	119	69	102	108	188	199	174	225	273	203	201
1_141691093	328	301	308	405	296	240	232	203	349	170	428	297	324	286	343	337	289	248	330	234	283	374	294	316	317	251	341	196	376	291	354	245	324	350	304	400	460	333	366	184	214	236	239	294	224	383	474	339	320
1_141713896	364	330	299	397	327	203	292	198	358	163	436	318	282	302	360	371	329	257	384	251	294	459	286	313	386	257	322	237	338	347	375	204	374	340	250	370	393	264	290	155	188	218	243	324	249	366	429	387	350
1_141738871	341	335	306	403	319	266	235	196	338	157	366	334	277	280	354	329	320	259	362	198	292	453	282	353	364	253	304	227	409	343	353	222	352	338	243	355	367	257	307	196	182	195	209	289	264	382	488	368	302
1_141767789	306	305	289	358	306	219	228	167	310	168	410	309	276	260	322	367	279	224	308	210	291	340	288	326	283	243	272	201	342	300	300	201	346	333	219	320	440	271	298	165	200	209	208	280	196	355	407	361	319
1_141804886	410	373	375	452	338	225	297	213	444	190	495	384	329	320	423	413	375	313	428	300	300	513	306	391	359	305	330	297	381	392	365	309	370	400	355	465	495	396	410	188	235	297	310	345	249	431	506	382	367
1_141807977	346	353	348	373	302	224	261	202	379	167	438	357	314	302	402	357	341	288	375	270	320	462	290	341	375	277	355	211	401	358	323	253	398	414	332	458	418	365	383	220	245	221	255	329	254	422	486	400	361
1_14188506	264	221	192	235	217	144	168	144	226	100	275	185	197	215	229	240	160	161	244	144	181	255	180	240	221	178	211	149	268	180	245	137	253	212	174	196	230	182	190	109	156	134	129	220	205	243	285	191	187
1_141903959	463	381	457	539	411	333	340	255	480	236	528	414	354	388	495	518	458	302	532	350	426	558	319	479	491	341	422	330	513	401	429	341	511	442	349	518	666	367	502	215	274	342	385	421	328	508	650	484	483
1_141926248	257	189	253	248	221	193	142	127	237	107	282	209	206	145	236	257	210	154	263	165	175	291	173	233	251	169	216	130	272	209	290	122	237	226	192	213	280	137	192	92	87	118	136	205	154	249	280	229	219
1_141950092	302	283	325	364	272	202	264	170	333	183	379	330	245	260	315	352	269	222	322	188	282	392	247	305	330	209	314	223	361	320	355	269	315	308	246	374	410	250	310	180	176	206	215	288	253	340	452	291	324
1_141987248	369	334	338	421	317	227	251	194	351	199	422	308	297	298	366	384	348	294	349	222	281	413	259	354	355	258	322	248	412	332	339	195	375	375	295	366	474	306	330	212	243	256	241	369	260	368	483	366	334
1_141995815	202	241	210	267	195	135	182	151	258	106	265	209	177	203	286	260	209	205	243	152	168	271	200	229	229	180	214	127	282	235	190	138	269	220	102	219	250	178	217	127	124	130	146	198	159	241	330	243	241
1_142015313	318	256	308	358	249	187	215	189	324	168	411	345	272	242	327	336	285	225	339	214	269	420	279	322	319	251	285	201	342	299	318	238	343	367	350	410	489	331	356	186	232	253	216	297	253	356	425	331	292
1_142041527	64	37	61	44	2	41	2	0	40	23	75	30	72	35	38	38	2	1	60	37	50	80	2	55	32	32	24	34	2	1	55	15	40	49	0	0	0	2	0	0	0	0	25	28	38	66	1	0	32
1_142071725	3	5	13	6	0	3	2	0	4	4	7	3	0	3	5	5	1	0	1	1	0	5	2	8	1	4	3	1	5	2	8	1	4	3	0	0	0	0	0	0	0	0	1	7	1	3	4	2	4
1_142094979	418	408	407	532	386	264	351	255	507	220	541	437	387	352	484	447	425	305	491	324	389	574	375	436	398	295	427	274	505	410	436	324	476	438	382	536	666	447	497	268	328	319	274	431	358	483	549	443	441
1_142101514	221	181	245	255	192	164	123	108	225	89	260	228	174	196	220	231	183	144	233	160	171	210	174	211	240	171	185	136	225	175	197	154	231	244	201	287	272	188	205	115	119	175	120	186	151	253	264	219	209
1_142172755	387	352	367	417	330	235	325	213	426	214	466	371	337	328	437	439	336	295	391	266	331	457	329	393	378	277	362	258	469	384	334	287	394	417	346	473	653	388	475	238	292	306	230	326	282	459	486	379	346
1_142181172	310	290	300	344	314	237	236	179	339	165	357	340	282	318	317	347	262	205	311	214	250	407	235	319	325	226	355	194	336	291	320	202	284	329	256	297	406	229	283	151	205	196	231	346	243	409	419	338	281
1_142192986	355	313	320	429	334	231	260	204	355	147	422	334	303	298	350	352	332	275	373	236	278	461	270	324	386	247	372	272	383	305	340	235	345	368	235	380	398	317	359	181	242	222	234	316	264	413	458	359	363
1_142296642	300	267	234	335	252	171	206	157	313	156	361	262	228	223	337	323	245	190	307	211	223	325	197	263	270	197	263	186	325	251	269	171	287	276	195	270	332	305	238	117	183	188	210	258	232	302	371	276	261
1_14231565	276	255	205	256	219	155	166	131	138	87	254	240	160	150	253	245	186	158	220	93	122	215	168	164	194	190	220	103	245	212	227	126	256	201	88	229	143	165	193	109	113	138	171	180	203	247	322	243	225
1_142370513	372	298	305	344	206	230	197	181	347	169	320	291	271	233	311	281	276	206	299	218	235	338	263	272	317	166	251	198	333	285	326	203	317	301	181	244	292	226	231	120	154	180	253	258	238	328	333	313	291
1_142401535	343	364	379	413	319	302	267	201	393	176	434	332	302	323	357	383	330	247	409	269	320	461	273	364	371	273	342	244	411	350	386	285	314	345	304	493	529	375	417	234	255	299	257	365	258	413	482	382	335
1_142446153	411	394	378	429	349	260	286	211	424	205	495	347	308	308	402	421	382	303	389	254	333	499	287	419	416	292	359	273	494	392	404	253	435	398	275	401	502	336	360	223	257	241	305	362	296	412	496	384	405
1_142475932	427	395	441	476	391	257	324	243	472	249	497	439	303	343	429	437	417	330	485	273	377	556	317	374	427	336	430	299	415	396	448	272	409	457	330	474	520	408	387	218	260	283	304	357	302	457	551	411	371
1_142502514	267	307	309	361	287	159	192	174	320	153	309	323	236	277	304	301	265	238	292	212	261	361	260	279	347	262	305	172	312	303	268	199	297	389	241	333	358	263	239	135	215	177	190	243	218	348	364	270	276
1_142521116	50	70	56	61	45	32	36	22	55	22	50	46	40	46	42	62	41	36	46	40	40	54	38	64	51	30	63	27	60	82	55	26	72	93	0	2	4	2	0	2	0	0	30	54	73	67	55	43	49
1_142547328	259	247	231	344	273	174	168	152	295	124	326	243	206	223	266	295	242	219	279	184	246	314	248	252	218	225	259	158	290	290	234	183	250	291	223	296	353	236	325	116	206	185	183	254	209	299	360	285	215
1_142551927	388	361	364	476	350	235	311	242	405	180	480	361	305	318	381	404	367	303	444	254	286	491	333	318	387	290	351	249	415	346	378	228	368	442	303	487	571	328	415	221	250	263	274	361	295	430	548	366	355
1_142595255	180	173	166	179	164	123	116	119	194	74	221	185	130	154	154	183	177	122	159	106	121	199	117	167	195	106	196	103	238	147	166	100	178	190	115	156	204	164	151	78	89	83	106	150	133	167	217	154	173
1_142616679	353	289	298	355	301	244	260	191	356	144	345	308	253	248	353	356	303	235	341	233	281	320	281	327	314	209	259	259	386	300	345	166	312	290	259	332	407	256	326	176	123	223	221	316	252	328	399	343	303
1_142641025	327	315	320	395	270	237	286	205	306	190	439	375	246	331	361	369	333	264	376	234	306	463	288	295	346	272	320	246	397	304	380	244	361	362	252	285	417	234	346	133	214	175	235	315	253	383	461	344	342
1_142688795	211	197	218	233	197	146	167	126	235	96	237	182	159	176	207	225	197	155	214	125	193	253	174	200	208	189	201	121	223	219	224	131	194	234	126	135	190	144	163	83	94	102	161	181	170	231	291	200	179
1_142711702	368	346	323	440	304	251	242	236	408	195	469	392	284	294	367	386	370	304	396	243	343	399	292	366	413	271	360	251	412	369	364	266	368	398	281	381	409	334	348	168	228	262	248	375	267	398	488	386	333
1_142786992	293	298	316	361	279	230	216	189	415	167	380	292	249	265	337	299	312	253	325	231	268	386	259	304	321	229	351	215	391	297	361	247	328	345	289	372	421	293	349	201	177	236	245	292	243	404	441	339	294
1_142832702	197	248	203	340	242	126	182	164	225	128	331	226	191	227	276	251	268	178	225	153	191	311	201	211	260	189	283	127	294	209	215	174	230	266	210	255	376	231	302	126	159	153	154	212	166	230	334	258	209
1_142861361	276	255	263	277	246	161	184	135	285	143	317	274	233	252	285	256	256	169	256	182	239	338	202	282	276	198	248	188	292	246	262	205	296	275	180	345	329	246	208	147	153	195	204	207	206	298	345	238	248
1_142870511	395	337	374	490	344	261	286	234	430	197	477	387	296	320	362	369	341	270	475	262	349	498	288	379	373	304	335	283	456	412	407	303	377	389	259	409	499	379	367	193	187	257	405	353	307	443	488	380	367
1_142888903	361	327	376	384	343	217	243	214	375	180	415	344	291	306	361	326	321	234	340	245	335	417	216	349	340	267	311	266	433	328	307	227	368	348	287	333	528	335	341	192	214	251	267	329	241	365	434	351	335
1_142958416	323	324	285	378	316	208	284	220	327	170	412	287	285	300	366	332	338	241	362	215	299	361	293	321	392	250	329	193	371	296	327	199	344	330	323	431	449	357	354	202	283	252	188	295	234	346	468	347	304
1_142967164	322	216	265	321	226	227	165	135	248	105	252	262	216	199	238	232	236	166	257	189	248	374	182	286	258	178	187	197	219	192	268	163	287	241	126	268	275	224	215	98	150	176	182	246	203	286	281	225	237
1_143056091	359	288	274	374	287	208	257	187	343	189	368	335	274	265	385	342	314	266	345	225	259	390	269	291	353	216	290	235	385	315	345	248	379	366	298	448	499	343	354	219	241	243	219	284	270	398	452	378	309
1_143096173	398	370	337	405	301	267	240	239	349	154	409	343	293	266	381	367	289	260	393	261	329	378	263	394	334	221	330	271	348	282	376	200	333	313	244	375	380	320	340	189	187	264	237	313	246	359	396	325	364
1_143109768	320	306	311	390	313	256	229	195	362	172	390	308	278	304	328	366	320	255	362	213	277	398	232	324	359	256	319	211	354	279	315	227	362	319	306	372	435	359	456	184	248	254	244	312	241	332	443	342	346
1_143127619	194	125	177	131	116	109	87	92	191	59	156	128	120	110	200	132	86	70	158	148	152	211	143	174	146	95	132	132	166	111	149	76	159	128	38	94	106	65	110	24	42	67	91	130	114	139	158	146	148
1_143136809	312	293	301	342	282	235	217	158	309	149	343	319	273	266	345	302	274	216	313	207	259	369	259	303	326	237	296	217	335	322	340	229	332	296	186	330	375	307	324	145	202	200	193	233	247	336	397	287	297
1_143181370	360	353	342	420	353	241	238	231	362	161	451	359	283	305	421	395	335	299	369	256	310	466	313	360	389	270	338	225	404	347	386	239	357	374	341	476	514	402	479	235	308	312	278	342	266	381	477	372	303
1_143182088	327	353	309	379	307	212	249	186	341	164	420	330	298	280	360	326	297	228	367	252	279	420	284	269	362	260	324	234	413	323	316	216	384	365	277	369	453	295	326	157	210	231	220	336	255	360	482	354	315
1_143192878	430	420	440	536	397	284	310	246	507	245	517	447	341	352	443	475	423	318	455	313	361	510	361	445	480	321	403	342	497	368	423	322	397	444	417	558	687	490	427	250	322	315	336	412	319	460	525	505	420
1_143211931	272	268	244	287	223	183	201	152	273	124	303	249	180	185	254	260	206	175	270	172	222	315	186	219	276	188	217	169	294	222	241	166	266	265	241	354	389	226	279	152	215	213	164	229	198	287	329	252	249
1_14327103	329	266	257	310	251	186	203	177	331	118	318	319	269	235	282	281	273	227	294	216	239	349	231	292	300	230	256	191	318	291	322	197	279	304	168	256	282	193	237	116	123	165	161	242	219	330	383	256	283
1_143291644	371	361	353	443	363	278	276	208	402	204	453	422	353	300	440	443	379	286	438	242	372	488	292	401	367	271	392	267	445	378	369	275	394	395	361	486	567	382	379	227	267	320	272	364	305	397	522	419	364
1_143321718	345	396	376	475	342	244	274	191	438	209	418	409	322	295	383	371	343	282	423	274	346	427	313	366	405	284	376	263	412	371	347	271	379	395	310	408	487	358	404	194	253	262	279	363	266	401	494	387	329
1_143379851	394	400	382	448	332	274	250	203	423	216	489	379	332	322	389	406	353	265	396	245	345	473	294	387	444	313	379	240	434	394	421	329	387	431	300	476	517	342	395	288	278	265	228	339	315	492	531	360	339
1_143413848	408	361	356	488	345	243	301	259	409	224	522	383	347	322	423	412	400	317	446	251	308	488	358	350	453	318	358	246	478	387	372	277	424	359	380	482	591	368	436	228	308	302	305	347	305	462	549	474	406
1_143438064	387	372	378	468	398	239	301	246	434	213	488	370	320	346	459	389	354	326	463	256	353	517	331	401	400	308	376	292	447	365	384	316	406	393	364	517	539	409	377	210	292	308	273	377	308	423	514	400	363
1_143474642	444	398	377	446	395	228	290	242	471	230	483	412	328	384	407	459	398	313	501	281	365	564	341	403	471	323	372	273	449	386	408	288	396	420	441	527	580	448	506	288	314	320	291	380	332	466	562	446	416
1_143498686	330	356	320	433	322	243	272	198	354	206	550	315	317	307	370	389	352	274	412	274	293	428	372	378	387	241	320	223	482	343	426	237	422	436	365	467	486	397	439	234	232	278	230	348	303	419	467	419	353
1_14350695	134	118	114	138	155	89	99	70	191	66	146	121	123	186	132	126	141	118	158	127	114	155	88	134	150	97	127	77	141	134	142	127	224	162	50	3	81	4	5	3	50	6	104	168	108	147	194	137	133
1_143524601	421	397	382	476	398	253	301	244	441	209	514	385	317	352	423	447	375	317	404	293	366	505	316	417	391	318	370	313	419	410	429	315	369	417	367	450	488	389	398	226	274	282	292	383	298	507	495	450	398
1_14352463	130	124	111	136	142	82	68	78	127	75	142	119	94	134	129	129	109	94	137	111	94	120	92	109	119	108	104	63	135	108	125	86	173	149	74	58	34	39	49	25	22	37	65	91	116	145	157	141	109
1_143567931	265	258	272	353	281	171	212	145	301	150	347	256	227	214	275	262	208	197	298	171	187	316	208	225	286	184	265	139	288	230	256	181	315	271	252	349	428	262	315	153	175	210	194	234	191	265	317	262	265
1_143591695	344	325	356	440	282	192	275	209	346	183	419	273	288	265	337	344	297	278	378	255	283	402	251	327	335	276	330	206	353	313	365	218	326	298	287	410	449	342	392	196	248	245	262	278	263	395	421	365	332
1_1436503	405	394	338	392	327	287	318	208	395	237	487	378	330	301	336	426	312	281	405	242	298	503	283	381	396	308	357	231	435	346	373	289	387	403	379	466	530	330	401	182	240	261	303	323	268	425	474	373	303
1_143670630	310	281	312	366	302	223	229	182	326	165	385	351	233	266	313	314	268	207	340	196	248	404	271	294	335	259	312	200	370	282	315	218	323	305	255	396	499	303	308	168	193	200	215	264	228	375	410	306	294
1_143711195	322	272	254	379	265	194	226	169	275	146	347	310	234	241	283	341	285	199	349	206	241	350	242	278	325	215	284	206	297	293	300	187	303	286	326	454	482	306	368	214	261	226	180	276	193	322	356	333	247
1_143741735	354	258	290	391	265	216	205	187	347	182	413	325	254	257	324	368	306	233	336	222	273	386	269	317	310	209	291	227	366	342	312	203	338	291	363	503	546	414	465	226	288	282	193	315	264	362	439	338	287
1_143757493	307	321	307	355	274	210	267	176	356	141	370	306	260	243	288	339	286	246	363	174	268	396	230	283	289	246	313	168	370	318	300	190	356	333	275	367	453	293	341	210	250	225	194	296	239	356	401	347	309
1_143788238	396	380	370	464	327	237	288	230	399	224	476	366	349	341	431	407	370	275	373	259	397	479	323	420	389	308	390	240	429	350	405	238	411	401	399	458	520	411	470	207	310	263	273	335	307	406	509	407	389
1_143831554	384	372	376	494	364	293	289	245	435	228	559	367	348	344	463	413	405	292	394	246	337	493	308	380	439	292	357	278	495	404	390	283	465	390	390	443	509	397	490	233	252	298	279	344	298	429	540	446	359
1_143871665	130	143	125	160	115	93	130	71	137	99	210	130	104	136	114	123	130	93	128	78	139	165	132	119	179	122	168	86	119	136	114	83	143	171	130	117	197	129	111	39	75	102	85	134	114	134	151	163	106
1_143897428	424	394	398	485	397	275	305	219	440	237	507	373	357	344	406	415	377	271	369	256	336	503	279	401	403	292	373	258	475	414	422	258	416	391	344	476	547	439	411	213	248	234	288	374	335	467	544	426	386
1_143917657	291	266	317	374	266	183	222	178	377	164	346	319	265	278	317	305	279	247	302	227	244	366	220	289	320	220	287	202	330	312	289	228	350	295	290	386	413	278	349	224	206	244	204	267	240	344	391	327	293
1_143964154	277	301	282	380	365	200	247	168	340	167	333	308	250	248	302	293	318	256	331	238	281	410	230	309	277	243	275	236	410	305	306	216	310	283	267	389	396	309	274	158	185	212	225	246	221	319	389	330	295
1_143969568	361	346	273	404	334	238	270	194	352	195	421	335	289	286	365	389	335	239	383	255	305	431	272	347	383	288	310	203	436	336	361	254	368	369	320	357	464	313	309	169	196	251	238	314	284	414	437	356	352
1_143987432	367	321	344	421	329	221	222	201	370	167	409	313	258	246	355	349	334	249	337	215	342	425	238	301	374	247	352	208	348	295	327	223	301	338	301	378	488	292	315	186	200	224	224	284	251	355	431	336	315
1_143988123	461	409	437	528	390	287	313	251	500	202	542	438	343	372	442	415	416	282	457	276	386	532	338	448	486	319	412	256	459	389	383	313	484	434	401	555	623	479	501	270	334	328	329	396	321	505	568	478	441
1_144010687	292	299	313	406	295	206	202	168	301	157	369	271	270	239	366	368	248	235	312	240	251	381	272	316	345	231	313	211	367	305	295	220	329	356	302	362	454	346	364	193	225	244	225	284	247	381	437	321	292
1_144073429	386	300	336	436	374	268	295	213	413	170	403	348	295	307	411	429	334	277	372	229	311	469	317	376	333	246	366	222	411	380	353	266	405	380	346	507	573	388	439	247	264	276	264	326	279	390	500	366	353
1_144134238	87	41	41	225	69	49	173	38	46	213	467	79	13	216	38	84	219	7	35	12	163	25	87	17	397	170	229	15	99	56	47	29	74	81	179	5	7	30	24	20	22	36	27	38	60	58	62	236	81
1_144164709	352	342	355	423	355	244	233	225	372	214	439	375	316	266	413	375	331	246	387	212	310	431	293	311	379	263	308	253	428	379	383	263	363	392	321	379	387	314	353	195	218	239	264	294	288	406	513	357	385
1_144174343	453	441	471	677	472	367	380	281	568	263	630	444	395	416	464	534	467	315	526	335	427	611	359	467	522	382	469	350	538	431	487	368	486	441	451	538	644	441	548	282	346	335	383	419	326	545	666	543	448
1_14417802	368	296	372	434	382	251	313	222	437	182	467	377	294	311	365	389	380	296	381	235	350	490	307	370	409	294	351	224	455	363	382	246	349	393	399	465	588	410	419	215	298	319	249	319	260	386	488	391	365
1_144190646	468	390	458	521	400	306	320	259	511	296	561	429	330	358	437	485	413	327	422	272	409	524	337	443	467	369	436	301	474	404	386	318	426	482	313	436	504	355	353	202	219	229	357	351	344	551	596	493	378
1_144198501	260	234	226	321	218	186	185	140	243	143	344	248	261	252	282	261	255	175	274	200	234	322	211	272	306	221	274	195	238	227	323	166	253	270	223	361	432	251	346	157	199	211	167	268	179	321	369	239	270
1_144217433	370	311	309	449	328	236	270	193	361	153	396	359	313	259	323	347	323	249	351	241	318	447	285	329	359	270	326	251	425	365	347	235	382	387	244	428	460	354	370	205	240	263	233	302	265	400	423	365	361
1_144273046	286	247	265	266	261	155	162	154	289	110	314	237	201	202	322	278	198	179	256	184	239	270	234	248	222	189	242	169	317	249	275	197	258	258	152	201	260	166	211	102	137	144	170	209	216	266	334	220	159
1_144314248	374	314	332	400	304	247	226	205	339	207	390	327	289	296	390	387	308	290	366	232	280	445	310	376	356	262	370	230	421	327	334	258	385	379	329	455	452	298	402	217	242	276	234	324	302	427	438	372	365
1_144348682	353	306	300	397	304	236	225	214	376	207	381	304	277	286	350	303	310	247	358	231	282	416	260	280	344	247	308	185	369	320	315	217	334	330	246	358	480	257	375	218	263	284	223	270	221	399	405	336	341
1_144380987	299	247	269	333	247	168	243	155	353	159	338	292	228	255	289	337	280	219	260	198	240	341	208	248	300	247	268	190	314	274	279	195	281	299	223	342	382	297	307	176	189	204	208	266	200	335	382	307	279
1_144386276	329	244	280	336	234	233	202	164	367	146	418	284	284	241	330	287	283	249	390	215	295	335	249	327	305	178	303	206	366	292	313	175	364	301	294	406	529	333	379	198	201	252	207	285	253	324	367	335	310
1_14438946	268	243	224	272	257	168	182	152	257	109	296	222	198	206	251	249	244	191	277	154	199	301	200	217	272	184	231	147	286	216	268	166	283	264	182	287	246	196	200	120	135	141	165	174	210	272	337	253	239
1_144392708	320	333	327	395	323	255	242	193	352	173	408	345	242	297	317	394	299	217	297	233	240	420	254	273	339	251	354	231	365	279	294	260	323	334	284	323	384	322	284	144	211	217	210	282	227	380	475	338	318
1_144411033	312	391	324	386	338	275	258	240	418	204	466	394	269	310	370	341	380	295	383	303	305	473	326	377	400	270	333	223	409	334	367	267	379	396	308	425	481	353	403	225	274	294	241	354	269	385	547	375	373
1_144438520	292	269	304	387	284	194	217	161	289	126	327	293	230	229	291	303	285	234	306	184	280	368	227	279	263	215	288	207	322	307	298	211	347	263	192	316	337	267	277	167	159	179	216	266	227	322	456	304	292
1_144444274	422	398	389	492	382	266	301	227	474	240	520	430	357	347	445	413	391	321	435	279	341	538	332	364	490	317	422	281	464	434	447	288	437	460	323	497	552	402	435	247	271	288	321	404	281	464	552	464	420
1_144487373	354	309	266	461	323	237	263	213	383	157	423	353	272	313	368	342	335	252	334	211	266	417	275	310	314	295	317	227	379	352	349	244	343	326	301	404	499	310	328	203	242	274	249	329	284	405	470	366	337
1_144524860	222	226	253	357	254	179	226	177	274	139	344	257	238	218	273	260	260	200	279	203	221	342	224	246	293	190	259	194	301	233	280	145	269	285	210	283	348	226	258	156	193	184	147	269	206	326	335	288	222
1_144551980	321	310	286	354	290	227	216	185	329	179	374	280	259	255	293	301	317	214	312	186	263	372	207	287	338	244	312	211	350	266	331	204	328	358	286	408	447	390	381	171	268	242	227	277	248	370	380	331	291
1_144598855	359	360	323	386	355	256	276	211	361	200	437	335	264	267	322	330	275	242	357	243	241	449	242	322	356	245	318	229	365	311	315	230	363	377	297	338	385	283	389	161	211	198	232	292	269	348	433	352	331
1_144655944	383	393	412	467	377	298	270	212	422	211	439	377	343	300	432	401	393	323	438	258	326	482	282	374	420	295	379	261	462	372	385	307	456	460	350	475	570	379	456	226	271	278	286	320	258	423	523	445	329
1_14468038	220	198	178	223	174	133	127	109	198	108	215	159	149	146	221	218	160	154	191	117	165	215	138	172	189	146	199	116	238	208	168	136	201	213	130	140	194	125	99	66	105	127	144	135	169	246	233	200	201
1_144683245	297	304	296	385	267	195	232	153	315	165	404	282	281	281	325	327	294	233	293	242	272	361	268	280	358	251	287	224	365	329	342	213	300	329	285	402	421	339	324	166	184	198	233	323	259	368	433	335	339
1_144704306	349	314	255	386	288	225	245	174	365	146	399	295	273	253	347	328	285	235	346	234	275	373	250	329	329	249	305	221	382	282	311	218	351	375	238	381	390	298	330	163	205	244	259	288	242	392	417	315	299
1_144733397	324	295	336	372	342	255	266	181	366	181	393	375	253	268	351	335	335	252	361	263	265	424	278	326	347	232	317	240	370	288	362	222	324	340	318	403	546	355	401	203	265	257	208	291	253	388	404	381	339
1_144758824	386	356	361	472	321	223	250	199	420	180	448	343	305	304	422	373	368	281	400	243	329	465	289	378	395	282	363	257	387	336	397	257	407	363	372	490	600	426	490	236	285	288	245	345	276	381	473	393	356
1_144797574	283	361	336	377	295	210	270	189	318	189	444	324	303	283	337	314	326	229	341	218	265	449	239	343	366	257	299	243	419	310	346	252	372	363	286	392	445	360	372	200	252	254	205	284	243	388	463	337	365
1_144835742	289	297	252	386	254	194	233	157	339	190	393	282	224	237	262	276	289	220	348	188	256	373	266	278	331	236	287	171	377	326	283	212	296	345	305	419	448	302	351	168	252	184	198	288	230	376	384	310	299
1_144846143	385	299	271	343	281	215	240	156	338	151	382	292	249	231	313	302	261	215	294	241	253	361	253	281	292	265	273	238	367	338	314	194	325	314	194	340	413	325	325	148	208	213	245	263	255	307	400	308	327
1_144910294	400	360	408	503	392	300	305	230	462	203	525	385	354	339	459	428	402	303	437	281	388	487	315	398	428	275	383	288	475	399	429	308	473	443	352	517	710	468	493	273	310	303	264	367	311	457	536	441	456
1_144951932	482	472	446	568	459	352	308	246	517	290	605	537	428	456	509	482	494	334	459	373	456	581	366	499	566	327	456	335	511	448	423	320	484	468	397	552	621	484	450	247	299	377	393	485	373	479	655	515	448
1_144972015	292	303	321	381	266	209	233	206	308	149	390	270	260	270	374	320	255	209	327	209	239	397	234	279	311	243	332	214	370	271	336	195	304	298	284	338	483	306	337	188	222	217	222	265	222	308	384	305	318
1_145009247	387	348	369	431	354	265	280	239	452	217	483	425	301	329	373	355	385	266	416	249	341	476	270	375	399	328	361	260	459	339	380	264	429	375	354	419	593	377	437	213	283	291	293	350	287	388	537	404	393
1_14502746	212	71	188	218	178	135	52	32	89	42	243	194	148	160	86	101	227	64	201	57	159	370	173	184	212	55	63	201	104	338	88	138	334	90	25	52	48	210	37	108	134	26	148	192	152	208	124	309	94
1_145059132	345	347	304	388	347	222	275	215	394	207	460	319	280	281	404	330	333	283	386	217	306	423	283	338	354	255	367	224	400	347	351	210	396	385	303	398	472	312	353	189	215	255	230	348	271	429	469	350	351
1_145114963	341	294	318	383	320	193	237	165	314	186	392	329	290	235	320	338	272	196	329	227	240	397	242	299	312	234	291	211	352	268	293	230	323	280	324	383	535	384	403	182	260	284	227	276	249	370	413	314	290
1_145121406	341	332	401	439	364	251	297	234	427	203	488	405	337	320	459	426	380	241	380	250	334	478	296	407	404	299	404	262	484	355	374	252	400	409	322	372	506	405	337	187	223	307	298	385	298	439	518	451	370
1_145121408	344	335	402	440	364	252	297	237	428	203	487	409	337	322	460	425	380	244	384	252	335	480	295	411	401	300	404	266	481	359	374	251	402	409	322	368	507	408	333	186	224	306	300	385	303	441	519	454	371
1_145129368	230	165	201	250	216	128	144	125	223	77	226	198	162	160	212	228	206	134	220	143	153	228	169	203	201	154	202	132	239	213	246	131	193	199	109	175	222	151	155	65	100	123	123	204	169	215	275	212	190
1_145165550	256	253	224	312	248	166	211	169	241	118	330	248	226	221	279	263	222	194	243	178	198	321	232	240	269	216	254	175	266	239	260	166	268	296	283	344	419	342	340	164	249	200	181	230	192	270	334	291	226
1_145190610	321	289	272	383	259	215	261	200	370	194	482	328	265	283	353	288	300	255	343	198	314	436	261	291	371	238	349	250	346	353	291	229	367	377	295	346	433	348	320	178	175	252	211	306	258	425	386	367	330
1_145215099	356	381	391	467	369	282	266	219	459	238	446	398	321	298	393	354	381	278	389	256	313	499	353	370	393	314	380	278	404	348	358	275	410	406	389	477	526	411	421	283	275	324	270	353	303	448	465	396	373
1_145222792	244	215	206	358	214	205	176	135	276	137	372	236	222	210	242	232	246	179	200	192	240	355	223	226	271	196	241	173	263	250	171	189	279	212	174	325	407	282	267	177	177	210	154	207	199	233	318	290	295
1_145258083	359	319	373	424	366	262	263	204	416	191	438	319	330	280	338	382	338	270	382	267	296	429	273	354	350	287	370	237	433	333	384	265	381	396	326	484	514	380	378	246	230	316	261	322	289	408	465	381	319
1_145278241	331	302	313	399	329	204	235	186	365	180	385	287	278	236	335	319	273	214	381	192	278	445	272	330	321	260	313	219	369	279	305	238	321	331	248	329	382	242	332	142	260	211	223	260	230	371	449	353	283
1_145280015	412	418	390	550	415	311	358	240	487	239	511	404	395	355	460	484	395	352	424	306	367	582	348	410	464	342	420	330	510	416	429	311	415	488	407	588	698	509	560	339	332	323	288	429	298	479	549	484	455
1_145470566	391	372	395	499	350	266	273	217	436	196	505	393	326	327	425	387	388	229	397	269	324	504	285	367	374	297	388	268	458	351	396	286	408	379	314	500	459	391	482	244	285	286	227	367	315	414	550	408	360
1_14551165	376	328	330	444	326	269	253	220	379	198	413	299	281	264	355	417	328	246	382	248	339	442	278	326	355	285	370	247	439	346	347	258	311	351	310	418	471	384	362	215	266	275	255	332	286	363	463	391	402
1_145524895	323	320	275	433	316	223	267	207	349	158	419	288	240	264	331	334	318	243	295	258	275	412	208	305	354	241	322	272	344	295	339	214	328	321	311	389	463	320	348	195	237	260	215	277	279	315	402	376	286
1_145573877	412	396	426	533	439	285	314	259	482	201	495	386	330	350	416	445	422	317	452	299	344	551	293	440	457	312	411	286	520	407	414	269	435	428	421	541	637	404	505	305	287	349	327	390	305	468	594	440	439
1_145598398	365	311	358	439	309	235	271	225	371	187	491	344	304	293	355	364	322	290	396	255	307	444	290	366	355	269	349	249	450	336	380	290	393	398	307	415	485	364	352	226	222	278	262	324	278	413	484	411	378
1_145622616	315	261	262	297	279	185	202	170	312	130	348	263	215	212	308	280	263	218	286	166	228	330	236	277	302	203	263	192	290	277	308	201	276	292	264	393	404	307	363	157	199	233	203	229	195	329	379	286	289
1_145643805	292	265	241	324	256	209	230	176	318	157	373	298	225	238	321	302	304	235	325	178	273	374	209	264	340	221	278	197	336	274	312	200	290	311	300	347	446	310	352	160	208	220	175	236	217	323	407	304	305
1_145669603	311	284	269	374	277	208	229	174	321	156	397	299	271	219	343	305	250	243	321	216	244	344	246	312	267	236	299	204	328	325	327	189	295	348	227	280	379	277	282	148	165	190	198	307	237	342	442	314	301
1_145682206	418	391	417	521	385	286	332	259	431	235	575	503	407	400	480	482	457	279	443	282	384	605	393	456	450	326	426	307	504	457	430	322	491	390	437	570	691	475	530	265	343	336	311	391	357	506	598	488	415
1_145710048	385	304	336	441	297	278	240	188	376	163	445	366	228	295	361	342	319	248	323	231	324	415	296	274	374	249	366	215	362	319	345	204	367	359	252	310	423	283	293	201	228	229	224	310	296	407	468	376	357
1_145768329	151	153	155	202	133	94	147	85	181	82	224	183	130	155	153	180	163	101	173	121	145	231	127	144	163	108	181	113	179	168	153	129	178	181	141	190	256	153	172	86	102	103	122	151	143	160	223	194	148
1_145777153	368	343	396	488	341	254	300	231	413	249	477	382	314	332	419	403	378	281	418	244	313	469	330	372	427	309	381	286	421	384	410	282	407	412	397	538	582	450	423	224	281	337	271	369	307	444	551	427	375
1_145804209	354	335	364	416	291	244	283	201	363	197	461	382	273	333	375	370	319	252	401	246	304	451	336	343	402	273	332	289	430	365	380	276	360	373	323	473	565	404	433	200	248	287	219	325	258	378	494	419	320
1_145833898	315	344	341	489	327	222	297	200	353	240	377	367	273	288	405	374	352	275	389	255	285	441	337	381	313	231	300	241	411	364	401	264	378	399	341	471	429	375	367	183	258	275	251	294	297	464	490	408	337
1_14587033	140	144	91	170	133	82	89	100	159	72	167	128	83	91	119	152	109	86	166	78	161	196	97	157	156	83	137	89	167	114	129	83	152	127	21	79	57	65	44	43	41	36	88	113	100	157	149	104	128
1_145873012	443	387	400	559	441	281	311	274	502	214	584	417	343	359	420	432	386	296	485	268	359	589	372	353	438	326	403	301	469	399	474	277	505	437	418	464	622	401	437	232	293	310	366	354	293	463	569	446	410
1_145901459	412	396	371	493	350	244	288	230	444	239	478	415	362	303	420	426	401	320	285	272	339	514	357	395	437	295	377	265	474	361	263	270	393	287	193	478	495	416	406	247	253	278	286	399	361	320	580	452	410
1_145943762	353	309	315	363	276	226	261	169	338	190	397	294	240	270	295	323	277	208	307	192	237	385	264	273	343	213	330	180	372	303	268	174	299	330	279	378	458	317	356	179	219	199	188	270	234	377	406	330	322
1_145971743	391	330	367	471	358	267	267	247	422	197	471	370	314	303	381	377	364	269	398	225	306	464	290	369	413	254	377	317	426	368	367	254	422	416	266	375	461	329	346	194	236	213	268	347	257	424	523	412	395
1_145986598	337	298	321	389	309	242	255	191	402	200	444	344	263	277	363	312	297	264	357	244	256	423	259	332	354	241	355	244	402	326	369	241	354	358	280	382	485	306	418	175	265	281	232	283	237	427	435	352	309
1_146011363	272	310	302	323	302	207	239	150	295	160	305	273	248	261	274	301	268	215	312	207	241	363	234	255	297	202	270	197	365	303	306	222	285	337	282	341	432	309	362	204	225	258	181	275	192	345	433	281	295
1_146033173	391	342	303	424	385	263	279	202	409	174	451	394	315	346	409	368	334	260	392	217	305	459	326	348	369	294	397	241	425	312	346	261	377	381	375	572	555	380	430	249	274	320	219	338	298	426	507	392	325
1_146059100	302	295	307	347	264	221	248	168	342	167	390	322	228	264	316	312	279	213	328	205	263	356	252	285	325	253	335	227	343	307	310	244	316	346	340	422	487	330	445	203	236	252	207	284	231	394	466	311	302
1_146131914	336	297	334	453	313	228	274	212	366	228	455	321	337	326	391	395	326	259	350	231	314	464	291	406	397	294	350	261	415	351	375	278	357	404	374	494	539	361	477	258	293	326	261	340	311	411	466	394	358
1_146164169	426	413	359	525	428	262	329	282	468	244	522	435	315	331	485	394	415	338	442	265	340	513	361	450	430	309	373	261	436	389	407	318	437	451	373	445	544	382	406	225	280	274	326	390	332	505	539	437	398
1_146223344	349	319	284	378	323	212	204	212	356	170	396	307	256	280	336	338	243	241	345	178	226	403	267	228	317	260	329	184	368	308	277	226	348	336	274	379	393	277	326	159	209	216	216	293	247	393	410	319	353
1_146251344	396	387	422	487	427	296	339	280	451	269	491	356	365	340	444	439	369	299	405	286	382	497	353	383	419	292	358	312	457	426	414	302	458	451	374	488	531	403	406	224	293	303	380	362	297	511	569	445	413
1_146267224	464	410	421	585	391	292	333	291	486	262	510	456	413	371	537	449	457	339	452	296	420	591	397	479	480	320	410	294	499	466	454	329	469	504	377	492	621	479	424	221	302	323	366	395	319	533	584	510	423
1_146302724	386	402	324	441	379	265	300	229	389	217	438	346	339	315	385	390	358	250	441	253	305	462	268	338	378	297	372	280	424	371	408	256	398	408	322	487	547	377	422	208	274	294	249	324	294	388	487	371	350
1_146354654	427	424	448	593	481	294	330	272	500	267	557	442	378	378	493	457	432	339	489	330	424	623	337	431	468	356	408	337	523	453	425	349	482	485	430	610	677	514	474	309	290	343	421	384	344	510	626	475	481
1_146384458	273	195	195	259	234	157	188	128	248	133	307	222	211	194	275	283	225	189	268	204	222	325	232	253	226	209	249	163	230	236	254	175	255	244	81	138	200	134	125	85	84	163	194	200	172	286	309	283	228
1_146407055	294	264	248	283	233	195	182	174	253	153	290	249	186	191	241	223	194	183	277	141	200	286	203	200	207	188	218	148	275	246	246	170	268	250	235	296	338	204	244	144	170	180	177	222	185	261	325	254	214
1_146433117	408	323	364	441	356	258	278	219	441	201	443	398	320	308	392	371	347	286	392	260	296	483	310	390	369	258	337	236	451	351	365	299	363	389	300	357	409	299	329	193	219	212	275	392	283	432	472	449	349
1_146455377	340	339	292	398	291	229	246	195	357	175	371	376	281	287	389	337	314	258	359	259	251	412	303	274	356	252	345	215	377	317	327	224	367	346	281	363	424	320	307	149	193	254	207	298	241	374	476	359	314
1_146492261	375	352	369	402	332	257	249	228	421	205	453	379	325	268	376	357	345	278	363	250	315	524	276	326	392	254	394	257	413	319	376	290	353	352	298	520	485	401	449	167	275	293	221	334	288	380	485	387	359
1_146521361	366	368	340	449	319	228	259	234	383	188	421	352	288	302	339	327	353	271	368	251	303	442	269	328	357	244	353	257	369	323	380	236	352	336	268	402	467	311	325	150	214	260	271	309	232	367	471	368	354
1_146558067	358	335	358	465	337	264	273	222	404	197	477	405	319	307	384	383	301	285	376	285	319	482	281	341	390	261	373	261	446	365	382	264	407	335	298	449	478	330	419	186	212	269	233	306	287	396	431	400	332
1_146558794	382	439	386	486	390	305	341	223	438	229	530	385	358	352	440	417	430	322	462	298	340	518	303	384	424	311	345	335	478	401	435	323	429	421	449	630	789	562	525	278	340	407	292	369	329	469	560	533	412
1_146587678	342	368	378	456	349	242	267	219	378	168	428	367	352	283	364	353	316	247	402	242	307	463	280	326	381	282	328	294	390	328	406	289	373	368	372	406	499	366	405	214	281	258	235	332	303	420	466	381	357
1_146611181	342	306	316	419	371	222	230	211	410	167	433	345	277	298	393	366	318	247	342	268	292	404	294	397	405	268	329	222	392	320	340	249	340	361	275	368	455	295	354	172	210	226	262	317	272	417	413	384	325
1_146632014	319	352	317	389	280	198	265	193	355	174	377	319	289	257	333	325	307	257	394	226	275	381	274	330	349	244	304	222	379	343	302	219	352	338	317	429	507	351	374	209	255	270	224	323	249	384	412	340	306
1_146633665	344	339	350	463	357	242	294	226	438	203	479	333	355	287	384	383	340	279	344	251	305	463	277	333	374	234	374	215	380	370	368	225	383	394	329	412	450	374	353	203	248	329	284	300	274	453	509	358	336
1_146677989	360	368	333	477	349	253	273	216	435	197	453	381	309	298	386	392	378	284	452	244	323	526	307	384	380	271	330	307	492	338	393	262	382	412	429	543	589	414	567	202	321	285	233	341	263	430	493	413	349
1_146704618	265	256	277	302	240	183	196	182	281	107	299	264	254	209	287	331	220	219	302	203	204	353	219	284	230	235	295	205	323	199	322	185	301	263	244	372	416	289	346	131	218	217	173	291	193	314	383	280	258
1_146728214	317	315	229	428	346	240	267	176	389	169	419	334	239	284	315	380	343	278	325	266	254	392	246	316	315	249	322	217	351	339	346	250	378	345	303	424	470	331	321	220	221	275	220	231	264	366	423	382	288
1_146790949	356	374	318	424	348	261	240	229	357	177	386	324	283	331	364	367	312	292	351	215	316	424	273	323	394	233	330	226	375	339	341	232	360	381	310	447	492	343	419	187	257	258	244	320	279	421	442	390	325
1_146833973	391	372	419	480	399	279	275	274	437	190	537	384	388	366	435	433	372	325	438	272	369	519	332	403	415	299	398	286	484	371	418	301	409	421	339	445	530	355	441	235	231	302	254	395	296	477	555	451	393
1_146862570	346	393	372	468	380	252	250	246	426	195	474	334	333	307	427	422	383	281	405	269	316	498	321	365	478	270	442	259	456	404	377	279	357	397	323	510	549	406	442	207	287	249	235	354	285	435	550	431	365
1_146897615	382	321	370	425	346	227	250	230	385	168	438	372	304	287	402	358	360	253	351	227	294	480	258	326	387	224	338	287	368	356	370	248	384	409	312	387	533	334	378	203	239	217	237	332	263	398	453	377	338
1_146911738	293	235	265	303	242	177	213	128	240	143	367	260	231	209	256	267	217	177	262	177	236	354	186	239	252	175	235	172	276	240	284	180	251	238	184	329	392	322	298	167	199	195	174	240	168	298	336	265	255
1_146919708	319	313	333	441	347	203	255	204	395	191	436	320	285	317	367	341	306	235	392	240	285	434	226	325	350	256	371	207	371	313	339	227	372	386	305	371	457	337	347	162	240	243	248	365	240	403	441	378	337
1_14693263	134	87	54	115	103	37	29	91	58	75	130	102	73	70	173	115	54	82	107	26	155	118	130	109	53	55	61	67	108	39	57	69	40	136	50	143	0	77	75	0	51	37	125	146	81	102	144	42	160
1_146940032	287	307	305	345	277	200	236	184	310	159	369	279	240	272	284	295	275	252	289	213	276	371	209	287	318	211	301	214	292	322	299	210	293	305	235	352	398	297	282	150	187	215	216	283	228	313	403	323	263
1_146969169	415	360	371	479	385	235	307	253	401	198	479	387	315	374	425	409	344	296	434	277	287	494	313	375	415	263	382	266	447	378	407	276	389	355	313	516	585	423	451	209	275	294	244	354	286	445	479	409	383
1_147010246	366	314	346	409	298	236	274	188	346	179	388	333	300	287	383	358	301	260	362	245	308	426	291	347	385	295	330	228	409	331	365	250	358	318	314	441	537	435	362	206	248	273	257	305	248	398	461	382	305
1_14701081	394	390	387	492	384	287	314	223	408	219	543	426	343	341	438	416	380	320	415	281	359	460	315	429	412	302	380	315	502	395	434	310	403	438	388	489	619	436	420	236	292	267	283	373	297	472	562	459	366
1_147023886	406	387	416	530	363	290	300	275	452	263	599	415	374	346	455	434	390	321	419	290	365	531	354	432	485	347	424	286	522	379	427	344	475	412	395	482	482	381	392	257	291	256	367	420	323	558	606	471	445
1_1470297	410	354	356	470	392	255	276	212	419	173	471	412	311	327	455	398	363	276	404	250	331	543	307	401	381	298	324	239	395	414	392	274	399	445	354	400	558	322	397	191	285	314	260	376	280	426	508	436	382
1_147066830	406	335	388	450	400	261	320	191	428	183	547	419	329	316	375	423	358	254	382	264	307	453	339	393	416	264	354	268	487	388	398	294	430	384	372	484	597	476	442	239	263	287	262	350	273	447	537	429	348
1_147076680	371	359	331	422	337	272	279	197	377	201	498	340	315	306	427	369	319	270	398	245	315	436	307	365	372	265	384	255	399	367	378	219	414	361	290	423	452	322	341	197	213	253	269	321	281	442	479	382	352
1_147121098	358	330	343	426	328	209	260	238	404	158	434	328	290	306	350	389	314	245	361	286	301	438	278	381	380	288	335	238	400	366	397	245	406	392	344	420	533	389	423	258	277	280	258	295	270	383	472	351	364
1_147141657	372	360	377	447	365	293	261	215	423	178	471	376	351	307	409	413	388	283	412	268	344	504	362	399	417	297	366	274	444	434	382	264	399	394	325	506	475	353	466	213	283	250	290	338	301	412	536	404	368
1_147175382	340	337	317	394	272	232	246	192	408	157	356	333	268	243	329	312	341	233	341	209	290	389	230	353	333	273	288	171	328	386	282	227	389	341	287	399	424	367	358	187	224	237	261	300	280	324	421	371	369
1_147195760	311	303	294	297	280	196	186	158	331	147	422	251	237	230	330	313	291	209	302	190	263	393	245	258	252	253	302	191	334	269	287	222	278	318	231	323	367	188	313	169	193	192	220	255	226	334	400	323	275
1_147255491	352	317	366	446	352	270	299	218	425	214	469	348	306	300	397	413	375	272	404	253	293	468	328	377	416	338	388	287	437	373	378	260	317	390	313	466	512	296	382	211	269	266	279	358	282	362	518	351	362
1_147314194	470	436	471	507	387	323	335	291	542	265	579	438	385	411	521	482	452	368	481	321	376	557	374	491	475	363	418	283	511	425	484	353	469	462	438	626	790	544	570	353	358	401	308	428	372	524	633	517	407
1_147333670	349	334	292	413	318	214	265	213	326	182	423	312	297	288	327	359	298	246	372	215	240	392	291	347	340	273	307	232	375	287	333	252	335	315	252	377	400	302	354	195	179	225	233	302	239	348	413	310	338
1_147334486	284	260	297	359	268	204	190	187	355	145	380	325	285	272	321	327	234	206	317	212	242	328	218	273	289	186	322	201	306	305	321	217	298	295	258	333	390	351	347	170	236	241	204	252	225	299	408	273	295
1_147335277	306	328	296	391	318	216	242	181	283	184	401	298	301	306	340	308	290	227	388	184	245	368	245	316	307	224	298	178	306	296	327	240	319	322	241	390	454	318	283	133	220	266	198	244	213	379	419	305	309
1_147358989	308	268	287	391	300	239	240	194	398	174	419	326	276	267	353	373	259	247	348	262	261	402	302	320	318	251	318	275	325	291	318	230	337	336	325	465	490	373	434	223	245	251	197	284	249	368	429	386	336
1_147383154	359	298	311	422	282	226	252	188	394	193	414	352	313	304	339	336	334	250	332	226	277	454	287	326	330	232	315	213	393	290	328	230	371	340	248	363	404	284	267	148	210	237	241	295	265	374	464	375	333
1_147410842	304	322	316	344	305	227	246	156	330	161	440	333	225	271	345	352	277	224	316	205	251	394	246	309	322	248	313	202	350	291	289	232	378	363	285	387	440	386	403	157	258	264	200	255	226	366	441	314	302
1_147421398	414	344	350	433	345	257	285	227	478	206	467	368	309	346	382	375	384	280	344	260	323	460	312	367	387	261	362	250	418	423	334	273	366	397	444	524	636	442	511	248	318	315	249	335	311	389	474	416	354
1_147457957	418	387	363	502	360	277	302	217	468	207	475	395	362	351	430	434	370	327	456	261	350	537	223	366	433	265	319	233	379	367	442	330	384	373	395	489	615	459	362	205	298	203	264	381	285	479	537	403	344
1_147467962	384	331	381	417	386	278	301	235	416	183	503	353	306	334	434	342	358	244	413	243	308	455	317	346	368	253	377	256	403	403	359	305	437	409	298	498	514	368	367	218	257	287	283	324	277	444	520	425	379
1_147484581	377	383	349	428	318	257	274	174	435	172	460	418	326	334	369	397	372	256	370	224	312	465	271	311	373	270	353	207	406	364	361	267	356	342	263	351	457	308	251	181	181	248	275	331	265	388	442	378	370
1_147504217	370	332	353	465	334	258	271	204	418	200	437	361	311	334	410	360	296	262	406	240	312	450	307	323	383	244	365	247	443	363	392	248	360	396	345	504	598	386	375	213	270	287	273	368	252	421	461	386	360
1_147527101	384	327	372	496	383	305	288	231	421	211	515	365	329	340	405	366	404	277	434	237	333	458	338	382	434	307	356	293	455	408	376	298	421	379	374	533	643	399	491	208	290	283	267	371	270	475	499	442	399
1_147550991	303	285	297	337	296	190	248	183	341	143	374	305	257	222	310	317	268	210	330	199	282	362	234	304	283	228	313	203	362	331	356	185	322	282	255	381	428	315	375	164	228	197	224	284	268	350	441	297	269
1_147556902	428	454	412	499	405	273	317	233	448	201	526	434	355	361	441	431	443	308	409	297	359	526	331	390	421	313	399	282	469	401	450	285	398	479	410	498	598	439	498	212	324	315	267	379	295	520	575	456	381
1_147582980	418	390	397	470	401	275	291	223	428	233	527	394	309	384	446	408	358	306	431	293	395	567	290	414	434	294	368	273	501	384	408	281	401	420	364	521	634	494	442	230	322	355	308	384	289	484	549	414	409
1_14762257	128	127	85	149	112	72	96	76	116	50	167	121	115	103	146	155	132	79	110	70	97	135	102	113	119	76	118	80	127	121	119	79	140	144	12	31	24	18	18	18	14	11	61	110	89	128	151	130	95
1_147640547	365	348	351	428	331	274	289	214	388	207	458	378	313	295	383	346	322	258	388	273	308	439	294	342	404	306	371	259	399	328	335	242	341	393	326	465	520	374	410	204	265	278	235	343	243	439	464	401	350
1_147668641	325	349	351	502	381	242	277	227	370	200	411	362	331	299	428	441	332	300	416	269	319	419	321	340	402	317	353	266	426	350	393	225	361	400	386	524	588	409	442	251	311	317	261	342	263	412	526	461	315
1_147672973	359	305	382	466	329	259	257	196	412	205	471	379	338	280	380	355	334	274	421	257	303	480	312	361	378	287	379	295	403	378	372	283	383	358	333	546	584	386	470	235	298	311	285	323	310	453	522	396	378
1_147698384	297	314	343	411	348	241	255	201	359	183	388	316	285	254	301	318	300	253	353	217	270	406	279	317	348	248	307	239	363	306	308	236	344	366	270	410	499	350	393	202	271	269	215	278	213	359	426	346	284
1_147737756	425	372	399	472	363	293	314	233	419	199	516	381	348	360	403	432	395	305	436	274	367	546	304	446	424	310	351	257	502	391	444	294	449	440	403	513	643	427	491	254	328	324	312	377	308	482	571	460	363
1_147770500	317	286	327	411	279	201	233	176	338	156	387	302	267	268	354	289	328	253	340	226	294	404	264	346	406	259	307	220	340	288	306	212	317	333	285	388	444	317	363	171	248	239	221	294	234	343	438	334	258
1_147787147	297	298	283	390	294	217	239	188	341	170	375	325	244	251	312	316	283	234	375	210	267	397	265	278	323	249	298	209	315	261	313	232	311	313	263	420	493	392	419	192	285	283	216	284	239	339	435	352	286
1_147812230	279	271	268	377	264	221	197	146	332	167	357	293	239	239	303	282	243	231	322	186	214	409	238	293	325	218	308	188	331	285	292	248	286	279	239	304	396	292	314	172	229	205	228	244	211	376	392	341	290
1_147841620	393	332	373	423	347	272	264	223	370	178	453	375	328	331	399	357	351	279	361	219	273	425	296	354	359	272	323	247	370	308	379	277	340	324	267	430	464	328	395	170	245	202	278	326	261	366	469	381	348
1_147883938	262	240	171	239	156	121	138	140	204	103	271	165	181	173	216	197	224	110	239	174	175	264	179	246	269	148	231	146	265	192	227	168	262	244	157	214	305	175	189	118	145	121	164	186	163	256	276	212	192
1_147920597	326	331	306	411	299	240	260	210	379	182	403	289	304	276	350	327	305	229	352	234	288	400	250	323	378	244	311	209	396	318	349	259	326	386	300	475	545	335	409	195	254	302	226	339	242	388	441	335	344
1_147955914	309	280	338	384	309	207	243	201	337	172	405	309	253	267	328	365	337	218	333	253	263	401	265	354	337	250	326	222	380	303	331	237	322	372	256	396	475	365	352	162	236	229	229	314	221	344	455	335	267
1_147978298	297	299	313	332	268	192	231	209	307	166	369	271	248	255	345	294	322	220	329	188	282	356	274	270	368	219	303	189	336	297	333	200	318	347	242	297	407	251	325	155	166	206	201	299	216	341	349	343	279
1_148009894	327	295	304	381	265	241	264	200	341	184	469	291	266	258	341	349	324	215	320	221	286	400	249	293	359	249	324	224	358	304	365	214	330	348	278	341	422	285	349	195	221	251	189	333	235	343	409	301	321
1_148057850	43	45	193	75	259	50	129	32	189	97	81	189	43	166	179	294	48	230	58	44	40	69	42	51	48	42	41	50	199	176	57	38	61	72	119	146	160	155	86	43	93	121	32	56	43	71	250	183	148
1_148088594	314	314	294	398	295	232	243	183	368	174	391	348	308	273	342	360	311	244	359	222	306	439	277	335	312	261	312	239	355	276	329	238	346	389	273	449	442	296	375	158	270	253	221	285	270	380	427	328	332
1_148122179	306	286	307	373	288	228	223	214	339	173	354	318	282	273	367	337	281	220	352	223	281	415	259	323	373	243	295	248	344	268	334	238	344	318	264	418	442	318	410	179	227	234	220	285	245	397	421	304	303
1_148123790	280	308	277	343	324	213	238	185	258	129	367	303	264	223	347	319	272	231	319	211	240	383	243	279	289	218	280	225	300	278	327	206	328	324	289	398	463	339	360	185	246	259	203	255	233	298	377	319	293
1_148158624	306	300	274	380	259	240	240	182	361	146	423	310	280	261	326	363	302	194	334	190	277	360	246	317	336	220	287	208	371	258	321	219	307	301	262	344	384	276	309	153	194	197	189	290	183	351	447	316	330
1_148236132	452	395	425	522	420	276	325	241	458	193	491	414	359	353	447	431	371	301	476	282	352	564	351	397	418	336	368	290	509	395	423	291	455	488	415	566	571	412	465	220	298	346	288	370	314	456	584	451	401
1_148307587	408	421	413	454	384	288	300	229	407	233	533	330	333	368	393	411	398	298	484	272	331	518	317	419	406	336	379	270	497	377	392	315	425	429	311	469	509	335	436	226	255	278	328	336	286	418	529	436	409
1_148351770	301	321	291	414	316	257	234	204	358	187	397	311	309	283	340	357	350	274	313	232	297	405	278	285	342	240	342	191	377	301	335	230	355	350	241	348	353	264	307	146	203	210	216	310	253	405	425	349	374
1_148388848	286	287	281	364	251	213	237	162	348	144	373	280	225	225	329	305	305	187	323	205	234	375	207	307	303	227	250	216	310	304	283	212	308	342	267	422	507	328	425	198	229	291	194	269	214	349	350	335	298
1_148507238	281	269	281	300	266	149	210	163	277	137	345	272	220	222	273	297	234	204	282	196	190	385	229	240	273	204	296	200	301	236	320	171	290	257	226	267	340	220	302	120	173	198	181	225	189	261	375	297	271
1_148510695	225	196	204	247	196	180	174	140	222	125	266	189	175	172	204	229	163	157	196	142	212	261	177	180	195	174	205	135	228	190	221	165	229	196	251	280	347	243	297	133	176	164	158	197	148	228	267	209	229
1_14853645	242	200	216	319	222	160	154	146	258	121	281	279	184	207	252	232	235	186	270	134	207	292	193	251	198	188	234	148	236	229	248	149	269	261	168	235	305	212	196	127	147	185	168	213	161	287	284	248	241
1_148566790	343	334	341	404	305	235	232	194	405	207	436	342	310	333	375	342	344	255	359	237	285	495	298	377	388	292	351	218	383	292	369	226	313	346	263	399	390	266	361	169	200	202	296	338	257	374	462	367	335
1_148625081	316	229	232	314	232	190	201	159	302	123	294	259	181	224	275	224	260	211	280	147	253	328	232	238	279	216	263	169	278	228	268	190	269	261	179	279	348	292	271	156	158	178	156	228	166	324	337	286	235
1_148628198	386	356	351	496	366	255	279	239	422	205	440	302	325	341	401	404	371	309	440	266	331	508	309	349	381	305	366	254	438	386	394	287	413	378	301	393	490	352	326	190	230	227	307	397	299	405	534	412	391
1_148658330	390	365	391	460	375	258	290	214	464	210	497	406	312	347	414	420	379	296	466	256	343	513	312	370	432	265	384	263	490	395	412	275	411	386	359	485	559	397	395	228	272	338	284	365	306	458	530	436	390
1_148684319	380	367	380	525	360	271	296	238	445	225	508	382	354	292	407	406	379	295	430	284	414	509	318	387	470	259	411	294	454	383	400	277	459	426	349	470	635	446	424	297	310	334	275	370	306	447	551	455	371
1_148756389	356	377	381	513	367	273	296	250	434	204	516	344	338	305	416	430	378	303	383	279	325	533	330	405	420	326	387	291	416	352	412	278	479	408	376	495	588	383	468	256	264	280	289	385	299	468	544	424	391
1_148794544	314	348	269	395	294	222	265	216	363	139	385	307	285	302	369	372	305	255	367	249	282	403	251	366	329	264	341	214	401	352	342	231	351	350	251	352	390	291	351	178	209	233	237	301	273	401	461	352	362
1_148816005	359	420	367	487	391	280	317	240	460	251	497	414	300	395	425	446	375	333	438	265	346	508	352	371	387	320	372	306	406	361	449	296	411	423	364	501	610	474	467	254	279	311	305	394	271	428	512	452	365
1_148841496	404	340	394	455	365	271	280	213	425	231	466	356	320	369	434	431	365	294	404	277	306	494	282	371	428	310	388	238	415	432	358	264	425	447	418	481	506	362	440	274	282	319	336	355	302	424	480	438	394
1_148893434	411	380	414	474	322	263	309	217	398	182	495	355	318	338	421	410	395	323	386	302	312	464	307	397	420	333	348	273	421	384	373	290	409	421	354	439	443	357	409	224	262	269	256	326	294	463	541	405	370
1_148946228	352	368	355	420	358	242	258	218	380	188	449	359	297	316	410	375	382	293	402	227	360	439	306	395	352	301	344	266	401	326	411	229	385	420	336	562	573	429	379	211	280	346	254	347	283	409	435	385	342
1_148948040	252	223	208	268	190	167	176	147	248	118	277	225	181	181	250	236	190	158	206	172	180	263	182	179	236	181	211	149	216	236	194	162	224	207	217	326	354	253	288	166	184	191	142	206	168	271	310	240	198
1_148964654	423	371	384	452	341	237	288	211	375	212	420	367	329	328	405	396	344	282	366	254	363	439	288	378	427	306	348	266	409	345	394	257	400	430	328	430	528	361	383	239	252	293	284	352	314	462	500	391	413
1_148969868	355	313	333	461	341	258	260	200	404	203	462	351	315	287	385	375	333	264	399	231	290	434	272	327	349	277	373	221	407	332	414	245	384	392	279	426	494	330	344	195	234	250	242	348	296	419	498	386	348
1_149043397	378	357	371	454	375	268	275	185	370	202	450	383	348	339	416	353	348	271	354	283	293	474	286	415	397	247	353	275	388	360	384	272	381	348	306	440	454	319	387	204	221	240	270	344	304	418	510	399	399
1_149067642	64	64	61	63	54	41	35	48	50	30	73	49	55	41	73	69	51	35	57	53	55	68	53	52	56	34	63	35	65	56	60	43	70	68	36	27	43	32	34	14	24	21	22	56	59	56	79	77	60
1_149096716	427	379	447	503	401	315	325	266	500	230	550	402	370	350	488	463	412	313	445	329	408	558	316	432	463	370	409	347	489	389	465	320	429	429	310	442	559	333	404	204	265	294	316	427	298	476	595	464	403
1_149101763	294	320	304	389	317	225	280	195	420	157	414	291	296	279	372	361	318	229	373	233	253	404	280	327	347	267	312	219	367	323	378	250	359	360	340	487	518	356	423	217	295	320	204	318	284	376	424	347	326
1_149123433	416	355	360	486	332	296	297	225	434	225	487	373	344	320	403	478	398	276	369	292	324	543	338	384	376	325	383	271	485	348	383	282	412	424	346	468	522	351	401	269	264	250	234	385	295	438	552	404	354
1_149192029	279	270	247	303	270	182	197	164	267	132	342	303	218	247	275	257	249	180	289	185	255	318	226	242	253	236	285	171	279	267	250	183	290	295	229	284	337	223	247	184	207	206	210	287	201	319	365	323	253
1_149236341	348	299	273	407	246	236	241	188	352	172	357	316	247	266	319	261	323	250	321	229	283	400	249	326	346	254	280	188	300	289	319	216	353	304	158	272	271	221	188	104	134	155	206	269	219	322	387	335	310
1_149279017	245	250	217	314	224	161	162	137	305	131	351	271	210	200	260	268	201	192	282	174	197	316	176	249	278	228	245	140	297	249	272	174	250	269	237	359	351	288	302	183	181	205	159	244	211	264	349	268	270
1_149305906	288	251	278	331	244	198	182	144	326	131	314	269	261	231	287	292	254	237	284	176	222	300	227	271	225	195	256	167	286	257	301	183	263	246	178	257	342	216	184	92	159	143	174	261	191	287	359	255	275
1_149335783	332	319	365	397	289	242	227	200	390	157	422	338	255	293	349	351	306	239	334	211	334	419	309	320	335	241	333	228	392	328	359	210	335	358	295	390	451	282	368	212	236	223	239	318	253	419	422	356	356
1_149377013	408	371	404	481	325	227	266	234	404	167	460	369	338	309	418	390	429	277	421	295	331	491	333	408	433	303	367	309	481	350	388	326	425	402	421	539	587	463	489	264	250	275	266	374	284	397	542	425	390
1_149380191	287	273	245	322	298	183	208	194	340	157	303	283	229	252	297	305	276	218	304	207	237	393	202	259	298	220	307	195	317	269	285	160	308	296	262	303	378	212	274	140	157	181	209	271	179	313	353	320	294
1_149418667	212	193	223	288	210	182	149	133	259	97	276	231	192	185	213	236	208	167	250	170	191	272	186	213	277	189	234	146	235	215	258	149	230	255	192	205	311	227	272	135	151	152	185	210	196	260	279	247	195
1_149457364	348	298	254	334	203	179	183	152	327	122	287	280	241	259	265	256	270	192	278	185	234	359	227	269	302	219	268	171	325	257	259	186	321	294	250	373	317	225	287	153	212	221	187	275	241	311	335	306	269
1_149514049	331	321	309	442	282	201	255	203	363	170	344	322	264	280	385	333	321	260	333	231	283	428	262	311	347	272	312	240	401	296	340	199	342	357	303	417	472	318	336	220	232	282	218	281	254	398	429	332	289
1_149551397	350	273	290	357	267	197	204	175	314	172	407	298	275	273	302	288	311	213	322	218	263	369	301	291	289	228	305	220	320	254	322	196	320	280	203	292	393	273	277	165	160	193	205	312	205	355	409	312	309
1_149610823	345	348	319	391	296	241	252	229	421	191	429	331	274	268	356	334	296	241	346	240	305	429	267	339	330	260	309	228	370	311	365	235	342	364	241	383	429	276	306	143	179	194	277	332	258	400	533	363	341
1_14961941	133	122	114	173	120	104	118	106	175	79	145	164	89	123	170	161	127	115	177	103	155	177	124	173	157	88	114	102	130	145	155	86	172	159	90	92	124	81	92	51	55	63	72	127	110	191	153	155	123
1_149746651	282	272	291	350	303	209	225	192	378	171	372	285	284	265	359	296	301	228	321	187	263	415	230	294	284	223	278	186	333	317	281	218	324	323	206	299	370	252	257	134	179	153	205	294	242	352	390	330	271
1_149852840	456	405	412	523	383	304	320	239	473	211	550	428	348	384	480	466	442	327	449	310	376	555	320	402	486	346	397	262	499	443	440	342	442	434	423	504	594	424	495	264	308	358	316	405	309	477	591	450	425
1_149856500	383	383	427	525	393	277	326	236	489	238	512	441	355	290	443	399	350	303	417	246	330	512	336	404	396	343	361	274	427	373	465	309	430	435	295	375	437	339	353	190	237	231	323	387	317	433	532	475	437
1_149868990	392	366	388	472	358	282	317	246	434	248	496	385	352	332	445	410	377	255	430	264	345	523	322	418	396	321	372	272	451	372	382	296	447	411	373	449	553	384	419	216	249	318	305	367	295	449	528	442	390
1_149901682	292	277	290	367	276	198	221	164	287	168	365	264	263	245	290	291	266	210	309	195	272	362	226	263	300	233	278	188	367	292	321	205	296	273	201	279	319	251	270	155	150	216	223	251	212	349	355	286	267
1_149912106	332	336	392	424	327	255	287	215	438	194	462	384	315	303	388	401	343	273	411	251	341	452	273	345	387	252	374	276	392	314	349	278	346	360	333	451	552	379	334	197	267	287	322	369	252	380	442	387	358
1_149969397	355	300	264	404	292	209	253	203	343	168	410	312	271	255	317	311	293	219	330	192	269	416	284	344	327	244	323	216	384	323	346	229	342	328	311	382	480	354	392	207	239	271	202	314	226	370	417	290	317
1_150027251	287	289	232	354	247	194	204	143	290	147	358	277	241	223	340	295	255	204	292	185	220	355	227	309	283	219	285	217	347	271	275	206	292	304	227	276	348	218	259	152	207	164	194	233	227	346	371	314	281
1_150029692	368	332	344	454	362	242	316	234	405	216	455	362	297	326	390	415	361	250	379	215	340	494	317	397	395	290	382	278	433	334	407	274	409	378	367	423	528	437	411	227	289	290	260	356	303	431	468	360	397
1_150043489	218	192	193	242	187	110	150	116	206	117	256	197	154	155	198	227	203	148	222	140	157	260	175	190	203	164	214	159	187	188	262	132	230	239	118	173	247	125	145	89	94	92	159	242	154	229	244	212	163
1_150050992	307	279	291	366	279	221	239	173	334	143	383	268	257	219	346	333	319	189	336	220	290	446	225	304	348	245	293	193	320	293	330	223	323	368	243	348	363	313	325	140	222	223	213	251	217	394	387	332	311
1_150084135	375	328	344	452	357	268	286	196	404	171	492	358	299	284	349	405	336	267	399	252	290	481	314	403	368	306	358	237	425	358	333	242	389	365	348	467	517	365	418	189	250	298	254	376	280	442	529	401	389
1_150115219	357	346	327	396	303	260	246	205	395	171	426	342	289	320	392	384	303	234	355	277	283	450	281	342	402	287	366	248	391	335	360	231	354	370	278	405	452	273	336	170	240	245	222	329	277	393	471	381	307
1_150141293	299	286	321	371	287	221	235	176	340	189	365	340	277	286	316	360	290	257	317	230	268	402	291	316	333	257	293	177	349	308	311	218	330	360	302	378	451	265	336	210	283	236	216	265	269	348	398	306	324
1_150162773	333	320	323	386	328	254	283	220	378	187	414	307	283	328	377	345	367	258	352	235	270	431	283	329	383	276	353	251	382	381	341	232	358	413	299	439	485	355	341	173	222	227	245	261	261	348	445	381	327
1_150168301	355	461	443	625	331	301	328	320	494	293	647	405	446	385	480	390	520	352	554	366	437	596	420	526	568	389	514	331	572	434	511	412	492	503	432	631	745	452	604	184	349	442	360	455	324	581	605	552	416
1_150191690	388	371	390	465	372	244	263	240	442	222	472	365	299	342	403	432	337	233	398	241	309	463	302	410	401	292	354	292	412	380	359	243	392	395	266	422	520	324	352	207	200	255	306	332	304	388	470	402	390
1_150215815	330	308	297	378	308	225	238	181	375	173	403	312	270	258	354	348	311	233	319	229	272	411	254	316	346	254	314	225	333	320	310	230	293	302	254	409	472	328	337	187	233	265	251	312	263	321	437	377	304
1_150250784	293	303	284	366	266	203	222	179	307	168	379	309	249	243	331	314	286	205	327	206	258	375	252	284	286	236	256	208	378	298	301	207	308	328	328	510	457	346	429	202	223	247	176	251	226	320	388	346	307
1_150274354	417	416	444	556	440	307	318	275	524	278	578	437	374	390	493	456	446	326	460	307	417	503	351	449	415	348	421	286	520	480	406	329	406	498	372	460	602	403	461	220	316	296	374	430	314	522	586	536	428
1_150286960	338	282	305	371	294	182	229	189	321	128	360	268	218	242	307	300	262	234	330	214	249	373	267	280	318	206	302	178	348	262	265	181	294	325	247	354	327	259	311	131	266	155	177	279	203	312	384	330	263
1_150298034	253	317	288	385	279	205	232	165	300	146	334	271	254	251	342	288	290	259	347	185	254	344	240	310	341	282	333	222	337	299	303	241	297	277	272	398	434	294	354	132	191	254	194	285	236	368	394	336	264
1_150363390	300	307	333	350	299	231	219	218	368	180	396	346	247	307	329	336	329	274	340	256	292	396	239	308	336	228	298	203	384	351	334	259	360	339	165	265	289	226	219	123	137	167	220	292	246	369	414	347	305
1_150397346	388	394	335	482	336	235	262	231	403	200	481	358	314	343	367	372	361	271	400	255	282	484	293	389	440	331	336	262	406	341	378	248	374	419	283	364	452	275	374	190	200	228	275	318	325	416	524	423	354
1_150424840	230	260	243	253	250	160	205	136	259	115	296	250	184	232	249	273	242	194	265	163	184	281	198	227	216	187	248	144	252	242	248	195	239	257	170	269	302	184	233	111	128	154	180	224	188	219	330	252	199
1_150459773	352	385	318	472	324	297	267	249	443	232	473	375	341	334	409	378	419	293	398	273	327	511	306	387	358	292	373	275	444	376	407	290	394	373	379	519	576	420	460	229	252	315	295	391	325	439	544	366	367
1_15048776	363	311	337	384	307	202	251	188	346	162	405	294	263	284	382	351	329	251	355	215	284	421	275	333	361	304	311	217	365	341	341	234	394	328	261	286	377	271	311	145	164	214	239	296	262	385	473	336	278
1_150490807	362	339	274	384	265	208	231	204	432	209	399	329	255	278	328	337	324	199	391	213	278	429	280	358	343	242	344	250	389	323	327	253	402	342	284	402	454	306	348	194	211	257	238	329	266	399	399	331	313
1_150522240	326	331	336	454	348	232	250	188	382	215	409	324	286	313	333	372	332	231	398	248	290	402	315	381	350	252	355	241	403	349	358	259	342	337	267	444	476	361	387	210	287	259	241	303	254	445	461	375	307
1_150546428	388	349	316	381	315	282	298	187	408	190	418	359	268	292	362	359	339	281	392	263	320	500	291	372	352	248	328	254	436	347	376	239	349	421	265	376	450	323	366	206	243	248	261	336	264	402	489	404	351
1_150574361	343	381	347	441	320	237	244	209	357	170	459	313	285	290	391	393	311	261	414	256	298	417	305	355	364	264	369	233	415	353	376	229	380	374	311	401	486	361	366	155	258	273	222	342	269	413	437	376	363
1_150588786	303	264	313	409	320	227	237	180	342	148	344	310	256	257	308	350	261	221	370	199	230	392	227	293	349	239	311	225	392	323	325	208	301	309	313	403	440	372	342	206	233	240	225	298	269	352	429	319	328
1_150613177	303	285	281	400	278	205	226	185	346	182	393	315	251	269	302	337	284	216	318	191	252	400	196	304	327	250	277	230	315	324	320	218	310	319	267	306	369	290	324	168	212	210	242	280	235	329	377	281	314
1_150641999	374	338	355	462	380	253	265	216	401	184	459	343	315	322	417	373	358	234	398	275	308	439	285	347	375	266	339	251	415	361	375	215	385	377	335	447	505	359	365	228	279	268	256	343	291	387	516	355	375
1_150650424	421	395	384	472	342	272	323	241	427	208	522	380	343	341	422	450	375	270	407	273	358	501	336	363	440	308	403	290	462	424	424	279	426	357	358	483	524	399	416	201	249	306	278	391	295	466	543	428	430
1_150656178	342	291	312	362	292	264	230	200	358	181	374	317	252	262	319	316	286	236	335	193	261	388	242	319	318	268	315	221	347	320	341	207	288	346	285	385	454	315	349	156	235	235	223	329	237	348	440	326	314
1_1506862	326	294	319	379	277	230	296	160	346	175	372	306	311	268	352	325	344	207	358	198	247	390	267	324	363	253	313	237	352	326	353	232	380	337	283	359	403	243	285	175	233	228	201	318	288	407	402	334	300
1_150701103	345	350	316	374	299	229	218	228	353	182	373	318	263	268	386	329	270	237	359	241	258	379	228	348	292	243	331	243	374	302	315	231	362	351	238	337	407	294	346	180	198	219	235	307	269	357	460	330	334
1_150740993	364	292	348	382	289	215	270	191	366	175	389	307	289	300	360	325	331	219	380	191	292	427	261	312	329	248	295	215	372	300	342	251	327	340	319	434	413	358	287	223	269	243	232	287	233	382	456	365	314
1_150747465	209	236	240	235	226	163	178	155	258	133	238	200	164	179	247	262	219	168	232	152	193	279	167	203	208	143	215	137	242	205	245	151	223	214	134	166	218	204	154	105	137	107	155	195	173	273	299	221	203
1_150900517	357	323	302	405	319	268	246	185	376	176	400	318	280	287	313	322	346	242	313	199	254	396	253	345	340	269	359	249	407	292	346	265	355	309	307	426	504	384	466	231	268	203	243	282	253	352	456	315	325
1_15091381	138	136	136	173	156	138	108	82	231	89	176	143	120	149	142	148	168	97	160	127	130	165	143	140	165	108	141	96	135	134	196	93	171	193	83	120	198	95	107	51	72	72	77	145	139	161	199	138	139
1_150924038	245	254	300	326	294	133	197	130	279	130	270	206	174	271	304	279	256	148	197	160	273	320	192	208	329	228	275	197	238	220	277	171	256	248	124	158	248	255	190	85	138	138	168	190	252	218	369	250	268
1_150948810	297	324	361	356	307	207	237	214	362	182	415	290	246	283	373	373	346	228	368	199	304	405	278	331	362	264	352	229	382	310	351	238	374	307	262	351	461	300	363	172	221	214	215	313	241	375	526	356	304
1_150974434	278	260	270	321	243	209	177	157	248	171	294	254	194	233	304	264	268	186	277	196	261	278	213	258	268	254	261	187	311	239	250	174	265	253	245	316	359	216	300	128	211	200	172	233	206	307	354	299	271
1_150998344	338	303	321	377	296	238	268	204	391	187	376	329	247	252	318	364	344	235	332	231	261	440	264	305	327	242	308	190	320	337	320	253	351	376	294	327	425	314	318	147	230	191	218	262	265	369	414	368	331
1_15109714	0	0	0	0	0	0	0	0	0	0	0	0	0	0	0	0	0	0	0	0	0	0	0	0	0	0	0	0	0	0	0	0	0	0	0	0	0	0	0	0	0	0	0	0	2	0	0	0	1
1_151125563	374	323	310	436	339	227	290	236	386	222	414	317	291	331	402	384	338	237	373	251	316	410	304	369	390	303	317	302	401	343	368	226	342	340	281	387	443	330	419	196	253	281	262	311	243	385	416	364	332
1_151146817	355	296	301	378	328	227	245	208	365	182	361	319	267	293	344	354	274	244	364	236	294	429	275	313	329	263	335	218	386	277	348	239	339	297	263	470	490	349	336	168	244	249	230	308	248	360	473	333	344
1_151153424	329	325	329	455	330	220	244	211	407	194	468	346	276	308	364	361	330	254	383	257	318	465	305	346	386	266	358	246	399	342	383	267	358	351	318	500	542	405	445	200	283	255	243	352	251	393	480	369	339
1_151179972	301	279	330	369	277	210	235	214	352	157	374	336	271	273	349	357	286	222	332	206	272	431	256	327	341	229	282	263	359	314	301	215	321	328	286	373	479	354	326	164	214	239	215	298	240	346	434	362	306
1_151218988	344	242	309	405	280	208	223	198	304	175	330	279	244	265	296	340	277	218	305	205	271	379	241	264	293	227	261	203	338	266	334	220	323	283	298	392	463	307	303	176	206	252	167	243	224	356	433	321	325
1_15122719	115	149	116	99	114	69	104	88	101	61	160	120	111	84	130	138	86	77	121	62	134	152	99	117	124	118	130	68	132	109	103	87	127	122	0	5	5	4	3	0	0	0	48	90	118	115	146	113	94
1_1513277	385	417	385	398	329	228	310	237	398	208	424	444	342	299	420	411	352	269	354	260	357	480	329	412	411	308	382	252	438	321	411	257	392	442	336	401	469	374	307	207	256	256	317	383	262	425	514	433	397
1_151349514	403	437	458	528	443	301	349	240	503	227	586	405	421	416	504	530	453	393	492	324	395	608	383	436	471	354	469	295	521	419	521	384	466	461	296	502	621	413	449	245	281	287	357	408	382	509	593	498	443
1_151361653	334	284	318	383	258	197	249	221	335	176	398	349	275	260	325	341	328	234	367	239	287	432	272	300	333	267	327	233	360	340	346	241	330	338	325	459	466	354	358	161	264	249	218	315	285	411	411	379	319
1_151379106	333	300	307	377	311	224	230	178	350	187	382	302	273	289	331	370	290	253	383	225	265	395	291	333	353	266	333	247	404	310	345	232	348	350	276	338	424	307	283	172	232	251	247	303	235	365	436	333	350
1_151427892	74	66	197	204	248	40	169	107	161	77	274	138	167	125	186	161	131	171	69	99	151	182	187	64	214	53	93	90	77	68	166	49	96	171	76	107	118	80	62	6	73	62	55	47	53	75	175	185	87
1_151460206	287	305	295	383	272	220	180	181	342	163	358	328	240	212	283	345	280	234	307	212	258	403	277	319	330	215	246	213	334	260	282	186	308	325	262	254	304	239	251	127	196	177	198	281	240	334	392	355	308
1_151486927	300	305	324	395	299	198	227	187	331	161	415	319	240	210	324	287	261	228	302	193	276	378	224	325	342	214	253	187	340	275	312	229	321	326	294	434	497	358	375	198	255	256	208	268	228	326	437	303	300
1_15149267	295	294	303	374	252	215	213	147	276	160	353	350	214	286	311	292	253	232	273	210	231	313	281	265	274	227	250	178	323	301	316	160	260	262	169	222	164	165	211	157	146	141	198	298	196	375	418	361	351
1_151518122	338	296	330	413	300	241	257	203	368	160	384	319	275	287	318	337	303	209	342	239	289	396	256	319	343	259	313	225	366	340	363	228	351	350	306	458	478	338	377	203	232	281	238	322	304	332	475	314	341
1_151536942	462	464	491	571	451	291	310	302	473	295	553	465	398	412	450	482	411	324	445	295	400	594	406	422	529	363	469	331	550	432	458	353	474	483	343	469	613	449	417	209	285	310	412	403	311	487	626	465	472
1_151550746	365	370	294	379	330	289	229	210	412	146	436	352	301	319	331	348	328	238	383	203	283	485	300	317	347	293	333	237	442	349	390	234	399	401	306	400	479	353	404	159	235	278	235	337	275	385	519	356	303
1_151590393	362	355	359	389	330	227	281	214	375	181	437	360	282	305	384	377	336	298	402	261	318	452	292	335	388	264	353	228	393	312	369	278	427	353	332	460	581	382	416	230	294	288	237	337	280	384	477	362	361
1_151615271	323	313	315	391	311	230	245	202	346	174	397	278	265	286	376	386	333	242	380	226	332	451	266	340	330	250	351	209	320	337	339	247	325	370	266	348	429	320	334	188	223	197	254	289	240	374	436	360	337
1_151644431	364	356	341	448	332	239	251	203	420	197	412	385	319	295	392	352	359	270	402	215	324	407	278	346	348	282	360	238	397	287	349	218	348	372	318	392	490	371	398	148	238	261	300	348	278	409	467	363	356
1_151665620	265	268	258	294	266	190	238	193	317	157	368	227	237	241	314	295	265	192	282	189	251	327	230	293	289	238	306	185	337	276	297	194	302	320	263	429	444	303	350	164	195	214	192	276	206	307	408	275	281
1_151693959	288	268	236	340	203	179	184	158	275	139	330	227	242	184	284	276	266	185	274	174	197	349	213	293	268	195	237	213	329	287	244	182	299	314	253	309	409	325	364	139	239	226	150	239	180	320	361	294	282
1_151736540	378	359	372	428	356	212	290	245	367	145	432	326	260	332	337	368	372	269	439	267	332	472	315	354	372	277	351	253	395	380	405	241	384	369	296	413	509	393	398	250	227	272	248	342	256	417	487	398	346
1_151770190	285	282	271	337	258	161	208	134	292	132	342	254	179	245	265	315	220	216	271	175	244	350	197	228	306	217	235	161	290	233	254	164	307	250	142	167	190	181	163	95	132	124	161	224	200	268	301	262	276
1_15178957	216	245	226	204	223	125	170	126	198	124	258	165	185	195	200	243	178	152	212	140	202	234	183	187	184	218	265	157	247	188	217	147	254	222	138	177	234	101	203	56	104	141	126	196	193	209	268	190	180
1_151808041	451	448	407	498	399	272	306	221	439	184	521	441	350	340	410	480	406	330	435	314	396	552	355	452	406	352	403	285	529	425	411	350	453	436	342	519	634	453	412	244	288	329	328	434	318	512	561	461	467
1_151834920	315	294	270	423	267	184	223	180	332	173	382	305	263	272	303	344	282	246	289	183	232	371	257	232	305	217	249	202	390	284	307	204	320	287	189	319	343	257	305	141	203	198	205	272	227	351	398	275	323
1_151835916	331	366	327	441	352	255	297	219	357	205	449	341	299	297	379	363	317	257	418	274	302	403	265	394	346	291	358	226	417	386	360	253	368	391	274	416	468	338	355	218	257	247	234	341	253	387	472	405	327
1_151858713	264	249	264	327	297	207	185	171	293	129	361	280	224	255	305	321	239	244	318	183	207	362	257	283	284	247	268	170	309	314	331	222	240	293	286	356	442	321	347	181	246	224	180	274	205	332	357	321	244
1_15188359	136	176	122	152	123	94	94	87	154	70	162	135	111	102	142	160	132	109	144	94	99	192	131	166	118	87	149	104	161	112	126	97	143	139	71	56	73	44	71	39	44	41	92	157	114	141	187	156	162
1_151883849	327	314	315	445	294	224	257	202	361	168	437	328	289	292	372	328	366	249	358	246	268	467	271	357	357	259	325	234	429	341	332	234	374	328	332	417	518	344	411	216	232	314	213	383	275	369	414	338	349
1_151929995	308	295	275	341	268	188	214	189	342	154	370	308	288	232	288	335	276	240	322	209	243	343	235	294	328	235	303	196	367	324	258	220	306	344	235	362	359	257	292	156	171	241	177	271	290	373	419	331	309
1_15194590	284	295	283	393	286	228	236	197	328	153	399	309	268	262	344	316	312	216	355	240	250	391	262	295	334	231	340	205	388	292	324	230	326	331	196	306	367	264	303	144	173	205	209	311	259	386	446	349	307
1_151955099	345	372	382	416	344	260	284	227	406	194	462	350	285	335	393	391	346	250	403	238	310	500	292	392	352	280	387	263	421	370	379	229	411	420	275	409	474	321	361	188	243	256	260	353	267	427	546	379	408
1_151991418	326	340	351	413	326	249	283	190	424	208	443	355	290	314	344	356	312	262	355	252	285	446	288	341	357	292	308	238	413	327	365	270	361	367	316	452	428	328	334	183	257	285	290	329	271	416	456	377	378
1_152064501	263	263	240	288	294	163	182	144	320	134	314	254	223	223	281	282	248	204	287	178	247	329	251	255	281	238	252	154	307	247	303	193	284	248	199	232	234	155	189	134	162	113	162	276	205	313	388	272	291
1_152070453	397	287	362	319	315	301	216	225	389	147	428	375	299	295	355	374	281	264	392	203	275	391	275	350	376	284	334	193	429	373	351	217	377	411	214	316	331	259	270	190	206	197	245	319	256	353	468	369	374
1_152110607	219	202	211	269	216	159	174	149	253	107	291	239	170	177	223	242	202	182	233	148	190	256	177	178	219	185	217	128	261	213	224	144	236	224	158	216	230	179	215	129	151	116	163	207	186	212	253	231	187
1_152114929	394	347	356	474	372	273	248	235	411	199	473	402	328	254	373	353	353	286	417	259	293	477	276	395	408	308	327	247	423	375	412	259	375	421	286	415	501	316	342	202	244	252	234	335	285	439	468	441	396
1_152189521	291	249	301	333	259	201	220	162	252	137	372	295	267	300	258	281	240	254	264	180	222	350	252	221	260	242	279	157	353	259	291	167	299	295	209	256	297	216	213	130	166	216	199	227	210	297	368	326	289
1_152225015	259	264	230	295	245	152	190	142	251	117	332	216	205	188	255	314	261	183	284	189	223	326	217	250	316	204	269	152	306	227	266	171	244	292	150	268	297	240	192	146	149	150	169	212	204	282	325	241	254
1_152245010	347	285	289	403	273	221	237	171	301	146	397	303	266	254	366	309	302	241	337	225	269	377	232	287	321	248	295	232	365	315	318	208	314	343	280	370	451	325	355	196	254	225	239	321	210	359	401	341	282
1_152302051	332	311	343	420	274	242	248	202	364	164	433	354	270	283	347	341	331	256	374	236	323	422	243	293	388	251	345	224	379	316	363	249	381	380	280	383	476	308	386	203	222	247	242	323	238	369	396	407	340
1_152304327	358	342	356	379	359	202	277	196	371	164	417	357	282	314	375	394	307	256	395	219	285	421	261	304	371	284	319	242	425	360	359	255	354	361	345	468	498	347	422	216	252	267	233	326	274	391	406	369	334
1_152345821	421	344	329	423	374	263	321	220	397	188	517	342	331	289	394	404	350	243	396	263	333	538	323	373	387	268	377	276	401	417	383	286	421	405	294	403	480	346	407	180	264	266	267	344	312	464	557	427	418
1_152351349	295	317	307	381	321	213	238	182	334	172	418	289	249	285	308	345	318	217	290	207	264	366	270	301	329	245	316	198	332	342	310	187	351	304	271	365	466	312	325	163	206	245	239	278	231	336	399	304	304
1_152377163	260	231	201	298	212	156	176	123	244	121	272	233	211	192	228	223	223	181	267	157	205	292	168	232	266	176	262	136	256	218	237	155	260	261	160	287	333	226	261	130	166	179	141	217	194	272	317	254	223
1_152412536	283	240	241	247	235	193	164	135	255	111	326	266	166	223	238	258	187	197	205	188	192	290	177	202	247	168	237	148	308	204	249	148	239	259	180	250	289	215	223	108	152	145	175	205	190	218	281	284	208
1_152433936	364	356	313	418	330	212	216	203	373	198	427	323	261	305	329	321	304	256	397	203	290	431	248	340	324	245	317	226	381	315	360	233	348	334	315	423	453	340	377	166	227	216	256	309	263	383	453	357	337
1_152439298	313	319	316	384	325	210	205	190	351	176	442	299	281	303	374	334	317	291	336	231	328	397	243	342	331	251	294	248	391	321	319	208	359	372	299	404	385	287	317	209	204	221	240	312	245	360	471	385	318
1_152509935	372	342	352	386	336	252	264	215	372	177	431	365	288	282	353	339	307	233	332	240	322	412	329	299	309	259	315	223	360	287	343	233	380	348	316	446	526	350	392	226	240	263	239	312	271	373	483	362	334
1_152520590	225	180	215	212	231	133	160	125	187	81	242	214	149	173	177	224	153	127	137	128	145	219	183	136	183	105	180	113	222	210	175	94	186	199	98	127	171	111	112	123	80	52	114	137	118	196	247	176	158
1_152540011	335	318	366	450	348	248	260	223	426	200	425	370	286	294	365	377	324	255	359	248	332	433	321	352	337	260	347	247	368	348	347	294	369	353	289	303	464	343	342	181	230	234	237	346	264	377	476	353	341
1_152571917	154	88	126	148	115	66	78	69	166	56	164	137	92	103	157	130	111	91	115	83	119	136	103	131	155	101	141	62	143	149	153	90	120	197	113	146	153	84	94	79	64	86	130	105	99	143	186	136	117
1_152646728	377	321	382	406	319	253	245	212	366	158	389	326	300	269	393	359	341	272	385	217	247	423	290	335	354	279	330	227	402	365	350	222	354	355	362	379	520	317	369	192	232	259	263	290	278	401	452	361	374
1_152671279	490	461	413	563	448	296	373	276	494	246	591	464	381	401	550	430	434	331	512	315	416	595	340	482	459	356	407	304	520	477	516	321	476	450	348	462	538	351	375	205	278	280	335	448	367	525	635	533	457
1_152673753	333	341	345	407	279	225	274	165	393	184	450	326	277	327	325	294	331	291	331	254	312	416	248	338	361	242	288	268	351	304	351	217	346	335	313	352	468	328	348	162	260	250	181	314	279	375	428	357	348
1_152705187	378	351	322	458	323	230	259	203	349	189	439	343	309	308	387	366	356	240	346	269	273	435	313	371	372	284	325	271	418	364	377	252	329	375	305	411	479	373	425	188	226	243	265	332	274	389	427	395	345
1_152740970	333	323	310	389	298	216	245	204	387	155	381	341	283	299	383	382	332	256	374	233	298	418	278	333	364	271	347	214	408	342	324	235	355	329	333	407	443	257	349	211	245	228	217	304	269	406	459	394	325
1_152772805	281	307	286	328	277	198	215	168	336	153	321	251	224	247	327	320	247	211	340	172	230	344	243	257	277	211	254	186	306	290	294	209	313	350	252	317	353	278	248	166	185	195	194	240	234	341	366	285	262
1_152850837	348	284	355	369	315	245	243	234	427	153	438	366	280	321	352	360	325	283	370	283	289	416	277	305	316	215	337	248	382	323	330	237	392	328	305	448	519	355	356	200	247	256	216	295	295	370	462	361	342
1_152890258	288	299	299	330	275	174	200	152	315	156	382	276	232	249	315	279	227	214	246	188	252	383	210	270	292	211	264	183	335	250	256	184	289	274	256	392	448	299	334	166	211	214	170	203	191	324	385	280	270
1_152934177	410	341	362	465	373	273	311	233	387	175	440	388	333	307	412	345	355	259	415	274	340	510	326	384	404	259	356	267	443	405	405	249	369	383	328	434	537	392	381	238	276	296	241	345	275	416	475	353	378
1_152967323	351	271	301	386	292	232	237	209	360	171	420	341	297	292	351	340	297	229	343	234	262	415	253	335	345	239	320	233	319	334	305	237	329	341	256	364	453	277	365	206	190	244	249	273	247	351	450	341	318
1_153017274	434	382	423	544	389	286	332	245	471	241	507	381	357	340	455	407	426	297	424	276	326	543	326	423	396	321	378	270	445	428	390	290	407	390	270	396	498	366	373	177	239	248	313	347	333	456	541	444	368
1_153045653	391	340	366	422	340	232	274	248	407	213	436	362	303	334	401	358	383	268	415	251	306	448	258	355	395	268	363	258	429	353	365	302	355	357	399	509	519	363	445	232	329	269	242	341	305	429	481	427	376
1_153083473	604	597	312	781	538	445	237	360	634	218	410	581	508	504	662	633	588	450	597	235	551	830	497	619	648	437	571	430	673	677	584	528	593	326	243	628	687	597	414	249	309	423	523	581	437	667	830	385	597
1_153085257	359	357	370	412	333	231	231	201	370	184	420	361	269	286	339	347	339	246	344	239	309	441	272	329	345	282	305	219	376	277	350	240	355	377	284	415	422	342	351	192	265	233	241	331	279	361	422	368	333
1_153186437	159	144	134	209	160	107	122	100	182	77	197	159	146	108	144	167	166	107	165	135	139	183	151	167	165	124	166	91	193	132	151	116	138	184	168	232	268	171	208	130	105	154	100	152	103	170	211	168	159
1_153190553	395	448	447	556	459	298	358	264	481	235	534	425	409	378	517	485	444	328	458	345	370	514	380	485	509	333	438	324	539	474	496	343	476	473	421	544	665	474	505	262	358	329	299	439	321	522	630	534	465
1_153249283	421	411	436	551	443	338	319	285	551	271	510	502	379	428	511	519	510	342	535	324	400	621	382	431	450	370	385	287	532	410	490	366	483	498	402	445	534	384	472	251	316	263	405	454	387	588	638	508	464
1_153268356	305	294	323	436	325	228	242	194	379	157	412	342	287	283	358	312	319	244	360	250	309	444	244	337	332	256	325	212	368	359	363	246	363	309	351	475	550	414	392	204	251	283	225	286	263	381	426	349	288
1_153326272	405	434	334	497	367	281	367	271	434	236	480	404	314	366	406	382	413	321	417	256	366	527	306	431	438	320	403	269	417	387	420	313	392	476	296	438	445	358	462	226	260	264	330	365	314	503	565	444	415
1_153347901	307	347	356	425	325	256	286	217	369	180	431	329	285	311	359	351	282	280	357	261	309	458	284	310	397	252	362	224	430	360	326	255	355	374	270	464	492	413	365	232	253	239	234	307	241	384	481	392	358
1_15338040	270	294	263	305	285	167	229	187	357	178	376	249	219	217	276	356	224	217	304	193	293	372	231	245	312	230	291	190	298	275	273	212	312	317	240	264	348	217	270	113	165	165	218	243	216	343	385	266	304
1_153390895	357	364	401	487	380	272	334	275	427	221	540	375	345	337	450	443	368	332	456	285	359	501	303	390	413	338	397	278	420	413	387	271	423	373	381	510	564	340	430	237	281	296	294	361	299	456	579	463	405
1_153421780	436	398	409	521	420	306	293	250	398	269	584	398	337	367	428	432	383	331	464	307	365	489	335	425	402	331	407	295	495	383	422	299	441	438	371	551	600	394	418	243	267	309	299	390	298	469	567	433	412
1_1534553	483	412	500	542	417	332	327	274	525	245	601	442	445	463	511	522	496	396	507	348	450	612	420	517	501	356	460	349	553	492	493	363	526	512	440	587	630	488	479	295	356	396	375	429	339	566	626	554	485
1_153478772	478	426	417	513	379	315	357	257	434	225	531	439	352	359	467	531	448	295	430	297	376	568	350	504	454	366	361	249	427	424	431	306	432	452	315	423	536	323	432	220	236	291	323	427	336	455	559	456	441
1_153534323	253	291	293	397	273	189	237	150	297	164	357	271	250	220	336	300	267	196	318	194	250	345	232	260	298	268	274	203	307	294	263	206	274	297	272	273	369	220	242	161	165	169	196	271	206	339	363	329	254
1_153539434	173	193	165	202	154	105	130	103	191	80	191	180	135	162	197	194	151	141	179	104	175	211	159	149	209	125	176	100	206	155	185	119	160	163	116	115	176	137	137	90	90	83	125	177	174	198	240	189	181
1_1535527	203	185	210	261	225	144	131	117	238	83	254	201	213	179	231	198	198	149	225	143	173	302	176	195	236	161	231	143	242	202	235	136	222	211	156	205	258	179	183	90	136	118	130	200	137	239	313	222	213
1_153643696	174	240	218	218	198	136	169	103	284	108	267	230	162	157	199	187	221	277	229	165	211	231	147	161	257	236	322	169	307	176	184	145	199	285	155	196	281	105	105	47	85	206	164	261	125	196	256	232	202
1_153647530	312	307	266	367	298	184	210	172	315	153	380	266	267	275	344	278	272	208	333	186	260	387	249	284	296	235	272	216	366	305	318	219	298	380	235	275	340	256	239	153	154	222	207	281	223	336	398	317	333
1_153692517	469	455	426	555	466	322	347	296	562	248	613	469	394	429	490	473	488	344	473	344	422	615	337	486	470	384	467	353	552	517	501	335	578	535	422	522	655	484	453	259	263	401	383	394	365	549	670	567	457
1_153727593	321	364	323	403	309	262	242	195	325	176	406	318	264	259	375	360	303	214	329	212	322	441	299	356	343	245	297	234	411	345	345	251	328	369	293	355	424	276	316	175	226	200	229	324	274	375	421	339	312
1_153744408	349	332	261	412	296	223	241	189	326	164	410	292	260	273	345	350	316	245	321	202	263	398	275	356	323	244	273	209	379	344	337	211	377	347	282	355	411	317	371	223	212	218	258	242	251	356	436	308	276
1_153772631	354	359	349	459	316	245	254	234	431	195	485	345	285	342	412	348	352	267	417	244	345	462	294	361	375	298	346	254	439	314	384	254	376	428	310	492	510	405	425	194	260	263	252	374	276	467	517	411	372
1_153775818	328	331	323	354	274	187	244	189	386	174	383	311	263	294	349	314	310	264	371	226	281	420	280	361	331	214	280	214	350	277	332	203	365	326	330	413	501	346	393	233	235	263	192	307	224	370	409	342	321
1_153782324	306	247	296	276	304	185	222	161	310	132	307	294	256	239	326	342	248	211	306	209	251	369	210	258	290	252	317	175	347	239	274	197	305	265	266	279	366	258	279	188	198	204	185	275	214	307	350	270	266
1_153817556	312	280	284	356	315	214	225	193	330	135	379	280	273	253	358	339	288	243	305	228	198	373	243	323	287	210	255	229	332	319	301	220	357	360	337	449	517	365	487	208	270	288	193	293	216	347	412	362	288
1_153842441	301	293	288	353	229	160	244	171	318	160	314	272	234	246	322	286	263	207	303	191	209	318	214	311	296	217	226	208	288	244	315	221	329	309	233	281	295	206	210	138	172	151	205	264	170	299	348	291	255
1_153879973	364	345	393	435	297	229	279	196	416	216	430	377	300	278	345	347	363	317	330	233	294	442	281	328	333	252	348	251	385	346	345	243	383	355	277	358	509	363	323	235	206	268	280	333	253	401	442	444	354
1_153919060	366	327	273	383	337	248	201	221	325	190	354	321	280	322	392	367	328	178	412	205	255	446	277	355	302	257	324	193	347	331	397	288	397	334	291	342	496	369	356	223	259	180	255	298	255	397	467	318	394
1_153974710	221	208	207	256	200	171	157	136	212	108	279	212	196	177	249	234	185	129	243	121	159	245	176	196	183	129	178	140	236	185	203	131	221	188	111	202	253	152	211	56	137	72	172	211	163	206	259	257	214
1_1540262	392	433	481	567	397	265	318	262	478	243	528	459	416	387	403	481	425	329	512	315	356	553	375	459	481	324	416	305	515	437	427	299	483	477	368	469	507	402	449	249	279	332	318	419	266	542	589	471	400
1_154030957	311	235	317	351	247	188	238	183	329	160	392	325	234	295	295	287	254	200	330	216	240	346	256	273	305	212	299	216	289	331	310	186	303	322	293	348	398	308	314	175	202	204	201	247	206	343	392	291	275
1_154061961	343	305	358	422	378	248	299	200	388	161	443	322	286	313	407	366	317	246	385	244	314	467	298	378	362	238	365	257	402	314	395	261	361	342	295	426	447	322	335	193	249	241	229	338	293	372	500	377	337
1_154098455	334	349	405	459	299	266	261	197	396	197	452	345	299	293	369	356	351	265	386	243	342	471	309	354	410	277	356	279	393	337	357	253	357	384	320	419	502	284	413	195	303	238	293	347	289	380	468	381	371
1_154109345	416	418	419	512	376	311	283	226	389	214	534	427	324	355	393	418	378	333	448	278	316	470	314	390	375	308	382	304	479	392	370	260	404	438	299	425	439	328	321	163	208	273	269	364	262	471	517	454	394
1_154121501	356	367	366	436	359	284	282	188	385	202	447	375	331	296	380	395	352	256	372	236	327	459	297	368	400	291	392	255	402	350	392	251	370	343	365	415	515	417	388	238	246	273	248	349	259	384	472	407	352
1_154133697	312	276	268	366	325	192	252	204	342	184	380	328	264	255	338	334	267	214	355	223	311	453	301	288	324	243	316	183	355	339	332	230	333	303	271	342	417	288	353	153	205	199	236	285	218	346	382	335	280
1_154155071	377	363	359	451	320	237	233	198	387	195	458	369	282	335	393	361	334	265	342	265	349	471	299	342	429	292	338	243	386	383	405	298	382	397	338	449	531	424	449	202	278	290	278	387	296	436	474	393	331
1_154185741	421	383	395	465	401	263	301	286	416	228	512	391	408	340	423	442	404	309	429	307	316	496	337	420	447	338	411	250	497	416	432	263	430	432	342	474	584	371	494	242	311	286	350	383	346	476	569	442	414
1_154235336	260	234	258	318	262	178	179	135	307	158	355	268	249	246	282	269	272	218	302	195	237	312	209	284	286	214	278	193	316	237	260	195	323	261	284	344	367	287	315	176	202	191	179	229	214	310	356	261	279
1_15424056	182	179	173	208	138	141	121	113	211	77	200	176	136	131	186	214	179	151	193	149	171	237	172	157	177	143	191	127	219	159	173	113	162	210	135	190	210	182	183	76	106	133	89	168	115	220	249	202	191
1_154264329	423	395	415	503	379	318	315	241	460	233	500	439	345	352	464	438	378	341	444	266	353	527	340	440	440	324	420	302	460	431	439	297	460	449	360	521	647	436	505	292	328	317	303	390	326	526	595	484	394
1_154299737	448	350	368	513	441	292	314	261	500	176	534	408	395	337	455	472	442	297	455	291	378	560	334	434	421	307	391	283	484	442	492	299	405	453	327	454	503	361	418	219	279	308	323	394	328	499	561	477	454
1_1543411	396	376	416	467	378	262	312	217	476	217	494	405	350	345	432	420	370	304	436	297	342	547	312	417	418	305	370	251	514	428	400	307	476	427	330	459	482	374	384	184	248	289	287	388	257	445	541	386	361
1_154377666	303	276	281	317	277	187	196	167	302	131	289	250	193	232	299	295	261	219	280	177	243	389	226	256	308	209	302	178	317	282	258	167	278	261	220	302	352	226	247	164	188	159	180	261	209	346	317	280	238
1_154427019	250	213	230	285	237	186	158	140	247	105	276	220	179	189	237	203	223	203	231	167	235	299	159	226	245	211	249	154	252	233	295	193	253	308	259	287	349	279	256	158	152	222	145	210	192	273	333	235	235
1_154431467	305	303	278	435	309	241	224	201	414	213	429	342	256	301	338	371	296	290	369	278	277	447	298	345	319	256	300	248	422	366	340	226	327	366	263	329	367	245	314	166	193	199	234	296	249	351	441	351	321
1_154442862	195	246	185	232	182	141	174	101	259	90	205	220	161	182	181	214	156	171	196	128	158	243	179	208	184	143	197	137	256	181	202	123	181	242	147	234	221	170	176	102	133	138	120	190	154	206	249	192	217
1_154466680	358	278	294	352	296	217	232	191	382	161	437	322	279	290	386	354	320	265	364	197	272	404	250	320	338	249	296	260	384	290	328	214	349	347	303	351	462	351	347	163	220	227	246	274	263	329	458	318	306
1_154506867	422	345	393	476	384	283	307	249	433	228	485	423	318	366	361	407	355	285	435	275	361	527	286	362	396	328	375	259	390	374	393	285	376	406	324	459	531	381	363	236	207	304	272	389	283	435	525	438	387
1_154554270	398	416	389	482	373	282	301	234	436	206	456	327	346	340	430	386	362	311	383	282	331	532	275	392	417	251	378	293	432	354	445	283	386	399	349	444	559	426	371	218	294	296	233	362	279	473	501	394	408
1_154602705	185	135	155	149	160	89	127	70	156	81	134	125	137	158	162	180	118	125	144	64	151	222	52	59	202	83	118	126	139	101	201	100	198	196	69	65	82	97	0	19	79	29	71	101	141	240	157	108	176
1_154605917	315	352	295	428	286	220	240	206	354	157	406	323	298	307	367	371	347	277	395	243	261	444	292	373	364	280	342	253	393	347	359	260	366	342	319	396	521	335	379	208	247	316	217	347	235	402	434	401	340
1_154638002	267	293	274	298	297	217	192	179	322	177	360	273	230	250	257	301	238	193	295	174	224	386	220	291	287	248	283	176	331	293	314	200	344	318	230	290	363	236	265	168	165	203	200	280	233	315	397	288	324
1_154661355	366	337	312	394	289	246	268	197	366	191	440	355	272	282	321	403	317	267	358	206	291	468	290	361	355	245	334	239	369	348	314	220	347	337	357	457	494	382	386	246	253	265	282	310	275	386	452	356	335
1_154704079	365	284	297	351	290	224	207	176	335	149	403	290	282	271	315	376	268	254	328	223	271	357	273	323	308	265	304	239	385	292	343	194	349	388	227	329	378	204	245	164	177	192	262	312	251	328	443	358	323
1_154732113	431	446	417	572	448	329	313	268	478	257	549	435	378	392	435	452	440	359	476	300	388	562	373	430	472	398	424	288	514	471	474	347	439	504	389	514	587	455	435	208	309	293	356	412	336	526	633	501	427
1_15474515	379	425	338	429	360	266	297	230	395	174	452	380	320	297	373	421	334	279	414	243	330	438	268	338	363	268	390	273	411	360	361	258	382	382	278	366	421	305	387	192	217	279	235	355	285	435	468	393	390
1_154755982	405	359	403	454	371	253	309	236	395	182	474	365	334	323	398	448	362	287	357	267	286	466	301	373	364	242	320	238	463	340	404	277	422	403	332	466	525	367	452	205	286	284	236	372	297	496	515	401	374
1_154791828	138	167	129	214	159	109	85	133	232	103	175	206	123	98	144	151	135	154	193	125	125	202	184	207	154	139	152	102	225	221	153	114	176	181	155	241	205	146	196	117	92	152	131	157	131	168	234	177	185
1_154801970	96	93	78	87	77	69	72	39	86	43	101	67	75	60	79	88	91	47	90	55	66	103	69	82	102	72	97	50	94	74	94	60	111	82	2	0	0	0	0	0	0	0	56	78	51	78	113	100	75
1_154809883	303	302	303	366	302	207	210	168	338	152	377	301	248	265	368	374	253	186	298	232	261	403	234	290	303	226	283	199	320	285	332	211	294	290	288	408	439	368	337	175	262	191	174	286	201	341	396	312	277
1_154835531	340	325	345	388	338	223	249	201	339	193	403	376	291	295	359	355	294	245	371	229	301	420	283	319	337	257	353	261	401	312	357	231	355	376	334	422	499	317	349	218	211	312	246	318	258	401	491	353	345
1_154857059	513	424	426	486	412	278	313	268	426	260	503	382	364	360	519	455	450	314	466	302	353	572	340	439	488	366	411	329	485	502	429	326	425	461	381	431	630	488	515	274	357	324	346	410	302	519	611	468	396
1_154886451	416	415	362	467	379	236	284	202	431	170	435	384	310	335	382	398	359	303	349	235	315	506	287	311	400	264	357	227	503	354	382	258	404	364	286	376	534	400	326	246	296	237	260	343	277	446	445	353	317
1_154913991	265	258	305	323	253	208	201	179	305	158	358	268	194	228	311	262	233	180	285	172	222	360	203	245	264	224	237	180	293	258	285	204	288	289	225	302	341	222	288	155	172	183	218	285	216	314	407	294	272
1_154953113	391	366	364	438	353	221	281	240	449	227	443	381	315	336	392	425	392	294	392	258	324	447	305	329	415	292	365	287	398	385	380	241	404	416	332	482	545	379	406	193	272	290	256	371	277	365	477	387	335
1_154966127	192	166	181	225	176	138	132	113	187	89	272	169	136	159	215	163	173	162	192	129	142	217	155	157	206	142	191	122	172	187	221	106	199	210	194	208	258	194	287	121	125	167	114	163	153	195	246	217	182
1_154980467	332	309	281	344	272	193	215	183	247	165	331	292	257	268	300	335	284	212	329	187	240	430	229	261	345	231	284	171	335	325	335	235	325	242	228	354	375	260	295	177	206	179	221	284	209	365	384	293	268
1_154989800	339	337	352	440	352	234	263	224	347	183	411	346	283	281	342	352	317	244	370	223	298	425	296	389	401	256	317	254	402	312	368	222	332	367	318	404	490	335	424	215	277	220	246	320	287	433	474	369	346
1_155041042	244	217	236	279	165	197	191	134	208	118	283	245	185	177	245	239	195	173	247	162	191	290	181	219	235	190	234	168	241	187	267	159	212	274	188	306	328	277	254	117	175	183	163	213	167	253	310	260	245
1_155050151	316	248	298	359	297	206	236	170	311	164	405	288	271	268	310	274	293	197	338	198	220	408	248	299	357	235	312	199	328	338	347	225	328	293	285	411	440	342	354	191	252	228	238	305	232	340	375	314	321
1_15506991	287	259	276	364	262	191	230	170	307	142	392	296	257	223	279	313	255	223	263	214	254	305	227	287	302	231	300	208	322	289	302	227	299	321	218	331	376	284	276	122	156	239	178	281	204	293	339	318	264
1_155101934	348	297	346	438	307	251	266	193	421	198	462	358	292	292	362	344	324	285	361	250	303	451	296	369	350	274	379	246	424	362	388	260	392	383	385	450	515	343	445	205	247	277	234	315	272	364	477	390	327
1_155117107	277	279	305	364	255	183	228	164	330	155	426	297	270	259	301	301	295	195	388	216	227	339	290	315	309	216	354	191	380	318	285	177	302	332	332	418	504	341	376	223	217	231	212	267	244	331	394	331	344
1_155124489	356	303	316	438	333	213	229	190	378	177	381	320	279	276	369	353	304	268	333	189	277	395	299	330	382	252	315	205	343	290	362	233	332	340	254	359	411	327	397	161	178	229	223	302	226	397	429	335	281
1_155126708	322	301	310	433	335	243	234	218	389	195	427	384	316	298	387	325	317	273	363	214	299	443	287	310	349	236	339	241	351	338	419	247	364	320	285	411	507	290	396	205	228	243	264	299	277	395	467	361	324
1_155153054	319	329	311	385	305	212	238	168	347	151	381	314	305	270	347	304	294	212	346	240	250	406	252	319	353	212	304	228	360	303	320	214	373	342	305	439	463	363	343	208	226	272	193	294	241	322	448	353	308
1_155184442	225	219	249	282	225	172	180	159	283	111	336	244	210	212	300	253	240	196	265	194	232	321	201	253	260	179	240	182	304	238	234	162	260	249	263	356	399	279	318	151	238	224	174	231	177	269	353	267	221
1_155203052	338	329	299	415	280	214	260	191	331	200	371	328	292	297	365	306	326	268	322	242	291	432	242	315	369	267	334	278	408	332	360	238	327	366	358	502	521	387	410	246	229	288	218	300	265	405	449	354	347
1_155214036	408	349	340	404	277	228	248	170	378	160	476	312	298	252	352	376	325	246	340	228	318	370	252	274	383	250	386	209	383	296	319	232	363	412	295	369	367	228	259	166	167	215	255	342	233	390	429	403	322
1_155224721	319	340	346	413	321	188	241	206	353	156	386	362	283	286	346	326	327	229	352	250	292	373	282	274	382	225	313	221	348	330	319	245	364	343	246	354	430	301	340	187	234	229	227	286	255	370	440	355	333
1_155227415	304	253	249	358	256	158	227	179	274	148	375	273	205	216	293	310	237	182	293	201	248	355	207	251	303	237	265	182	271	276	302	200	273	274	280	377	409	354	366	198	223	267	196	230	212	313	432	288	261
1_155238544	202	175	224	292	222	150	192	117	259	112	291	218	176	193	214	189	190	152	256	162	187	273	157	225	214	130	177	158	129	187	261	130	180	231	117	176	164	159	191	56	106	98	134	161	145	237	319	235	221
1_155260174	317	298	300	373	324	193	246	189	359	163	358	310	269	283	319	331	326	231	332	207	230	370	282	310	308	226	297	202	378	278	317	219	341	329	286	432	472	310	354	205	233	267	206	260	249	343	456	328	315
1_155265146	304	326	333	411	317	215	224	219	350	182	436	358	325	262	350	369	301	270	384	275	272	409	303	355	304	287	330	245	409	337	327	219	403	372	347	439	499	328	393	189	249	273	226	329	289	391	437	423	366
1_15528039	248	235	199	288	196	164	167	123	261	105	247	249	177	180	262	255	232	172	261	173	211	314	204	246	248	162	209	150	284	220	252	146	219	261	150	232	250	220	252	100	119	139	191	243	179	282	338	252	216
1_155293647	332	335	315	402	294	224	265	187	351	166	408	319	263	265	381	390	334	240	394	230	315	451	257	330	368	274	346	228	406	321	345	277	353	334	354	482	529	358	491	274	271	284	209	328	304	368	437	392	329
1_155323212	356	391	374	446	320	264	230	202	412	173	501	403	299	282	372	311	404	272	358	225	354	489	276	352	364	310	371	279	449	390	375	262	377	380	325	478	544	369	405	220	278	298	252	376	264	404	520	397	354
1_155345571	245	214	229	317	240	172	172	134	242	100	273	225	218	195	222	205	213	175	213	153	218	296	173	227	220	170	204	168	234	225	234	184	215	229	234	324	348	256	277	116	185	195	155	221	174	225	290	268	218
1_155367316	258	250	235	318	243	147	218	134	257	119	321	228	228	211	297	241	248	202	260	177	182	312	190	243	272	201	235	163	246	239	299	178	268	255	176	291	334	270	307	136	197	221	173	216	226	269	335	270	276
1_155380705	358	390	351	485	371	261	278	217	418	226	476	380	307	337	403	371	354	308	427	258	350	452	306	406	412	310	360	257	440	393	426	281	389	439	329	449	480	403	343	181	257	233	301	408	292	481	554	385	351
1_155391165	248	225	205	265	211	148	160	130	276	104	243	231	178	155	248	243	183	181	215	149	211	286	190	210	198	145	184	132	242	204	221	177	218	241	136	207	250	153	185	89	98	131	139	175	182	264	302	226	208
1_1554043	216	234	219	239	227	147	149	121	238	110	289	234	184	185	239	229	229	164	239	163	218	316	178	197	232	196	252	146	223	203	251	159	265	263	232	292	329	227	239	133	180	210	149	228	169	256	317	220	255
1_155420800	340	338	336	425	352	233	293	188	374	180	429	319	312	309	391	391	332	226	381	290	294	478	308	348	375	268	374	232	416	307	312	232	369	381	338	423	545	342	446	211	232	243	268	356	256	400	473	363	339
1_155429141	371	307	355	425	336	236	294	197	398	196	404	366	290	291	340	389	337	285	330	259	314	451	296	349	365	262	350	247	395	389	369	271	346	357	366	394	493	321	345	207	256	261	257	320	312	420	514	326	307
1_155455156	325	268	308	388	281	207	267	179	330	151	340	316	240	271	337	315	311	224	329	230	253	428	241	295	310	254	324	208	366	306	329	222	348	323	323	367	427	317	369	191	244	199	232	255	243	344	421	347	319
1_155478973	415	331	342	452	317	279	283	214	412	170	445	306	308	325	386	429	360	259	331	253	307	459	319	374	353	282	311	245	400	340	362	275	427	382	343	414	509	389	432	237	226	279	260	337	269	385	467	368	310
1_155494629	258	213	217	272	205	173	199	144	291	109	285	220	188	189	216	274	220	175	219	177	230	316	234	218	223	184	234	154	267	230	240	163	221	268	173	292	340	247	262	148	184	191	156	190	196	272	314	220	219
1_155517939	337	326	327	424	340	268	254	219	379	175	438	359	286	318	359	345	352	258	395	242	324	483	291	327	390	251	347	240	449	365	399	264	370	397	326	408	597	358	357	170	277	273	306	305	335	422	476	371	347
1_155550677	256	234	252	298	213	178	195	151	326	107	359	273	197	225	284	272	255	207	258	171	239	327	234	291	234	203	226	195	309	276	269	181	289	291	140	181	189	138	139	73	93	103	179	239	221	310	353	286	265
1_155574774	278	238	263	332	249	201	244	171	297	147	327	287	224	237	314	293	261	207	306	227	248	346	226	249	268	196	263	188	309	267	304	164	287	292	263	379	390	296	329	148	214	159	186	243	233	312	390	301	248
1_155597212	396	415	459	492	374	291	305	273	496	256	526	436	365	317	456	389	433	359	489	310	365	537	321	454	450	331	394	300	530	454	497	339	430	444	367	497	632	416	474	300	262	350	335	423	302	557	589	465	478
1_155629802	77	89	74	86	90	54	50	53	97	36	105	87	62	81	102	50	65	68	91	75	40	113	67	76	37	39	2	70	110	80	81	49	55	98	3	7	7	4	6	2	4	9	49	90	32	110	124	71	87
1_155650814	317	317	354	386	310	237	288	175	374	188	442	362	285	252	382	340	312	274	355	263	291	432	289	332	378	273	359	250	409	336	362	227	323	373	260	348	447	300	331	181	234	229	226	306	253	398	479	386	339
1_155654021	371	404	415	483	359	270	283	250	489	207	535	382	367	301	458	377	378	324	436	278	352	501	356	397	426	287	366	296	498	402	394	304	411	410	330	432	503	328	368	194	219	257	280	357	312	478	575	424	406
1_155672538	287	291	307	347	296	196	230	173	335	164	372	295	292	260	342	300	275	217	308	255	271	400	258	325	296	229	288	234	397	287	318	228	330	312	248	344	402	329	354	169	202	197	206	316	247	360	488	304	286
1_155692591	342	308	324	364	325	200	242	185	330	184	367	296	253	258	315	315	275	177	318	232	292	409	238	320	330	222	297	196	366	298	315	188	326	326	262	298	413	268	322	137	231	185	213	269	244	312	417	338	278
1_155725361	253	263	231	339	203	157	172	173	265	126	298	217	181	238	254	229	243	173	298	178	221	283	199	234	243	183	234	153	307	235	236	200	240	236	207	210	275	219	252	102	147	173	151	237	192	315	311	275	240
1_155745135	347	283	319	426	330	227	276	228	367	211	407	316	303	283	376	378	291	263	338	239	309	439	255	282	333	256	307	218	379	333	320	211	342	385	342	433	537	377	442	210	253	317	283	322	264	386	463	341	329
1_155777347	351	319	303	377	295	220	215	183	313	158	364	314	226	217	297	326	238	209	313	231	224	329	224	309	324	216	255	213	353	279	314	208	388	316	328	439	457	358	352	190	220	302	205	291	229	309	414	309	297
1_155792204	365	388	403	503	368	273	314	225	437	191	528	384	330	339	402	401	392	287	433	252	331	477	332	387	426	311	368	244	463	370	393	299	403	435	374	485	490	359	470	227	225	280	326	373	298	453	533	418	428
1_155810889	435	391	358	499	368	284	288	227	479	194	484	415	286	321	408	422	379	307	430	296	326	483	330	369	388	268	365	257	451	384	382	293	407	407	331	416	474	367	398	218	295	270	271	359	287	453	520	392	362
1_155835816	373	373	358	434	372	277	299	205	402	230	503	388	319	306	444	410	370	276	389	279	343	473	304	349	400	265	379	247	453	336	347	262	391	359	353	546	618	431	483	281	260	345	289	337	295	444	524	377	364
1_155866844	466	409	406	496	425	314	339	241	458	225	550	401	346	341	509	402	420	342	460	281	372	551	360	425	454	308	428	329	509	426	393	319	462	466	415	562	595	404	472	270	343	326	336	370	289	476	592	421	417
1_155876108	398	381	344	464	341	267	319	228	432	221	479	336	328	330	432	409	328	277	488	250	325	531	271	358	373	312	367	276	413	403	415	252	384	400	354	490	533	420	513	184	319	277	318	349	269	430	483	429	359
1_155920733	67	48	71	75	64	56	48	51	67	34	55	46	56	46	74	50	72	50	75	44	51	77	53	57	39	36	47	44	63	60	78	37	77	96	12	25	11	17	6	6	6	7	49	61	49	76	69	64	73
1_155951747	388	425	419	496	408	269	284	229	459	217	497	368	329	324	437	418	377	330	450	276	340	572	327	370	393	269	401	268	447	405	389	278	380	404	409	544	573	396	506	265	282	339	277	345	264	432	520	459	387
1_155955828	288	330	287	385	324	230	242	185	310	158	408	324	272	229	362	310	306	238	360	249	293	406	245	299	284	244	325	215	353	304	343	230	364	349	349	448	503	305	375	248	226	279	245	290	230	364	458	385	342
1_156020892	253	226	212	264	222	147	145	126	257	127	245	226	175	176	221	249	191	161	260	161	180	246	165	192	197	185	228	135	229	200	201	130	227	244	125	246	266	163	180	113	107	120	137	202	195	241	285	218	205
1_156026948	273	310	258	319	248	186	178	143	311	125	332	276	237	237	270	304	224	187	291	175	207	344	236	251	253	186	258	180	304	241	282	212	266	321	296	387	440	328	334	144	228	233	211	265	177	291	390	318	274
1_156048257	347	336	326	416	298	252	249	194	395	178	434	354	301	333	393	386	366	275	378	273	325	440	280	306	374	289	325	260	433	323	409	256	377	386	273	391	465	324	365	177	217	299	235	324	274	395	452	383	342
1_15605365	344	318	282	382	323	237	255	174	395	155	388	296	259	248	320	394	288	252	362	203	294	457	289	335	342	277	319	235	368	367	344	241	319	356	289	281	286	218	269	192	174	171	221	316	250	361	447	326	331
1_156070550	363	393	323	468	335	269	261	226	441	213	484	383	324	312	408	375	429	322	414	248	291	494	302	384	379	263	382	281	436	392	392	296	382	423	344	484	558	324	407	186	253	282	264	337	271	446	502	388	396
1_156105357	306	281	322	380	258	223	230	187	335	181	385	326	287	251	340	342	354	229	336	203	223	415	222	327	321	248	301	234	345	284	355	221	315	299	307	380	538	336	407	165	216	287	218	304	255	346	416	370	344
1_156176526	170	163	115	164	134	103	109	96	158	69	165	140	120	123	155	183	145	94	145	99	105	185	118	148	132	125	156	119	166	157	142	90	168	181	50	59	66	45	56	24	34	31	88	112	109	170	197	156	145
1_156179932	369	347	404	465	397	280	304	264	404	240	493	376	336	342	437	419	389	293	448	241	334	588	279	391	408	295	365	238	423	404	418	333	401	448	290	447	534	388	426	202	257	288	292	392	270	471	589	484	417
1_156254567	262	202	242	266	259	173	175	151	252	129	277	247	196	187	244	231	200	210	248	169	195	271	171	224	259	192	242	155	216	218	235	159	249	248	186	301	300	239	248	110	165	156	144	227	195	284	338	275	194
1_156294225	275	293	240	361	253	207	189	170	276	140	335	265	222	204	269	273	247	212	289	185	221	329	193	270	302	252	267	178	303	295	289	204	325	286	225	357	417	309	324	149	186	211	181	245	223	313	375	310	236
1_156327032	474	418	426	518	394	274	332	273	478	244	571	438	347	367	474	448	473	351	508	317	406	558	387	463	484	312	403	318	494	441	477	304	464	454	356	520	609	459	459	258	338	318	326	405	313	560	598	509	422
1_156340883	230	226	173	249	152	143	114	145	232	103	229	210	152	178	196	239	228	134	230	133	179	269	173	201	200	143	219	120	241	211	231	148	214	225	114	227	231	157	189	110	96	141	148	222	183	270	273	221	190
1_156431159	424	367	383	490	361	276	318	228	454	217	507	390	329	303	397	412	415	300	432	288	341	502	331	415	403	297	388	287	465	394	420	304	416	408	341	510	526	407	393	226	266	269	294	365	288	493	520	427	419
1_156450971	371	364	328	416	344	238	254	173	391	186	420	317	295	288	398	375	298	237	372	232	270	416	294	370	364	271	317	243	386	378	372	252	385	350	337	430	509	412	389	232	304	273	236	285	286	409	505	379	343
1_15646165	264	254	232	269	209	174	172	173	278	105	286	213	193	216	227	290	220	189	273	145	208	350	208	239	267	175	266	138	305	245	240	174	289	286	157	198	321	223	186	120	94	125	163	189	214	261	293	258	233
1_156525682	358	336	314	414	316	260	227	188	368	158	396	341	278	284	349	346	280	261	327	225	276	435	280	329	337	264	323	237	369	322	328	249	382	338	297	396	499	315	337	204	233	236	298	281	280	368	427	378	367
1_156538750	252	202	199	255	213	149	170	141	233	121	317	228	178	210	222	260	231	153	254	132	222	268	190	190	257	190	255	148	231	197	223	166	240	249	127	179	224	165	134	88	106	133	160	183	210	264	298	220	208
1_15654121	288	260	295	377	300	226	238	202	170	94	362	267	219	127	299	356	290	205	368	138	266	417	226	383	297	248	242	209	350	281	302	231	312	300	62	239	261	149	234	118	139	175	207	252	227	334	369	263	268
1_156571397	378	363	365	465	369	254	286	235	428	242	459	374	306	347	410	417	351	300	427	284	330	523	299	344	377	294	410	272	435	389	378	283	418	456	350	469	501	366	332	245	244	257	318	366	311	426	531	445	357
1_156643815	344	337	363	435	331	261	263	218	430	212	437	373	363	363	417	396	340	289	354	254	326	450	302	348	429	284	366	263	392	364	375	262	360	427	314	434	548	355	399	239	270	291	274	368	280	477	459	403	393
1_156678040	312	325	262	376	243	205	196	192	306	137	356	249	251	215	328	310	306	229	320	227	226	360	200	267	297	224	291	216	320	271	327	199	297	305	229	326	428	257	288	148	176	178	188	272	250	324	369	267	329
1_156697856	330	283	248	297	297	182	212	153	239	145	264	215	254	289	286	364	263	147	277	119	225	395	155	193	251	186	256	189	375	241	337	164	310	242	84	116	379	241	128	149	205	145	198	248	200	361	365	220	269
1_156710174	315	277	311	419	305	235	217	172	396	175	434	318	262	226	329	313	310	219	325	208	265	398	260	311	371	240	289	241	337	293	305	242	314	366	293	409	471	295	367	202	222	198	271	313	245	353	459	350	338
1_156731320	297	357	323	401	327	256	243	182	380	182	417	348	284	302	348	382	359	262	373	253	288	442	262	329	387	258	321	227	385	331	315	256	357	369	229	354	415	281	323	168	194	221	259	322	257	339	406	325	281
1_156744638	436	401	385	422	370	250	321	234	444	206	503	420	342	332	423	396	364	317	423	266	341	453	333	385	421	326	337	232	425	383	429	281	397	375	306	437	478	366	349	198	213	275	279	362	298	425	508	404	357
1_15677492	354	435	377	425	368	242	268	237	426	202	513	358	316	356	383	412	368	274	421	280	338	448	299	438	421	285	372	227	454	390	494	231	415	393	300	429	524	381	384	259	286	257	263	391	283	413	540	373	427
1_156777076	47	47	111	156	53	94	77	110	186	14	235	182	41	46	113	38	89	139	128	107	121	60	142	171	137	109	118	72	59	115	53	137	137	119	29	108	0	0	87	0	0	33	83	107	83	51	162	202	119
1_156782996	361	338	356	431	313	262	292	264	393	191	446	370	283	318	416	399	353	230	359	250	332	440	304	405	398	295	339	228	442	336	400	292	402	374	298	451	447	309	376	192	210	250	252	347	265	382	507	356	350
1_156822130	398	352	398	483	350	285	299	240	457	218	539	410	327	363	419	456	361	284	413	272	351	557	333	386	450	299	345	258	425	348	394	288	394	434	381	498	612	419	451	244	280	338	285	357	296	438	564	422	408
1_156839805	321	296	264	403	354	250	265	171	388	154	423	356	283	319	398	357	351	263	351	227	321	402	267	336	375	272	312	247	397	346	410	196	357	358	267	455	489	363	330	161	235	257	276	367	235	403	516	359	346
1_156850480	319	322	321	416	304	227	233	214	388	170	446	325	284	286	353	342	306	184	306	216	302	415	268	313	361	248	378	197	369	292	316	249	351	313	212	304	392	246	323	134	187	203	259	281	239	392	444	297	352
1_156854530	242	189	178	265	192	143	158	122	220	94	259	215	177	171	227	221	191	136	197	133	193	257	208	218	237	172	219	159	229	209	217	155	186	223	96	170	197	131	138	96	109	102	156	188	169	236	264	196	206
1_156879210	233	217	184	242	199	135	144	120	257	108	254	193	176	161	214	221	171	163	207	150	175	253	134	211	229	170	195	161	256	221	208	130	237	239	191	363	372	277	251	153	176	211	168	169	162	225	281	202	182
1_156900139	426	447	400	550	388	308	321	222	466	234	532	418	341	325	471	472	429	340	469	322	352	566	339	466	441	309	371	310	532	452	451	331	439	454	435	513	633	453	525	275	306	335	384	418	283	475	616	507	402
1_156917774	319	317	268	428	296	195	222	164	310	151	350	296	247	287	327	343	260	248	326	217	214	390	228	270	263	192	238	236	331	277	369	202	338	319	225	295	362	206	265	140	141	194	189	304	225	333	389	320	314
1_156974670	213	187	177	179	153	84	146	30	65	133	154	69	141	163	157	243	108	52	142	91	151	250	50	60	211	161	216	113	222	74	196	89	142	149	136	0	307	154	0	0	104	72	88	110	78	252	193	172	140
1_156993660	356	339	323	444	324	264	240	184	343	145	415	357	293	311	372	353	355	278	421	231	297	418	322	360	396	255	342	268	448	352	369	239	298	368	197	298	429	276	335	134	183	179	233	334	199	392	487	325	320
1_157016123	384	359	340	451	326	286	265	205	401	186	473	366	283	315	435	401	344	279	376	240	313	497	325	370	401	259	377	257	408	394	402	292	376	423	388	508	535	406	461	235	255	305	285	306	266	403	534	373	389
1_157039953	395	384	370	450	342	266	302	262	452	211	482	397	275	316	376	437	356	321	412	281	360	459	331	415	425	284	387	252	405	374	428	322	437	387	307	460	513	339	379	202	263	288	287	411	295	496	508	416	410
1_157074580	370	372	403	510	361	264	286	256	452	232	434	360	329	298	409	417	338	290	409	268	359	490	309	387	382	281	358	276	459	399	423	279	429	402	356	459	549	401	464	255	285	278	277	376	259	414	494	418	373
1_157124942	340	331	325	424	321	252	186	191	377	193	458	351	269	296	376	360	324	225	365	271	299	443	320	303	352	284	339	221	407	348	380	264	365	376	383	424	516	369	399	259	218	280	220	324	297	392	455	356	370
1_15713535	297	319	280	333	269	193	198	156	320	150	337	279	214	243	344	296	236	176	277	176	262	369	234	312	283	229	283	189	330	267	303	172	317	321	165	236	314	214	194	144	162	155	185	261	219	321	378	291	257
1_157141139	295	257	250	366	261	215	240	192	343	165	366	292	247	264	322	272	277	250	313	220	287	401	234	287	291	221	354	192	346	304	318	217	303	323	290	325	367	314	306	143	201	225	192	253	228	375	376	302	318
1_157176980	273	236	238	305	219	167	188	146	296	142	290	236	224	215	248	265	221	192	265	183	217	302	199	251	274	214	244	159	300	265	290	190	274	301	240	283	321	209	252	124	187	187	164	217	206	308	350	286	265
1_157199658	301	355	295	372	253	217	251	188	348	159	452	332	247	268	321	332	315	236	330	249	268	425	262	284	352	251	354	222	376	273	343	198	360	346	303	441	486	304	275	176	216	316	214	274	244	399	365	369	308
1_157218662	296	280	284	345	280	185	247	190	351	112	451	313	244	253	262	259	250	310	279	226	248	345	187	246	320	201	250	210	334	285	267	232	267	355	294	382	315	215	252	158	180	247	176	247	235	293	351	340	283
1_157239612	146	154	139	179	151	112	117	109	180	74	203	150	134	122	161	165	122	138	184	117	108	158	124	120	152	93	135	98	137	151	145	104	151	181	95	121	157	85	110	72	84	91	113	136	108	172	205	182	193
1_157260459	241	242	275	286	214	129	183	187	284	157	356	323	151	193	250	248	250	199	289	179	231	262	219	220	276	168	240	186	247	247	266	198	253	312	231	251	262	146	196	116	123	144	180	204	219	284	362	305	256
1_157278087	387	353	349	446	340	234	285	192	382	195	417	330	338	287	355	363	340	296	369	248	302	426	305	391	371	238	299	280	410	322	311	242	343	376	297	447	517	357	441	210	251	278	238	297	272	397	428	352	318
1_157284336	253	215	253	299	177	144	159	118	290	125	335	217	175	155	266	257	221	218	263	155	210	277	156	228	222	175	214	170	277	234	280	160	290	274	152	264	300	235	255	118	167	175	154	200	180	287	299	213	241
1_157328170	366	335	296	416	318	226	270	215	346	192	365	331	259	293	389	397	381	223	393	294	317	409	309	365	335	247	348	239	418	345	347	260	365	325	319	450	510	351	395	212	218	218	306	300	275	396	456	378	316
1_157355192	282	318	295	355	264	213	212	158	283	143	350	294	273	250	304	299	237	202	291	242	238	343	263	239	306	255	271	216	327	314	291	203	307	326	320	343	405	288	283	175	226	235	159	255	226	308	424	320	253
1_157394045	356	287	282	402	319	240	216	191	308	147	321	290	275	296	364	372	328	191	355	229	332	454	294	315	353	204	320	204	364	296	361	207	375	309	156	266	343	269	285	89	193	126	216	287	271	382	447	330	341
1_157395805	317	310	346	419	325	206	275	199	351	158	362	255	291	291	348	372	325	230	360	207	285	456	291	291	403	250	323	223	398	346	348	218	342	367	216	342	446	317	341	159	210	215	240	320	267	417	457	346	325
1_157419451	155	175	220	126	217	129	117	137	245	45	277	222	206	141	174	167	161	158	181	130	153	226	200	97	164	220	165	123	131	173	116	96	158	176	55	133	74	54	0	0	52	95	115	158	125	110	326	226	236
1_157457269	282	267	272	346	234	200	171	187	291	144	318	214	218	218	232	315	250	214	331	191	229	334	203	284	263	164	263	159	299	257	248	183	273	294	169	285	288	213	190	107	151	194	222	247	192	304	349	271	240
1_157462570	192	174	138	177	144	101	93	76	214	76	236	144	157	128	144	168	110	106	192	116	114	170	119	123	129	99	152	114	165	159	137	108	158	160	105	161	173	96	112	90	74	101	91	131	114	157	194	147	145
1_157496407	388	352	348	426	326	225	275	231	398	184	422	335	313	306	397	387	340	245	371	241	320	450	269	373	348	286	326	231	414	332	343	277	383	403	309	427	487	312	413	216	251	240	276	322	264	441	479	365	380
1_157519041	336	356	346	446	354	230	241	204	438	178	469	338	306	261	394	398	311	248	370	232	257	425	308	340	306	270	380	219	387	316	394	250	381	414	264	407	563	365	372	203	255	245	274	336	277	350	495	375	384
1_157531895	461	470	553	629	456	341	364	276	502	282	612	479	391	415	552	491	427	375	476	332	446	624	321	494	521	379	443	342	496	457	522	357	490	503	469	516	686	488	454	285	332	311	386	386	337	582	625	504	449
1_15755523	310	320	291	344	264	203	205	176	331	163	378	316	257	245	296	335	271	264	302	216	254	391	281	268	342	260	321	185	342	265	299	212	327	317	224	294	346	247	278	112	203	177	208	271	234	369	414	348	327
1_157579130	198	177	169	181	168	125	139	116	199	108	206	171	130	152	201	189	146	127	166	136	158	208	139	149	167	136	150	100	192	172	216	118	183	199	24	61	32	38	48	28	17	26	111	173	129	206	204	194	155
1_157589869	212	193	176	220	183	146	129	106	188	100	225	176	172	179	200	196	205	126	216	132	148	233	141	172	183	155	193	90	239	162	214	127	218	190	118	167	224	162	206	95	113	131	140	163	178	222	275	185	186
1_157627036	399	403	401	478	417	290	284	220	441	210	526	443	305	352	459	442	361	298	429	304	390	581	325	418	447	331	393	263	462	423	419	319	426	431	340	508	614	407	410	225	312	302	303	368	311	433	576	467	400
1_157656358	318	276	303	417	250	199	233	201	368	189	421	330	292	268	362	346	291	280	344	206	280	353	263	323	309	271	272	223	360	320	324	214	356	355	235	348	358	221	328	201	192	198	219	267	231	336	380	318	322
1_157682342	412	358	390	467	411	270	278	224	436	172	462	368	351	321	403	411	328	280	385	239	344	490	306	365	392	305	372	234	447	351	387	267	389	391	322	477	557	360	456	242	281	291	228	349	297	380	534	392	368
1_157723700	231	278	189	306	198	162	164	140	280	92	277	256	185	195	212	210	223	207	254	156	205	278	170	201	247	215	225	164	252	218	257	163	238	261	192	272	305	223	226	114	156	168	144	247	183	295	320	224	222
1_157729758	330	361	337	386	357	244	235	158	332	183	430	324	246	284	339	381	315	248	317	231	306	445	265	318	409	250	286	248	350	281	374	228	322	324	242	375	461	310	240	149	213	258	273	262	208	390	483	318	279
1_157746879	230	213	205	258	216	149	170	125	230	126	304	196	179	193	249	222	193	146	207	170	183	238	175	220	209	165	239	130	229	225	222	144	242	262	219	242	277	196	244	101	145	145	150	180	177	204	250	208	225
1_157809496	346	312	340	380	360	229	244	163	345	156	366	297	254	267	374	340	303	231	312	222	253	424	260	300	328	215	310	189	328	299	303	205	333	353	283	399	464	267	377	233	246	248	212	282	252	381	396	336	239
1_157837374	297	271	314	352	270	183	209	154	301	146	374	251	231	252	276	306	254	216	267	199	253	370	228	279	283	201	272	192	309	276	312	211	304	296	254	266	330	210	322	178	175	166	183	279	228	320	377	300	263
1_157871182	297	244	287	337	265	157	198	159	289	137	313	260	205	203	295	289	264	249	274	159	229	328	207	281	277	182	277	173	310	248	241	175	287	289	147	241	151	157	146	54	107	109	155	226	205	266	323	249	217
1_157948736	306	349	304	429	271	202	190	156	346	169	392	258	244	255	290	312	302	263	325	223	262	405	251	320	380	252	296	227	340	334	342	196	319	313	274	381	445	350	328	231	244	246	177	310	202	346	409	329	281
1_15796321	294	306	324	377	279	193	208	196	298	179	326	292	234	262	295	318	288	245	308	228	269	416	285	284	335	232	286	168	312	286	304	220	328	345	254	278	343	280	269	166	179	200	221	280	212	336	384	336	317
1_157970916	235	222	218	290	217	143	167	151	261	137	318	254	193	192	246	267	218	187	238	163	223	317	185	266	276	180	247	151	288	246	246	189	298	270	272	360	456	259	321	190	245	238	175	207	203	286	351	288	238
1_158007356	310	354	355	457	328	229	268	201	419	180	421	366	283	261	341	378	263	259	388	245	276	397	273	363	349	267	351	243	352	343	378	237	370	354	280	416	499	362	334	168	246	244	251	309	232	391	495	393	352
1_15803326	132	122	103	152	106	97	119	70	126	72	140	148	99	99	143	123	132	95	145	77	83	138	110	85	153	77	106	76	125	123	124	71	131	151	67	104	138	91	91	59	51	58	90	119	97	123	149	144	142
1_158088845	320	303	276	338	286	218	244	205	297	150	397	289	271	218	270	349	292	231	279	226	282	406	219	295	325	201	293	231	376	268	284	199	363	299	237	344	364	293	270	158	192	214	171	251	258	355	377	320	300
1_158111999	296	251	266	327	238	182	195	156	286	123	315	278	221	193	249	242	232	187	264	170	228	360	210	258	288	194	263	195	324	273	246	164	237	289	190	296	319	228	217	142	180	165	173	265	194	267	354	282	279
1_158161585	348	252	324	361	385	240	254	223	384	143	441	350	285	300	405	394	351	250	388	236	293	454	305	336	371	284	348	215	386	345	328	245	359	386	250	442	408	324	324	145	234	255	261	328	340	379	478	373	365
1_158200159	356	390	327	447	392	236	275	259	371	189	411	354	317	347	365	399	362	276	415	262	315	429	287	396	356	290	366	255	427	369	390	251	407	409	356	466	509	345	393	248	256	270	283	329	288	453	513	432	399
1_158229218	281	324	236	322	297	209	259	216	204	144	369	173	222	269	315	302	146	30	334	192	221	419	244	288	316	219	315	141	311	276	277	235	335	308	261	198	337	312	275	147	196	117	204	242	231	330	372	301	261
1_158253150	365	347	327	431	328	203	277	208	354	166	455	352	299	312	404	387	307	223	366	221	302	440	262	379	369	245	340	240	413	350	342	238	380	358	350	392	531	430	439	230	281	267	229	324	251	380	482	357	360
1_158264262	347	336	349	397	305	239	254	213	408	189	448	320	278	298	432	363	362	267	344	233	315	455	279	334	376	262	350	207	397	335	364	267	371	381	268	413	466	310	341	193	231	239	266	352	272	417	444	417	363
1_1582828	352	333	354	466	350	267	309	196	355	201	441	348	306	298	345	334	269	285	325	258	331	446	263	363	374	257	329	241	402	346	375	263	372	389	316	445	532	367	375	227	298	273	275	292	309	403	457	375	348
1_158319652	387	318	354	442	322	240	269	200	375	200	399	297	295	292	361	377	340	237	342	252	277	454	266	332	359	302	351	214	393	314	357	252	364	345	301	363	502	363	426	208	251	274	249	334	262	439	429	432	334
1_15853040	439	394	462	528	394	292	324	269	499	270	540	450	382	441	451	483	424	341	472	269	415	594	367	474	456	352	407	297	486	426	484	323	458	511	370	454	591	448	425	230	293	317	358	421	364	539	572	470	444
1_15893046	287	268	241	315	245	188	140	140	283	151	318	294	228	217	287	280	236	255	248	189	184	324	236	251	250	197	251	163	252	274	271	185	290	314	112	167	182	115	151	52	74	110	157	241	216	292	331	268	253
1_15937076	325	267	240	344	265	190	241	165	371	137	329	281	212	215	318	317	284	204	301	184	257	351	219	319	298	257	274	170	320	270	317	203	291	307	197	271	359	234	256	150	206	184	237	241	227	341	400	279	251
1_15976386	275	262	263	327	298	174	229	168	309	134	390	257	251	256	245	317	222	229	237	219	214	314	232	221	308	191	320	192	275	261	225	188	295	292	217	230	295	222	219	137	139	165	211	250	234	315	347	278	284
1_1603944	405	379	387	479	390	268	305	229	428	214	460	377	310	344	419	373	317	297	416	247	327	512	328	392	386	277	375	291	421	370	375	273	445	427	443	516	625	422	553	252	292	297	250	325	278	443	510	443	367
1_16094228	319	281	305	396	285	185	186	160	316	136	418	328	243	248	349	358	331	216	289	209	274	396	247	249	354	247	277	197	295	298	299	219	325	337	181	239	289	226	190	80	127	185	207	298	233	377	374	371	305
1_16119771	155	147	133	143	147	81	82	77	136	75	191	120	140	120	91	150	130	96	103	114	123	145	114	79	118	122	158	82	138	135	92	106	179	99	38	38	1	49	35	13	14	32	78	121	108	162	157	147	156
1_16145053	387	282	292	390	329	177	247	186	324	180	384	285	271	274	305	322	306	258	305	200	257	411	303	290	366	270	303	219	340	306	294	226	382	302	234	326	340	275	292	130	216	213	225	265	218	363	421	344	312
1_16196002	204	194	179	238	161	152	126	114	225	100	255	188	186	158	202	245	187	149	209	136	177	323	182	218	224	161	203	132	246	202	204	158	196	238	118	196	205	158	139	76	117	86	147	174	165	235	275	255	201
1_16245203	130	122	137	151	127	118	85	65	109	40	162	130	96	64	153	117	112	115	105	59	89	123	103	65	138	144	128	53	163	117	138	89	120	116	28	45	19	46	49	29	38	42	86	113	96	159	168	155	119
1_1625471	272	251	214	264	187	154	169	132	279	115	294	231	215	206	276	263	235	160	214	129	168	307	174	190	261	210	229	153	251	229	244	136	262	254	149	219	247	153	221	108	136	142	159	201	172	241	317	223	208
1_16277524	105	104	101	150	101	57	89	85	85	72	149	132	100	82	123	123	52	103	112	100	104	150	89	129	89	93	130	73	116	127	72	73	136	126	20	26	10	17	18	7	26	17	86	116	95	153	172	100	98
1_16300309	203	191	151	234	183	122	152	117	277	124	249	198	164	228	228	281	206	166	294	168	229	359	162	262	207	152	193	164	205	213	224	136	221	274	164	175	290	101	98	84	84	120	137	196	152	254	266	216	180
1_16308714	216	203	199	234	214	155	159	119	168	81	239	195	155	159	231	172	185	181	158	126	134	188	161	158	210	176	228	107	223	188	243	129	200	189	76	149	123	170	199	88	137	103	139	217	142	267	265	200	187
1_16367686	377	421	372	442	347	274	323	241	356	183	527	397	323	330	419	416	373	297	400	287	354	542	290	389	389	318	383	293	487	393	403	291	421	407	308	348	475	371	364	217	266	208	290	368	299	474	458	400	423
1_16412147	0	0	0	0	0	0	0	0	141	0	0	5	0	0	0	0	107	0	0	0	0	0	0	0	154	7	0	0	0	0	131	0	0	0	0	0	139	0	0	0	0	0	0	0	0	0	0	0	0
1_16452185	137	114	80	114	134	53	101	46	69	38	118	116	83	87	116	152	72	100	92	79	84	158	98	121	69	81	102	75	130	96	70	76	124	112	13	15	8	5	4	3	10	4	86	83	75	118	139	131	111
1_16477085	221	201	211	253	187	122	162	125	243	108	280	196	171	184	208	243	212	149	233	162	213	277	168	200	237	184	240	152	227	214	232	137	239	258	138	202	191	116	169	106	122	139	143	206	189	242	270	225	219
1_1649162	268	228	277	326	238	155	215	152	256	141	336	236	218	212	268	254	232	185	266	177	203	347	224	257	289	177	218	167	280	249	244	165	304	248	164	309	289	224	238	146	178	161	187	255	195	274	340	224	237
1_16525499	329	335	264	376	328	259	235	193	360	171	398	310	279	293	355	359	305	241	355	230	269	422	242	327	401	248	323	248	404	313	335	231	370	366	275	384	406	314	338	147	210	217	229	332	293	395	437	388	335
1_1655463	384	400	382	458	368	303	275	230	431	215	528	364	331	295	433	388	380	284	401	264	344	539	285	425	415	331	327	262	427	422	416	276	424	401	356	455	542	380	398	187	263	279	325	402	273	413	493	366	392
1_1656392	352	343	390	410	385	280	296	242	421	223	473	355	286	314	419	386	319	261	374	272	326	478	315	414	343	253	363	278	391	355	355	280	384	396	305	446	468	353	323	170	256	243	323	357	281	412	475	379	360
1_16673009	292	321	307	353	287	193	177	199	289	153	365	288	242	262	341	288	278	226	308	215	240	353	239	301	249	188	275	173	371	269	332	214	305	315	227	280	336	246	211	151	143	189	184	223	228	355	422	286	266
1_1668494	327	273	267	299	239	197	164	164	314	174	339	306	242	232	299	275	277	186	266	208	224	384	232	261	275	208	290	175	316	236	306	182	246	314	274	461	433	326	323	192	261	232	193	272	229	338	334	300	261
1_16715976	226	200	199	226	170	146	149	126	204	107	242	203	173	172	205	192	200	149	188	130	183	265	193	196	247	132	196	143	235	165	200	165	199	189	112	153	112	106	106	75	73	108	133	187	169	234	284	223	180
1_16744848	150	170	143	173	145	97	99	99	174	80	153	151	113	134	136	169	128	90	166	127	114	203	123	150	155	124	152	72	180	160	156	94	113	185	90	124	139	96	107	76	91	100	112	147	118	168	218	184	135
1_16797317	289	274	319	334	286	185	232	186	338	143	397	319	239	247	362	293	268	212	294	174	263	391	217	269	322	224	266	216	326	283	295	189	336	290	195	301	374	244	265	156	179	209	169	277	239	338	391	330	294
1_1680646	350	320	347	436	302	224	241	192	357	169	447	334	261	325	364	344	334	305	338	245	284	456	274	335	361	247	323	223	394	346	365	214	345	328	283	375	489	326	369	198	251	249	212	353	256	390	443	395	353
1_1680809	351	307	309	449	295	231	241	160	393	200	455	364	284	316	344	386	330	299	327	228	289	405	291	393	387	257	310	206	393	319	385	197	358	337	308	381	416	340	362	211	216	227	246	313	269	394	433	442	335
1_16854396	353	335	359	448	347	269	287	224	388	180	481	349	340	301	406	413	347	280	375	245	307	441	305	353	400	292	398	246	405	326	389	243	390	431	326	386	555	345	364	202	277	282	266	360	326	437	463	390	371
1_16886290	194	207	201	286	196	126	175	137	232	106	262	207	174	172	217	240	181	159	210	133	214	262	159	177	205	178	217	135	205	218	253	130	208	252	160	212	255	207	181	126	133	148	141	218	169	230	279	241	225
1_16923285	173	157	181	170	141	121	128	76	154	59	174	164	142	108	138	199	194	109	190	109	142	197	129	162	176	121	171	110	162	137	174	115	172	176	62	129	163	102	87	40	87	70	127	151	119	193	224	167	167
1_16947578	310	328	288	387	286	204	204	193	298	185	376	317	254	309	328	396	243	244	298	215	243	383	258	309	257	231	285	239	337	293	327	216	335	270	266	364	304	278	306	168	209	235	252	287	258	344	388	392	291
1_16963232	337	291	337	418	238	223	235	175	392	186	412	311	294	286	311	339	360	221	318	254	289	398	273	366	376	262	349	260	374	344	372	199	304	313	216	228	409	245	206	138	136	187	229	281	249	308	419	361	316
1_17021138	189	165	170	204	164	125	109	109	160	81	202	141	168	124	169	154	157	136	161	113	147	190	116	153	143	148	149	100	199	134	172	105	187	161	84	128	76	86	104	56	58	64	105	152	140	197	215	178	138
1_17050263	221	143	161	204	94	146	127	106	146	80	260	153	103	128	141	126	176	128	163	126	159	230	135	184	174	139	152	114	190	198	174	84	126	198	127	129	177	160	115	73	96	103	103	136	129	204	204	216	175
1_1706050	368	386	331	500	341	237	262	228	435	190	417	351	300	329	392	396	346	276	373	254	293	430	311	338	364	278	359	260	445	319	413	228	326	341	253	380	421	303	298	193	206	252	284	288	274	386	495	375	346
1_1706051	365	384	332	501	339	237	261	228	433	192	418	348	300	326	391	396	343	274	375	256	293	431	308	339	361	277	357	259	444	318	413	226	330	339	253	379	421	303	301	193	206	250	284	289	273	389	491	371	346
1_1706060	340	360	310	486	316	224	250	218	405	187	402	323	291	307	372	379	328	259	360	253	287	410	302	329	341	278	331	245	423	304	402	220	323	322	243	372	416	297	297	188	206	247	279	290	251	364	478	358	334
1_17073973	164	136	153	170	135	78	99	92	118	61	179	147	139	116	131	158	113	120	128	86	106	192	115	151	157	122	162	89	139	124	152	93	149	154	47	114	78	68	92	65	61	67	95	169	126	153	181	164	114
1_17124625	96	96	98	77	77	54	55	41	84	27	91	77	56	55	82	87	84	58	77	60	67	96	64	68	84	65	79	62	99	76	99	67	74	84	11	18	20	13	15	9	1	12	42	80	66	84	104	85	67
1_17153937	267	243	257	289	225	167	189	148	323	149	309	250	239	223	248	281	212	204	267	198	208	302	212	254	296	216	272	158	305	271	272	183	292	353	225	256	319	235	240	135	130	168	202	263	203	294	351	235	214
1_17160557	241	246	246	292	291	180	198	151	314	145	330	252	246	260	331	346	251	208	275	175	218	318	202	282	271	210	309	164	286	240	297	212	279	337	250	309	415	231	310	140	177	170	224	293	201	362	372	248	276
1_1732215	392	340	361	455	333	272	293	194	406	187	429	351	300	306	413	387	373	278	380	259	338	499	286	343	391	268	347	248	397	332	379	261	419	369	348	427	448	325	376	209	218	256	263	380	278	428	473	394	360
1_17330771	19	17	27	58	35	21	2	33	54	12	36	50	23	34	60	2	32	16	0	26	7	27	17	0	46	4	1	14	28	31	33	18	54	19	0	0	0	0	0	0	0	0	27	35	23	44	33	35	19
1_17358449	320	306	285	347	284	210	183	169	330	158	363	300	246	242	323	347	276	242	332	210	275	389	266	301	304	211	279	200	333	302	320	210	310	349	178	280	292	188	245	118	190	172	182	312	242	320	407	296	324
1_17425223	277	326	316	386	271	176	227	157	251	170	380	306	229	229	372	327	297	222	294	195	260	361	195	285	289	247	274	177	388	301	263	201	270	298	155	236	333	288	261	183	193	227	191	251	189	354	383	345	303
1_17448939	173	169	180	267	179	160	138	101	178	92	236	226	143	153	254	200	162	153	201	102	170	208	134	221	215	120	157	131	233	206	209	169	222	210	86	107	83	95	119	72	67	78	142	168	133	222	259	184	174
1_17504974	125	124	111	108	92	78	90	72	184	66	147	115	97	122	132	150	126	90	126	102	116	135	91	126	147	120	169	92	132	124	147	72	99	137	31	16	66	13	61	6	29	39	85	171	113	131	170	136	111
1_17585434	262	306	302	324	273	183	182	176	332	144	329	248	247	257	298	353	250	223	293	214	253	360	232	266	281	216	254	178	289	242	280	182	266	318	211	193	280	177	209	116	108	159	169	237	233	315	392	258	283
1_1760113	316	312	326	421	268	213	252	207	377	177	382	295	314	257	322	361	299	227	348	235	261	413	269	313	346	246	308	211	356	289	330	237	372	326	297	477	435	322	437	176	276	240	254	277	233	350	425	325	337
1_17669554	194	190	156	211	175	114	123	104	257	109	282	197	156	183	244	210	219	131	207	148	200	288	181	173	191	112	171	159	191	184	182	130	141	224	164	215	234	176	197	80	122	108	125	178	161	221	246	237	232
1_1768587	132	143	147	179	164	127	112	112	193	70	180	136	144	141	166	170	161	111	197	110	126	173	126	158	139	155	170	84	186	137	176	122	152	198	102	155	172	139	140	77	87	88	116	154	160	179	233	162	150
1_17733829	254	265	309	319	262	151	195	164	268	137	350	236	237	246	293	357	257	245	279	182	226	337	239	258	262	258	248	191	325	241	296	208	259	293	184	325	292	205	224	140	160	177	179	258	221	342	407	271	264
1_17740696	150	126	134	157	134	70	96	72	91	39	163	128	92	71	149	152	126	89	167	58	117	143	101	130	119	93	132	85	139	153	133	78	148	164	38	124	146	134	90	50	67	77	76	137	107	160	198	136	128
1_17790637	260	265	239	270	223	183	209	133	263	111	315	248	187	223	278	277	224	192	283	188	195	322	191	224	247	195	266	178	282	249	220	165	233	260	146	258	229	206	225	72	134	167	180	251	218	293	370	273	231
1_1782724	278	272	288	321	264	195	203	180	305	139	353	244	234	278	286	256	257	206	317	217	241	345	202	235	281	220	292	179	333	240	241	208	297	283	237	352	388	295	326	160	187	226	175	262	208	325	371	286	270
1_17868835	290	299	294	338	243	209	208	148	302	144	371	284	234	252	329	359	306	209	322	187	257	347	251	290	307	209	292	153	306	285	334	189	313	281	183	236	265	183	220	108	160	134	202	248	224	322	373	337	270
1_17888152	287	318	273	362	309	211	188	204	314	173	302	307	236	246	317	321	271	196	292	208	253	366	225	279	306	202	285	169	349	299	315	212	340	284	228	311	399	221	220	94	148	186	172	227	244	348	390	301	291
1_17930486	206	186	176	261	155	138	138	103	254	78	249	192	142	187	241	268	186	177	179	103	184	227	159	192	199	160	197	132	196	190	232	109	169	221	161	192	222	105	174	79	131	128	139	188	143	189	293	154	200
1_17998925	264	249	234	356	297	173	169	161	319	144	301	305	184	240	309	281	275	266	285	218	207	355	189	227	291	196	259	170	301	290	271	194	219	325	242	301	315	214	257	130	178	172	230	255	190	301	407	299	283
1_18002981	251	229	272	295	257	187	201	160	291	129	306	293	224	196	263	323	219	220	299	174	225	355	234	276	281	201	265	174	285	267	273	183	324	272	151	256	321	227	227	146	134	161	190	246	208	297	352	273	277
1_1801600	403	334	307	390	333	261	281	224	381	175	411	369	273	296	357	347	322	271	339	245	280	442	287	321	349	218	356	210	375	325	349	229	402	393	326	509	495	375	443	204	269	275	231	325	268	382	433	361	311
1_18028700	320	254	255	322	266	199	210	148	293	143	329	265	220	241	314	333	274	218	278	194	247	326	217	231	279	214	254	148	258	265	275	176	321	304	229	299	323	228	244	113	145	196	177	231	199	332	418	266	279
1_18052293	65	71	59	71	3	5	42	2	107	30	81	69	32	77	105	128	60	81	60	48	64	72	39	49	79	82	98	33	15	5	88	4	8	100	3	2	6	0	4	0	0	0	62	97	69	12	168	12	51
1_1805585	343	321	304	390	300	182	252	217	374	154	432	308	272	247	318	305	278	225	324	222	287	393	264	286	311	236	308	208	363	302	323	240	282	334	227	342	415	248	267	173	223	221	257	266	254	421	442	346	334
1_18099231	230	231	186	226	197	134	166	156	232	116	288	175	177	166	210	233	209	158	224	142	212	260	178	226	275	182	222	159	243	185	222	139	219	255	153	185	273	178	195	87	122	138	164	206	156	210	272	219	200
1_18131757	209	198	191	247	185	105	149	134	224	100	238	169	165	152	236	238	205	164	190	140	161	210	163	182	202	193	195	103	197	164	177	133	162	261	116	176	215	39	161	24	66	105	132	174	133	206	272	138	159
1_18150638	364	349	353	443	284	199	237	194	341	161	418	355	266	271	373	336	294	222	327	207	292	380	257	318	341	247	330	212	367	311	345	227	342	351	287	365	519	327	350	207	250	235	247	322	242	358	438	359	319
1_18170723	325	253	255	294	219	200	171	164	307	137	336	260	225	221	313	319	230	200	311	196	287	358	229	281	285	197	294	181	292	267	300	198	305	340	172	214	264	175	185	107	151	131	192	254	223	300	358	293	274
1_18188932	267	225	224	300	203	156	159	138	246	135	297	233	206	207	296	248	225	184	249	180	202	334	203	244	315	192	224	170	304	253	267	173	265	233	155	232	252	203	168	106	133	150	199	233	203	273	286	271	256
1_18231821	194	135	186	209	120	104	130	79	154	67	222	165	120	128	196	230	164	147	158	94	175	209	146	190	182	146	178	127	193	190	206	90	207	199	106	152	152	131	153	83	107	109	116	169	141	190	231	183	202
1_18254887	328	330	285	328	149	184	233	152	289	175	341	302	152	124	333	304	310	219	316	240	270	359	233	338	305	221	301	201	353	303	317	117	17	347	223	340	359	283	310	173	199	204	111	144	127	355	410	321	290
1_18285475	84	98	97	113	156	73	60	63	140	55	122	116	115	150	116	173	103	76	161	75	89	127	114	88	120	68	107	71	127	109	108	107	220	98	22	7	19	19	10	9	46	5	106	153	116	111	148	102	117
1_1828654	307	318	308	386	288	224	235	238	400	186	415	359	269	267	346	324	307	255	334	219	263	419	258	320	365	253	301	251	361	356	346	239	362	341	349	420	486	377	472	216	249	300	248	307	265	384	411	389	320
1_18437724	335	303	316	398	317	238	268	197	360	176	413	301	280	270	360	322	287	240	352	248	279	403	276	319	374	224	321	240	368	331	347	215	343	355	248	287	365	243	337	152	221	200	213	332	250	360	443	333	366
1_18459887	184	160	134	192	168	95	112	102	181	83	193	163	140	139	178	165	142	109	174	118	146	189	117	132	183	126	151	99	170	146	176	118	159	166	118	110	151	107	106	49	63	102	94	122	125	162	193	175	136
1_18508517	283	260	251	318	244	155	196	160	299	108	310	231	209	244	298	316	235	186	302	190	220	320	212	260	302	190	258	160	304	253	260	171	258	293	129	191	225	170	190	113	89	147	202	294	229	317	332	281	241
1_18578077	238	223	204	233	180	163	135	158	239	100	251	224	155	182	230	238	213	142	239	147	168	256	160	218	222	181	204	150	284	217	213	138	249	279	178	211	251	170	167	118	144	169	146	235	188	225	308	246	216
1_18593745	157	142	145	166	118	97	84	79	154	82	160	134	104	93	175	169	124	103	136	92	114	155	95	128	135	114	170	90	172	145	154	101	97	147	90	137	149	99	152	57	82	96	77	113	115	170	174	146	150
1_18653403	250	244	229	285	240	179	195	155	318	144	292	257	227	264	266	294	231	177	292	174	216	300	206	260	213	186	276	158	274	240	275	185	306	264	193	196	226	176	171	91	91	118	183	255	245	270	334	263	230
1_18758665	317	342	309	365	304	217	214	204	375	165	402	333	270	308	393	348	327	265	355	268	307	404	263	360	330	291	312	221	390	359	319	223	401	372	317	449	453	370	375	193	216	223	239	339	256	406	468	390	321
1_18790048	322	302	254	331	287	191	240	163	303	155	369	299	225	279	291	320	306	231	374	203	270	409	260	285	350	231	292	168	331	314	356	193	342	329	223	303	374	248	230	173	171	185	173	245	221	326	448	322	248
1_1882332	353	341	290	389	300	214	270	198	332	168	408	287	243	275	336	315	293	251	348	235	250	385	238	321	328	229	281	226	365	302	275	241	337	344	275	295	361	269	327	181	202	197	251	294	218	363	438	359	334
1_18831871	371	296	310	419	329	240	266	222	408	184	441	355	306	335	392	375	384	276	395	254	314	445	292	314	389	249	312	247	415	333	374	243	380	399	335	487	546	410	498	233	312	322	277	358	260	413	481	341	371
1_1883632	250	199	203	245	215	145	177	115	234	111	274	250	159	187	226	187	205	154	268	160	189	274	176	195	213	137	203	141	251	190	251	145	200	225	101	156	158	119	163	68	117	97	146	211	156	242	294	245	234
1_1885789	469	258	347	532	359	167	355	153	281	239	416	358	311	283	256	256	419	202	369	246	322	593	185	430	386	221	277	276	409	354	369	276	367	276	248	513	391	128	164	79	202	116	266	358	265	343	337	411	220
1_1886547	378	213	274	397	315	143	256	148	265	185	335	285	248	233	251	243	316	174	310	190	254	458	177	361	291	179	239	227	315	288	326	185	300	282	164	368	305	139	147	78	162	102	198	318	237	270	285	354	213
1_1887295	310	223	247	301	269	161	218	129	264	161	264	285	192	205	258	254	243	178	266	195	212	320	175	259	284	173	209	193	289	286	235	173	282	246	188	336	360	218	273	135	174	170	195	263	209	305	316	259	225
1_1889540	208	166	171	229	202	120	157	108	178	109	232	192	142	141	187	225	229	107	204	163	156	274	143	216	190	123	162	146	222	172	234	130	214	184	172	251	262	157	162	87	116	115	129	180	140	224	226	205	152
1_18909161	359	368	346	414	314	286	270	217	412	193	444	344	334	355	410	381	373	270	320	217	288	479	264	346	364	267	325	265	395	388	359	261	382	387	368	473	597	477	425	236	289	318	250	318	287	377	489	386	375
1_1893592	322	296	307	388	313	236	226	185	317	136	361	292	292	258	307	295	314	257	349	235	237	403	238	311	332	266	288	203	370	339	313	208	327	322	300	412	507	332	380	188	246	277	207	280	265	391	383	327	285
1_18939484	443	402	409	513	386	283	307	239	422	240	484	350	333	340	426	445	390	289	415	242	384	492	344	365	401	325	361	299	432	383	380	337	428	430	341	428	449	330	390	204	237	266	384	413	317	452	607	391	402
1_18954647	272	213	227	336	243	176	172	168	230	120	317	257	210	161	275	287	206	197	293	138	224	312	216	211	255	199	252	196	265	253	248	160	278	281	167	242	287	177	255	138	176	156	154	217	203	293	355	220	227
1_1896112	290	267	243	301	300	209	193	148	286	144	343	292	208	251	299	286	232	194	281	186	249	340	235	229	290	232	290	191	280	286	311	189	275	316	206	219	310	213	220	128	150	197	206	261	213	329	310	274	251
1_18980798	344	366	351	440	307	276	266	226	370	199	439	360	316	356	402	402	339	283	430	269	306	444	306	362	356	273	338	260	417	339	402	279	345	427	268	416	527	354	373	188	287	288	310	362	262	469	547	386	391
1_19036301	263	205	191	240	194	151	175	132	221	103	271	196	185	151	215	234	192	166	207	143	191	239	167	249	203	185	206	146	219	203	213	137	232	268	180	235	257	210	203	107	130	129	133	207	160	264	278	229	199
1_1905048	328	206	210	354	200	155	185	163	240	154	293	209	199	202	267	258	244	195	273	163	239	321	185	291	276	183	217	183	298	230	258	153	276	215	177	260	323	202	181	93	158	110	175	233	218	266	308	276	215
1_1906755	443	343	394	463	402	260	296	244	423	207	498	365	322	345	402	380	327	273	406	292	316	488	294	390	419	303	341	240	467	402	402	276	403	414	269	406	466	354	320	223	231	256	275	369	290	490	513	441	388
1_1909350	215	221	245	288	204	136	179	113	226	101	289	196	193	177	231	210	209	151	245	163	184	274	203	195	248	168	222	156	256	215	213	170	242	238	242	301	364	217	273	152	202	215	138	203	168	227	306	272	188
1_1909351	215	221	246	287	205	138	180	113	222	100	289	194	195	177	232	209	210	149	247	162	185	274	202	198	249	168	221	157	256	217	213	171	242	239	240	302	363	222	272	152	202	215	139	205	168	225	308	275	189
1_1909352	220	223	249	293	212	142	184	116	227	104	291	198	196	179	238	218	212	152	250	167	186	279	210	202	252	173	225	159	262	219	216	175	247	243	241	303	369	228	273	154	206	218	139	209	174	231	317	279	193
1_1909354	225	225	253	292	216	145	186	115	224	104	291	200	199	184	241	222	217	152	254	170	188	279	215	203	251	174	226	161	263	222	218	178	253	246	245	308	377	233	281	158	207	222	143	217	175	237	313	278	193
1_1909356	231	225	250	297	225	144	189	115	221	103	295	197	193	184	243	226	221	157	259	175	185	284	211	201	249	174	228	166	267	226	220	178	252	250	245	315	379	241	283	160	208	223	143	220	179	242	313	277	195
1_1909391	312	288	338	381	308	201	250	183	290	133	375	286	258	246	328	302	294	207	305	223	243	376	266	251	323	242	301	210	337	299	286	237	315	345	285	399	478	295	340	201	236	286	175	294	231	315	413	349	264
1_1909398	323	289	338	393	311	207	252	186	290	133	365	286	249	250	331	319	298	211	310	231	240	381	273	253	327	241	301	219	331	294	294	231	328	346	283	386	476	292	344	200	238	292	181	301	237	323	402	340	266
1_1909457	304	249	275	337	284	181	224	171	273	124	332	273	227	195	291	291	254	202	281	200	231	338	226	238	296	229	261	200	278	264	282	221	304	311	224	335	410	238	265	150	193	248	183	280	229	285	388	301	266
1_1909483	227	188	200	268	214	142	169	127	209	94	270	208	179	151	225	238	206	158	234	152	183	272	196	194	228	177	184	154	210	191	209	174	251	242	170	268	331	187	215	119	152	191	158	224	185	240	287	237	212
1_19130175	445	377	390	524	386	272	294	257	473	211	499	373	305	348	423	415	361	294	445	304	386	535	330	399	412	285	411	278	500	362	408	259	422	423	317	449	484	383	407	218	271	262	309	343	335	443	536	404	416
1_1913642	350	323	332	396	317	235	277	240	392	183	452	340	279	297	373	358	311	254	362	246	290	457	273	331	351	291	334	230	385	336	370	247	351	383	296	417	471	390	380	197	252	241	254	322	250	384	441	350	347
1_19142015	349	293	305	387	304	273	286	188	353	142	444	316	288	317	366	400	276	261	387	233	291	382	250	374	358	258	333	241	391	301	389	239	361	370	261	367	457	277	339	174	228	235	253	344	281	406	459	352	314
1_1917478	207	249	256	295	249	155	198	161	292	112	280	272	206	224	298	300	231	197	291	190	251	374	216	240	296	215	276	180	314	239	271	172	290	307	183	236	279	163	194	99	129	145	173	249	212	318	375	300	241
1_19182175	352	308	294	421	308	226	228	192	370	170	442	342	295	273	342	358	287	256	369	214	278	456	274	322	352	281	326	197	420	311	361	226	333	364	253	366	459	290	289	180	192	206	275	321	231	358	467	391	353
1_1921756	362	366	377	478	339	250	315	227	452	213	451	353	338	362	432	395	367	270	383	292	349	474	304	365	442	305	331	258	453	321	410	276	383	404	374	504	608	404	532	231	332	317	298	332	301	415	468	405	348
1_19319693	454	410	341	457	339	268	295	219	489	172	405	378	350	354	449	444	325	301	468	275	364	500	289	386	400	306	368	309	497	370	458	274	377	445	340	398	561	314	352	172	264	244	336	365	311	434	475	432	402
1_1932924	356	343	312	381	356	218	241	189	336	190	400	349	272	325	356	364	325	272	348	240	291	369	295	326	374	296	345	233	404	259	368	214	360	389	238	337	445	307	291	183	168	203	265	308	249	359	486	396	319
1_1939015	427	427	430	544	370	260	300	250	460	247	567	486	371	385	492	456	421	296	461	287	353	542	352	436	485	347	418	311	502	420	462	348	468	458	406	526	614	431	542	266	386	379	332	422	299	504	600	489	427
1_19403319	291	281	299	335	287	216	223	164	354	157	344	303	228	218	318	317	293	222	279	175	251	377	236	300	320	247	276	189	323	291	309	190	292	389	180	264	351	247	249	137	155	174	250	282	254	341	416	330	315
1_1946708	379	390	351	438	343	253	271	256	410	211	508	357	362	352	400	391	358	324	405	262	330	485	290	382	430	306	359	289	440	378	396	298	402	407	345	427	558	400	441	246	260	284	270	360	282	445	485	423	347
1_1950638	311	393	336	386	269	211	230	208	397	175	423	324	269	293	383	364	354	281	372	239	289	448	300	345	347	261	340	252	388	351	338	271	354	367	278	370	479	337	363	166	194	241	254	321	258	427	443	323	344
1_19518752	325	303	318	409	311	258	258	192	387	193	456	359	336	324	357	407	326	262	404	224	316	428	262	343	307	254	351	232	400	299	346	256	320	408	249	266	392	193	284	138	159	176	215	306	279	371	470	330	327
1_1953465	389	377	376	461	371	265	289	246	385	190	464	379	302	316	394	398	399	263	473	258	351	494	343	385	344	263	354	260	468	384	413	268	405	410	335	457	596	418	399	179	281	283	307	355	273	497	553	473	383
1_19538084	346	328	333	418	289	231	245	181	367	192	416	369	292	283	359	378	355	238	340	214	333	479	257	349	387	281	330	232	449	347	362	233	366	352	311	391	388	327	362	195	268	260	244	344	247	385	453	343	353
1_1958832	264	288	255	310	254	179	165	162	309	114	299	268	232	222	287	252	253	195	257	183	248	303	227	260	275	169	254	192	292	236	261	174	269	299	169	222	241	179	193	85	136	154	192	293	204	297	324	258	238
1_19592552	350	343	332	400	349	256	279	199	359	177	433	348	327	276	436	350	350	248	373	218	305	399	299	312	385	256	336	235	402	350	364	234	394	370	216	307	420	336	268	163	230	219	290	356	243	430	466	364	391
[truncated: 69,813 more rows]
[truncated: 11 more columns]
