# Supplementary material for: Evaluating the Efficacy of Target Capture Sequencing for Genotyping in Cattle
Source: Genes (Basel). 2024 Sep 18;15(9):1218. doi: 10.3390/genes15091218 (PMC11431841; doi:10.3390/genes15091218)
Supplement: Supplementary file 1 [file genes-15-01218-s001.zip › Probe_capture_paper_supplementary_files_20240910/Sub_Tables/Table_S5_Num_of_reads_cov.csv]

Animal ID	Number of raw reads (million)	Number of clean reads (million)	Mapping rate(%)	duplication rate (%)	Mean coverage on target (x)
Wagyu_1	39.66	38.23	99.96	25.79	272
Wagyu_2	36.59	35.26	99.96	24	294
Wagyu_3	37.75	36.26	99.96	24.76	294
Wagyu_4	44.87	43.05	99.96	22.48	366
Wagyu_5	34.79	33.56	99.96	24.33	288
Wagyu_6	27.69	26.75	99.96	27	210
Wagyu_7	30.63	29.45	99.96	28.09	227
Wagyu_8	23.88	22.84	99.96	26.14	181
Wagyu_9	43.14	41.32	99.96	25.06	335
Wagyu_10	19.37	18.61	99.96	20.48	161
Wagyu_11	49.1	47.23	99.96	25.48	374
Wagyu_12	39.85	38.33	99.96	26.35	301
Wagyu_13	33.29	32.05	99.96	25.72	254
Wagyu_14	32.85	31.57	99.96	23.77	258
Wagyu_15	41.91	40.26	99.95	24.82	323
Wagyu_16	43.01	41.41	99.96	26.47	324
Wagyu_17	35.2	33.8	99.96	21.19	288
Wagyu_18	29.4	28.19	99.96	23.9	229
Wagyu_19	41.6	39.89	99.96	24.16	323
Wagyu_20	27.88	26.87	99.96	27.2	211
Wagyu_21	34.08	32.84	99.96	24.8	265
Wagyu_22	47.01	45.3	99.96	22.44	383
Wagyu_23	30.86	29.61	99.96	23.93	246
Wagyu_24	37.09	35.7	99.96	22.82	299
Wagyu_25	41.36	39.86	99.96	25.54	319
Wagyu_26	30.28	29.13	99.96	25.51	235
Wagyu_27	43.03	41.13	99.96	30.71	297
Wagyu_28	26.07	25.03	99.96	24.24	206
Wagyu_29	43.62	41.98	99.96	24.16	346
Wagyu_30	35.68	34.28	99.96	22.53	294
Wagyu_31	41.45	39.92	99.96	26.68	314
Wagyu_32	24.18	23.25	99.96	18	214
Wagyu_33	43.06	41.39	99.95	26.82	319
Wagyu_34	42.34	40.51	99.96	26.31	325
Wagyu_35	15.45	15.29	99.98	6.11	245
Wagyu_36	20.98	20.74	99.99	7.36	332
Wagyu_37	24.62	24.41	99.98	8.01	387
Wagyu_38	16.83	16.7	99.99	6.51	274
Wagyu_39	18.83	18.63	99.97	6.94	298
Wagyu_40	9.85	9.74	99.98	4.78	160
Wagyu_41	12.33	12.21	99.98	6.89	194
Wagyu_42	12.8	12.68	99.98	5.52	208
Wagyu_43	24.49	23.46	99.95	15.9	216
Wagyu_44	35.89	34.45	99.96	23.44	284
Wagyu_45	32.8	31.57	99.96	30.23	234
Wagyu_46	42.89	41.32	99.96	23.14	349
Wagyu_47	53.17	51.23	99.96	25.31	409
Wagyu_48	41.46	39.75	99.96	23.13	325
Wagyu_49	39.82	38.24	99.95	25.57	298
Wagyu_50	43.74	42.01	99.96	25.19	338
Wagyu_51	33.79	32.38	99.96	22.06	277
Wagyu_52	33.16	31.81	99.96	29.84	236
Wagyu_53	53.96	51.89	99.96	27.4	405
Wagyu_54	51.77	49.71	99.96	24.41	409
Wagyu_55	20.47	19.67	99.96	28.9	147
Wagyu_56	27.63	26.43	99.95	26.33	204
