# Supplementary material for: Evaluating the Efficacy of Target Capture Sequencing for Genotyping in Cattle
Source: Genes (Basel). 2024 Sep 18;15(9):1218. doi: 10.3390/genes15091218 (PMC11431841; doi:10.3390/genes15091218)
Supplement: Supplementary file 1 [file genes-15-01218-s001.zip › Probe_capture_paper_supplementary_files_20240910/Sub_Tables/Table_S10_Sample_wise_kappa_value.csv]

Animal ID	Cohen's kappa coefficient values
Wagyu_1	0.971484775
Wagyu_2	0.969735984
Wagyu_3	0.970437332
Wagyu_4	0.970372507
Wagyu_6	0.970552016
Wagyu_7	0.971386767
Wagyu_8	0.971259821
Wagyu_9	0.971557956
Wagyu_10	0.968602895
Wagyu_11	0.972341251
Wagyu_12	0.963636906
Wagyu_13	0.969836993
Wagyu_15	0.970978306
Wagyu_16	0.970971138
Wagyu_17	0.97258807
Wagyu_18	0.968028175
Wagyu_19	0.97206637
Wagyu_20	0.971293288
Wagyu_21	0.970347325
Wagyu_22	0.972145815
Wagyu_23	0.970395904
Wagyu_24	0.970763004
Wagyu_25	0.971048006
Wagyu_26	0.970072004
Wagyu_27	0.969039681
Wagyu_28	0.972220274
Wagyu_29	0.971302495
Wagyu_30	0.971410834
Wagyu_31	0.972135685
Wagyu_32	0.972455981
Wagyu_33	0.9693621
Wagyu_34	0.970095668
Wagyu_35	0.962384285
Wagyu_36	0.963659911
Wagyu_37	0.96269818
Wagyu_38	0.961527382
Wagyu_39	0.962648739
Wagyu_40	0.963426218
Wagyu_41	0.960829382
Wagyu_42	0.96174599
Wagyu_43	0.967306897
Wagyu_44	0.973226062
Wagyu_45	0.971447512
Wagyu_46	0.971417846
Wagyu_47	0.971511934
Wagyu_48	0.970732658
Wagyu_49	0.971002214
Wagyu_50	0.970517203
Wagyu_51	0.970974295
Wagyu_52	0.971059395
Wagyu_53	0.971865
Wagyu_54	0.97054127
Wagyu_55	0.973889346
Wagyu_56	0.970117145
