# Supplementary material for: Evaluating the Efficacy of Target Capture Sequencing for Genotyping in Cattle
Source: Genes (Basel). 2024 Sep 18;15(9):1218. doi: 10.3390/genes15091218 (PMC11431841; doi:10.3390/genes15091218)
Supplement: Supplementary file 1 [file genes-15-01218-s001.zip › Probe_capture_paper_supplementary_files_20240910/Sub_Tables/Table_S12_low_pass_GT_maf.csv]

chr	n_SNP	mean_MAF	mean_spacing_kb
1	4191	0.2067	37.21
2	3490	0.2372	38.71
3	3326	0.2406	35.94
4	3186	0.2339	37.02
5	3131	0.237	37.94
6	3645	0.2359	32.24
7	3173	0.2487	35.03
8	3015	0.2393	37.06
9	2760	0.2325	37.51
10	2984	0.2332	34.28
11	2922	0.2299	36.16
12	2243	0.2335	39.82
13	2416	0.2319	34.33
14	2391	0.249	34.55
15	2304	0.2533	36.27
16	2236	0.2401	35.84
17	2101	0.2427	35.26
18	1953	0.2473	33.22
19	2012	0.2406	31.3
20	2073	0.2332	34.29
21	1981	0.2385	35.45
22	1698	0.2249	35.66
23	1537	0.2468	33.63
24	1727	0.2264	35.64
25	1295	0.2506	32.62
26	1408	0.2371	35.97
27	1264	0.2322	35.35
28	1284	0.2293	35.54
29	1494	0.2252	33.96
X	2309	0.2434	63.5
Y	4	Not available	Not available
