# Supplementary material for: Evaluating the Efficacy of Target Capture Sequencing for Genotyping in Cattle
Source: Genes (Basel). 2024 Sep 18;15(9):1218. doi: 10.3390/genes15091218 (PMC11431841; doi:10.3390/genes15091218)
Supplement: Supplementary file 1 [file genes-15-01218-s001.zip › Probe_capture_paper_supplementary_files_20240910/Sub_Tables/Table_S3_ped_trio_MI_v1.xlsx]

## Sheet: Sheet 1
Trio	n_error	n_snp	trio_MI
Trio_1	302	46885	0.64
Trio_2	288	47456	0.61
Trio_3	243	48112	0.51
Trio_4	234	47813	0.49
Trio_5	219	47920	0.46
Trio_6	187	43859	0.43
Trio_7	197	46637	0.42
Trio_8	199	48120	0.41
Trio_9	191	46534	0.41
Trio_10	190	46975	0.4
Trio_11	187	48294	0.39
Trio_12	176	45609	0.39
Trio_13	189	48741	0.39
Trio_14	186	48180	0.39
Trio_15	181	46689	0.39
Trio_16	188	48444	0.39
Trio_17	189	48661	0.39
Trio_18	188	48666	0.39
Trio_19	193	48998	0.39
Trio_20	187	49391	0.38
Trio_21	184	48571	0.38
Trio_22	186	48900	0.38
Trio_23	187	48624	0.38
Trio_24	184	48233	0.38
Trio_25	184	48645	0.38
Trio_26	179	47904	0.37
Trio_27	176	47996	0.37
Trio_28	182	49333	0.37
Trio_29	183	48932	0.37
Trio_30	175	46691	0.37
Trio_31	176	48381	0.36
Trio_32	178	48850	0.36
Trio_33	174	48101	0.36
Trio_34	176	49213	0.36
Trio_35	179	49085	0.36
Trio_36	176	48620	0.36
Trio_37	175	47973	0.36
Trio_38	174	48177	0.36
Trio_39	168	48154	0.35
Trio_40	164	47304	0.35
Trio_41	170	48611	0.35
Trio_42	168	47633	0.35
Trio_43	171	49137	0.35
Trio_44	171	48395	0.35
Trio_45	170	49192	0.35
Trio_46	171	49041	0.35
Trio_47	170	48957	0.35
Trio_48	165	49095	0.34
Trio_49	166	49235	0.34
Trio_50	166	48896	0.34
Trio_51	165	49046	0.34
Trio_52	168	49006	0.34
Trio_53	169	49065	0.34
Trio_54	169	49016	0.34
Trio_55	148	45496	0.33
Trio_56	159	47537	0.33
Trio_57	162	48873	0.33
Trio_58	161	49011	0.33
Trio_59	161	49191	0.33
Trio_60	164	49048	0.33
Trio_61	155	48613	0.32
Trio_62	158	49169	0.32
Trio_63	157	48521	0.32
Trio_64	154	48390	0.32
Trio_65	155	48974	0.32
Trio_66	156	48771	0.32
Trio_67	156	48964	0.32
Trio_68	158	48962	0.32
Trio_69	155	48764	0.32
Trio_70	158	49021	0.32
Trio_71	156	48217	0.32
Trio_72	153	48025	0.32
Trio_73	154	48748	0.32
Trio_74	155	48859	0.32
Trio_75	155	49030	0.32
Trio_76	157	48693	0.32
Trio_77	155	49064	0.32
Trio_78	148	47831	0.31
Trio_79	141	45561	0.31
Trio_80	140	45132	0.31
Trio_81	143	45399	0.31
Trio_82	139	44759	0.31
Trio_83	139	45562	0.31
Trio_84	140	45393	0.31
Trio_85	151	48972	0.31
Trio_86	152	48879	0.31
Trio_87	140	45275	0.31
Trio_88	151	49199	0.31
Trio_89	150	48811	0.31
Trio_90	148	47477	0.31
Trio_91	147	49104	0.3
Trio_92	136	45037	0.3
Trio_93	134	45211	0.3
Trio_94	144	48735	0.3
Trio_95	148	48802	0.3
Trio_96	147	49028	0.3
Trio_97	145	49128	0.3
Trio_98	137	45055	0.3
Trio_99	148	49173	0.3
Trio_100	146	48515	0.3
Trio_101	146	48880	0.3
Trio_102	147	49123	0.3
Trio_103	149	49250	0.3
Trio_104	146	48961	0.3
Trio_105	141	48911	0.29
Trio_106	142	49124	0.29
Trio_107	132	45529	0.29
Trio_108	145	49377	0.29
Trio_109	137	47972	0.29
Trio_110	144	49494	0.29
Trio_111	142	49371	0.29
Trio_112	141	49442	0.29
Trio_113	144	49278	0.29
Trio_114	139	49167	0.28
Trio_115	138	48977	0.28
Trio_116	125	45397	0.28
Trio_117	139	49132	0.28
Trio_118	136	49038	0.28
Trio_119	133	48303	0.28
Trio_120	131	46562	0.28
Trio_121	136	48000	0.28
Trio_122	137	49368	0.28
Trio_123	132	48952	0.27
Trio_124	133	48366	0.27
Trio_125	130	47843	0.27
Trio_126	123	45215	0.27
Trio_127	125	45607	0.27
Trio_128	131	48720	0.27
Trio_129	131	49240	0.27
Trio_130	124	45508	0.27
Trio_131	132	49369	0.27
Trio_132	125	46592	0.27
Trio_133	127	49056	0.26
Trio_134	129	48953	0.26
Trio_135	127	48951	0.26
Trio_136	108	41135	0.26
Trio_137	126	49341	0.26
Trio_138	130	49067	0.26
Trio_139	115	45010	0.26
Trio_140	128	48580	0.26
Trio_141	124	48070	0.26
Trio_142	128	49356	0.26
Trio_143	124	48277	0.26
Trio_144	121	48875	0.25
Trio_145	115	45169	0.25
Trio_146	115	45422	0.25
Trio_147	121	47577	0.25
Trio_148	120	48637	0.25
Trio_149	119	47498	0.25
Trio_150	121	48097	0.25
Trio_151	121	48166	0.25
Trio_152	117	48639	0.24
Trio_153	110	45470	0.24
Trio_154	119	48663	0.24
Trio_155	115	48235	0.24
Trio_156	118	48695	0.24
Trio_157	114	48196	0.24
Trio_158	115	48283	0.24
Trio_159	109	48177	0.23
Trio_160	114	49167	0.23
Trio_161	111	48826	0.23
Trio_162	105	44953	0.23
Trio_163	105	45165	0.23
Trio_164	101	45450	0.22
Trio_165	109	49408	0.22
Trio_166	104	48354	0.22
Trio_167	107	48654	0.22
Trio_168	100	45772	0.22
Trio_169	99	47388	0.21
Trio_170	104	49263	0.21
Trio_171	100	47939	0.21
Trio_172	102	49372	0.21
Trio_173	103	48710	0.21
Trio_174	99	48795	0.2
Trio_175	98	48368	0.2
Trio_176	95	49348	0.19
Trio_177	89	49104	0.18
Trio_178	87	49260	0.18
Trio_179	89	49510	0.18
Trio_180	86	48789	0.18
Trio_181	86	48981	0.18
Trio_182	82	46553	0.18
Trio_183	87	48945	0.18
Trio_184	86	49172	0.17
Trio_185	82	49309	0.17
Trio_186	83	48042	0.17
Trio_187	84	48196	0.17
Trio_188	75	47192	0.16
Trio_189	75	48407	0.15
Trio_190	67	49153	0.14
Trio_191	66	48238	0.14
Trio_192	67	48042	0.14
Trio_193	58	46778	0.12
Trio_194	57	48196	0.12
Trio_195	50	47196	0.11
Trio_196	53	49322	0.11
Trio_197	43	48407	0.09
Trio_198	46	48724	0.09
Trio_199	45	48194	0.09
Trio_200	40	48879	0.08
Trio_201	40	47753	0.08
Trio_202	32	45498	0.07
Trio_203	32	45121	0.07
Trio_204	31	45430	0.07
Trio_205	32	48777	0.07
Trio_206	36	48541	0.07
Trio_207	35	48615	0.07
Trio_208	35	48430	0.07
Trio_209	34	48127	0.07
Trio_210	32	49151	0.07
Trio_211	29	45602	0.06
Trio_212	31	48581	0.06
Trio_213	30	48776	0.06
Trio_214	28	47901	0.06
Trio_215	31	48900	0.06
Trio_216	27	48650	0.06
Trio_217	29	48968	0.06
Trio_218	29	48814	0.06
Trio_219	27	45413	0.06
Trio_220	28	47841	0.06
Trio_221	29	48739	0.06
Trio_222	27	48663	0.06
Trio_223	29	48921	0.06
Trio_224	29	49298	0.06
Trio_225	28	49429	0.06
Trio_226	31	49394	0.06
Trio_227	31	49269	0.06
Trio_228	30	48027	0.06
Trio_229	23	48697	0.05
Trio_230	22	47909	0.05
Trio_231	23	45440	0.05
Trio_232	22	45491	0.05
Trio_233	21	45394	0.05
Trio_234	23	48837	0.05
Trio_235	25	48776	0.05
Trio_236	24	49139	0.05
Trio_237	24	48623	0.05
Trio_238	22	48754	0.05
Trio_239	27	49280	0.05
Trio_240	22	48449	0.05
Trio_241	26	48333	0.05
Trio_242	23	48238	0.05
Trio_243	25	47894	0.05
Trio_244	25	48696	0.05
Trio_245	23	48017	0.05
Trio_246	23	48724	0.05
Trio_247	23	48687	0.05
Trio_248	24	49189	0.05
Trio_249	24	48806	0.05
Trio_250	27	49357	0.05
Trio_251	25	49239	0.05
Trio_252	24	49187	0.05
Trio_253	23	49474	0.05
Trio_254	23	48967	0.05
Trio_255	22	48959	0.04
Trio_256	19	48659	0.04
Trio_257	17	48135	0.04
Trio_258	21	48378	0.04
Trio_259	17	48133	0.04
Trio_260	16	45229	0.04
Trio_261	21	48434	0.04
Trio_262	18	48220	0.04
Trio_263	20	45284	0.04
Trio_264	20	48439	0.04
Trio_265	20	45586	0.04
Trio_266	20	45346	0.04
Trio_267	18	49089	0.04
Trio_268	21	48742	0.04
Trio_269	19	44932	0.04
Trio_270	19	45401	0.04
Trio_271	19	45458	0.04
Trio_272	22	49034	0.04
Trio_273	19	45402	0.04
Trio_274	19	45491	0.04
Trio_275	19	44512	0.04
Trio_276	16	45298	0.04
Trio_277	20	48941	0.04
Trio_278	18	48490	0.04
Trio_279	20	49121	0.04
Trio_280	18	45527	0.04
Trio_281	21	49269	0.04
Trio_282	18	49359	0.04
Trio_283	21	49360	0.04
Trio_284	18	48486	0.04
Trio_285	19	48193	0.04
Trio_286	19	49290	0.04
Trio_287	18	47198	0.04
Trio_288	19	48265	0.04
Trio_289	21	47815	0.04
Trio_290	20	48634	0.04
Trio_291	22	49352	0.04
Trio_292	20	49421	0.04
Trio_293	20	48755	0.04
Trio_294	20	49402	0.04
Trio_295	20	49384	0.04
Trio_296	21	49093	0.04
Trio_297	21	49497	0.04
Trio_298	18	48919	0.04
Trio_299	22	49281	0.04
Trio_300	16	49103	0.03
Trio_301	16	49086	0.03
Trio_302	16	48108	0.03
Trio_303	15	48975	0.03
Trio_304	13	49123	0.03
Trio_305	17	49105	0.03
Trio_306	15	49373	0.03
Trio_307	13	49088	0.03
Trio_308	13	49092	0.03
Trio_309	16	49167	0.03
Trio_310	15	45259	0.03
Trio_311	15	48037	0.03
Trio_312	15	44903	0.03
Trio_313	16	49344	0.03
Trio_314	16	48774	0.03
Trio_315	16	49365	0.03
Trio_316	17	49361	0.03
Trio_317	13	48862	0.03
Trio_318	14	48050	0.03
Trio_319	16	49394	0.03
Trio_320	17	49466	0.03
Trio_321	16	48752	0.03
Trio_322	15	48109	0.03
Trio_323	15	49141	0.03
Trio_324	9	49176	0.02
Trio_325	10	49161	0.02
Trio_326	9	49150	0.02
Trio_327	11	49212	0.02
Trio_328	9	49270	0.02
Trio_329	10	48899	0.02
Trio_330	12	49066	0.02
Trio_331	9	48844	0.02
Trio_332	12	49399	0.02
