# Supplementary material for: Evaluating the Efficacy of Target Capture Sequencing for Genotyping in Cattle
Source: Genes (Basel). 2024 Sep 18;15(9):1218. doi: 10.3390/genes15091218 (PMC11431841; doi:10.3390/genes15091218)
Supplement: Supplementary file 1 [file genes-15-01218-s001.zip › Probe_capture_paper_supplementary_files_20240910/Sub_Tables/Table_S7_na_in_raw_variants.csv]

Samples	Number of targeted SNPs	Number of called SNPs	Number of SNPs failed for calling	Number of called indels	Number of Indel failed for calling	Number no called	Call rate
Wagyu_1	71746	71079	474	164	2	28	0.9907
Wagyu_2	71746	71043	510	165	1	28	0.9902
Wagyu_3	71746	71082	471	165	1	28	0.9907
Wagyu_4	71746	71099	454	164	2	28	0.991
Wagyu_5	71746	71024	529	166	0	28	0.9899
Wagyu_6	71746	71048	505	162	4	28	0.9903
Wagyu_7	71746	71028	525	162	4	28	0.99
Wagyu_8	71746	70969	584	162	4	28	0.9892
Wagyu_9	71746	71127	426	165	1	28	0.9914
Wagyu_10	71746	71021	532	163	3	28	0.9899
Wagyu_11	71746	71074	479	164	2	28	0.9906
Wagyu_12	71746	71102	451	164	2	28	0.991
Wagyu_13	71746	71043	510	164	2	28	0.9902
Wagyu_14	71746	71011	542	163	3	28	0.9898
Wagyu_15	71746	71098	455	164	2	28	0.991
Wagyu_16	71746	71111	442	165	1	28	0.9911
Wagyu_17	71746	71000	553	163	3	28	0.9896
Wagyu_18	71746	71081	472	163	3	28	0.9907
Wagyu_19	71746	71103	450	165	1	28	0.991
Wagyu_20	71746	71028	525	161	5	28	0.99
Wagyu_21	71746	71070	483	161	5	28	0.9906
Wagyu_22	71746	71085	468	165	1	28	0.9908
Wagyu_23	71746	71022	531	164	2	28	0.9899
Wagyu_24	71746	71029	524	163	3	28	0.99
Wagyu_25	71746	71070	483	163	3	28	0.9906
Wagyu_26	71746	71045	508	163	3	28	0.9902
Wagyu_27	71746	71111	442	164	2	28	0.9911
Wagyu_28	71746	71054	499	162	4	28	0.9904
Wagyu_29	71746	71094	459	163	3	28	0.9909
Wagyu_30	71746	71036	517	163	3	28	0.9901
Wagyu_31	71746	71060	493	164	2	28	0.9904
Wagyu_32	71746	70990	563	162	4	28	0.9895
Wagyu_33	71746	71040	513	164	2	28	0.9902
Wagyu_34	71746	71067	486	165	1	28	0.9905
Wagyu_35	71746	70160	1393	159	7	28	0.9779
Wagyu_36	71746	70219	1334	164	2	28	0.9787
Wagyu_37	71746	70288	1265	161	5	28	0.9797
Wagyu_38	71746	70254	1299	161	5	28	0.9792
Wagyu_39	71746	70198	1355	160	6	28	0.9784
Wagyu_40	71746	70046	1507	159	7	28	0.9763
Wagyu_41	71746	70176	1377	164	2	28	0.9781
Wagyu_42	71746	70121	1432	163	3	28	0.9773
Wagyu_43	71746	71064	489	164	2	28	0.9905
Wagyu_44	71746	71009	544	162	4	28	0.9897
Wagyu_45	71746	71009	544	162	4	28	0.9897
Wagyu_46	71746	71057	496	164	2	28	0.9904
Wagyu_47	71746	71141	412	164	2	28	0.9916
Wagyu_48	71746	71094	459	164	2	28	0.9909
Wagyu_49	71746	71108	445	164	2	28	0.9911
Wagyu_50	71746	71112	441	165	1	28	0.9912
Wagyu_51	71746	71063	490	165	1	28	0.9905
Wagyu_52	71746	71087	466	163	3	28	0.9908
Wagyu_53	71746	71104	449	164	2	28	0.9911
Wagyu_54	71746	71104	449	165	1	28	0.9911
Wagyu_55	71746	70941	612	163	3	28	0.9888
Wagyu_56	71746	71058	495	165	1	28	0.9904
