# Supplementary material for: Evaluating the Efficacy of Target Capture Sequencing for Genotyping in Cattle
Source: Genes (Basel). 2024 Sep 18;15(9):1218. doi: 10.3390/genes15091218 (PMC11431841; doi:10.3390/genes15091218)
Supplement: Supplementary file 1 [file genes-15-01218-s001.zip › Probe_capture_paper_supplementary_files_20240910/Sub_Tables/Table_S8_list_of_called_indels_165_failed_28.csv]

Chr_pos	Type	REF	ALT	QUAL	FORMAT	Wagyu_1	Wagyu_2	Wagyu_3	Wagyu_4	Wagyu_5	Wagyu_6	Wagyu_7	Wagyu_8	Wagyu_9	Wagyu_10	Wagyu_11	Wagyu_12	Wagyu_13	Wagyu_14	Wagyu_15	Wagyu_16	Wagyu_17	Wagyu_18	Wagyu_19	Wagyu_20	Wagyu_21	Wagyu_22	Wagyu_23	Wagyu_24	Wagyu_25	Wagyu_26	Wagyu_27	Wagyu_28	Wagyu_29	Wagyu_30	Wagyu_31	Wagyu_32	Wagyu_33	Wagyu_34	Wagyu_35	Wagyu_36	Wagyu_37	Wagyu_38	Wagyu_39	Wagyu_40	Wagyu_41	Wagyu_42	Wagyu_43	Wagyu_44
1_105718030	Idel	G	A	285	GT:PL	0/0:.	1/1:255,10,0	0/1:255,0,75	1/1:255,13,0	0/0:.	1/1:255,255,0	0/0:.	0/0:.	1/1:255,255,0	1/1:255,255,0	0/0:.	0/0:.	0/0:.	1/1:255,136,0	0/1:255,0,72	0/1:255,0,47	0/0:.	1/1:255,0,1	1/1:255,162,0	0/0:.	0/0:.	0/0:.	0/0:.	1/1:255,11,0	0/0:.	0/0:.	0/0:.	0/0:.	0/1:255,0,160	0/0:.	0/0:.	0/0:.	1/1:255,82,0	0/1:255,0,101	1/1:255,247,0	1/1:255,255,0	1/1:35,3,0	./.:.	1/1:255,217,0	1/1:255,123,0	1/1:255,141,0	1/1:255,202,0	0/1:255,0,72	0/0:.
1_105718030	Idel	G	GA	225	GT:PL	1/1:231,108,0	./.:.	./.:.	./.:.	1/1:234,69,0	./.:.	1/1:199,42,0	1/1:198,45,0	./.:.	./.:.	1/1:248,117,0	1/1:246,114,0	1/1:237,93,0	./.:.	./.:.	./.:.	1/1:245,84,0	./.:.	./.:.	1/1:221,72,0	1/1:231,81,0	1/1:243,144,0	1/1:239,84,0	./.:.	1/1:243,120,0	1/1:223,60,0	1/1:255,126,0	1/1:240,69,0	./.:.	1/1:229,90,0	1/1:246,105,0	1/1:212,57,0	./.:.	./.:.	./.:.	./.:.	./.:.	./.:.	./.:.	./.:.	./.:.	./.:.	./.:.	1/1:239,105,0
1_112247273	Idel	C	A	228	GT:PL	0/1:255,0,19	1/1:255,138,0	0/1:255,0,255	1/1:255,69,0	1/1:255,105,0	0/1:233,0,255	1/1:255,96,0	1/1:255,51,0	1/1:255,132,0	1/1:255,81,0	1/1:255,172,0	1/1:255,105,0	1/1:255,129,0	0/1:255,0,255	1/1:255,187,0	1/1:255,135,0	1/1:255,157,0	1/1:255,23,0	1/1:255,160,0	1/1:255,99,0	1/1:255,114,0	1/1:255,154,0	1/1:255,102,0	1/1:255,111,0	1/1:255,154,0	1/1:255,123,0	1/1:255,117,0	1/1:255,78,0	1/1:255,187,0	1/1:255,90,0	1/1:255,148,0	1/1:255,57,0	0/0:.	1/1:255,166,0	1/1:218,21,0	0/0:.	1/1:255,27,0	1/1:168,15,0	1/1:255,24,0	1/1:154,12,0	1/1:255,24,0	0/0:.	1/1:255,102,0	1/1:255,129,0
1_1209309	should call 1209308
1_129714829	Idel	G	C,A	228	GT:PL	1/2:255,255,255,255,0,255	./.:.	1/1:255,255,0,.,.,.	2/1:255,255,255,255,0,255	1/1:255,255,0,.,.,.	2/1:255,255,255,255,0,255	1/1:255,255,0,.,.,.	1/1:255,255,0,.,.,.	1/2:255,255,255,255,0,255	2/1:255,255,255,255,0,255	1/1:255,255,0,.,.,.	1/1:255,255,0,.,.,.	./.:.	./.:.	1/1:255,255,0,.,.,.	1/1:255,255,0,.,.,.	0/1:255,0,255,.,.,.	./.:.	2/1:255,255,255,255,0,255	1/1:255,255,0,.,.,.	1/1:255,255,0,.,.,.	2/1:255,255,255,255,0,255	1/1:255,255,0,.,.,.	1/1:255,255,0,.,.,.	1/1:255,255,0,.,.,.	1/2:255,255,255,255,0,255	0/1:255,0,255,.,.,.	1/1:255,255,0,.,.,.	1/1:255,255,0,.,.,.	1/2:255,255,255,255,0,255	1/1:255,255,0,.,.,.	2/1:255,255,255,255,0,255	./.:.	0/1:255,0,255,.,.,.	1/2:255,255,255,255,0,255	2/1:255,255,255,255,0,255	1/1:255,255,0,.,.,.	1/1:255,255,0,.,.,.	1/1:255,255,0,.,.,.	1/2:255,255,255,255,0,255	./.:.	2/1:255,255,255,255,0,255	1/2:255,255,255,255,0,255	1/1:255,255,0,.,.,.
1_129714829	Idel	G	A	228	GT:PL	./.:.	1/1:255,255,0	./.:.	./.:.	./.:.	./.:.	./.:.	./.:.	./.:.	./.:.	./.:.	./.:.	0/1:255,0,255	0/1:255,0,255	./.:.	./.:.	./.:.	1/1:255,255,0	./.:.	./.:.	./.:.	./.:.	./.:.	./.:.	./.:.	./.:.	./.:.	./.:.	./.:.	./.:.	./.:.	./.:.	1/1:255,255,0	./.:.	./.:.	./.:.	./.:.	./.:.	./.:.	./.:.	1/1:255,255,0	./.:.	./.:.	./.:.
1_143498686	Idel	G	A	285	GT:PL	1/1:255,255,0	0/1:255,0,255	1/1:255,255,0	0/1:255,0,255	1/1:255,255,0	1/1:255,255,0	0/1:255,0,255	0/1:255,0,255	1/1:255,255,0	0/1:255,0,255	0/0:.	1/1:255,255,0	0/1:255,0,255	0/1:255,0,255	0/1:255,0,255	0/1:255,0,255	0/1:255,0,255	1/1:255,255,0	0/1:255,0,255	1/1:255,255,0	1/1:255,255,0	1/1:255,255,0	0/0:.	1/1:255,255,0	0/0:.	0/1:255,0,255	0/1:255,0,255	1/1:255,255,0	0/0:.	0/1:255,0,255	0/1:255,0,255	1/1:255,255,0	0/1:255,0,255	0/0:.	0/1:255,0,255	1/1:255,255,0	1/1:255,255,0	1/1:255,255,0	0/1:255,0,255	0/0:.	1/1:255,255,0	1/1:255,255,0	1/1:255,255,0	1/1:255,255,0
1_145222792	Idel	T	G	228	GT:PL	1/1:255,255,0	1/1:255,255,0	1/1:255,255,0	1/1:255,255,0	1/1:255,255,0	1/1:255,255,0	1/1:255,255,0	1/1:255,255,0	1/1:255,255,0	1/1:255,255,0	0/0:.	1/1:255,255,0	1/1:255,255,0	0/1:255,0,255	1/1:255,255,0	1/1:255,255,0	1/1:255,255,0	1/1:255,255,0	1/1:255,255,0	1/1:255,255,0	0/1:255,0,255	1/1:255,255,0	1/1:255,255,0	1/1:255,255,0	0/1:255,0,255	0/1:255,0,255	0/1:255,0,255	1/1:255,255,0	1/1:255,255,0	1/1:255,255,0	1/1:255,255,0	1/1:255,255,0	1/1:255,255,0	1/1:255,255,0	1/1:255,255,0	1/1:255,255,0	0/1:255,0,255	1/1:255,255,0	1/1:255,255,0	1/1:255,255,0	1/1:255,255,0	1/1:255,255,0	1/1:255,255,0	1/1:255,255,0
1_148057850	Idel	T	C	285	GT:PL	1/1:255,117,0	1/1:255,6,0	0/0:.	1/1:255,196,0	0/0:.	1/1:255,144,0	0/1:153,0,255	1/1:255,90,0	0/1:52,0,255	0/1:44,0,255	1/1:255,119,0	0/1:80,0,255	1/1:255,102,0	0/0:.	0/1:44,0,255	0/0:.	1/1:255,126,0	0/0:.	1/1:255,157,0	1/1:255,120,0	1/1:255,96,0	1/1:255,187,0	1/1:255,114,0	1/1:255,129,0	1/1:255,126,0	1/1:255,111,0	1/1:255,105,0	1/1:255,0,0	0/1:86,0,255	0/1:71,0,255	1/1:255,151,0	1/1:255,102,0	1/1:255,157,0	1/1:255,196,0	0/1:255,0,255	0/1:255,0,255	1/1:255,255,0	0/1:255,0,255	1/1:255,163,0	1/1:255,84,0	0/1:255,0,255	0/1:255,0,255	1/1:255,87,0	1/1:255,151,0
1_15654121	Idel	A	G	285	GT:PL	1/1:255,255,0	1/1:255,255,0	1/1:255,255,0	1/1:255,255,0	1/1:255,255,0	0/1:255,0,255	0/1:255,0,255	1/1:255,255,0	1/1:255,135,0	1/1:255,86,0	1/1:255,255,0	1/1:255,255,0	1/1:255,255,0	1/1:255,103,0	1/1:255,255,0	0/1:255,0,255	1/1:255,255,0	1/1:255,255,0	0/0:.	1/1:255,201,0	0/1:255,0,255	0/1:255,0,255	1/1:255,255,0	0/0:.	1/1:255,255,0	1/1:255,255,0	1/1:255,255,0	0/1:255,0,255	0/1:255,0,255	1/1:255,255,0	0/1:255,0,255	1/1:255,255,0	1/1:255,255,0	1/1:255,255,0	1/1:255,117,0	1/1:255,255,0	1/1:255,255,0	1/1:255,255,0	1/1:255,255,0	0/1:255,0,255	1/1:255,253,0	1/1:255,255,0	1/1:255,255,0	1/1:255,255,0
1_19142015	Idel	G	A	285	GT:PL	0/0:.	0/0:.	0/0:.	0/0:.	0/0:.	0/0:.	0/0:.	0/0:.	1/1:255,202,0	1/1:255,163,0	0/0:.	0/0:.	0/0:.	0/1:255,0,255	0/0:.	0/0:.	0/0:.	0/0:.	0/0:.	1/1:255,114,0	0/0:.	0/0:.	0/0:.	0/0:.	0/0:.	0/0:.	0/0:.	0/0:.	0/0:.	0/0:.	0/0:.	0/0:.	0/0:.	0/0:.	1/1:255,123,0	0/0:.	0/0:.	0/0:.	0/0:.	0/0:.	0/0:.	0/0:.	0/0:.	0/0:.
1_20296459	Idel	G	GTT,GTTT	285	GT:PL	1/1:77,50,12,.,.,.	0/0:.	0/1:53,17,16,.,.,.	0/0:.	0/1:42,0,0,.,.,.	1/1:95,102,0,.,.,.	1/2:136,167,38,73,0,43	0/0:.	0/0:.	0/0:.	0/0:.	0/0:.	0/0:.	1/1:60,23,1,.,.,.	0/0:.	0/0:.	1/1:55,4,0,.,.,.	0/0:.	0/0:.	0/0:.	0/0:.	1/1:62,6,0,.,.,.	0/0:.	1/1:109,162,17,.,.,.	0/0:.	1/2:160,166,60,78,0,53	1/1:98,151,2,.,.,.	1/1:72,24,22,.,.,.	1/1:91,153,0,.,.,.	0/0:.	1/1:105,177,5,.,.,.	0/0:.	1/1:97,164,0,.,.,.	0/0:.	0/0:.	0/0:.	1/1:113,204,3,.,.,.	1/1:75,42,27,.,.,.	1/1:72,28,18,.,.,.	1/2:81,45,42,49,0,35	0/0:.	1/2:112,62,56,55,0,43	0/1:57,0,2,.,.,.	0/0:.
1_20296459	Idel	G	GTTT,GTTTT	285	GT:PL	0/0:.	1/1:90,70,31,.,.,.	0/0:.	0/0:.	0/0:.	0/0:.	0/0:.	0/0:.	1/1:89,41,22,.,.,.	0/0:.	0/0:.	0/0:.	1/1:62,76,29,.,.,.	0/0:.	0/0:.	1/1:78,22,14,.,.,.	0/0:.	1/1:81,62,29,.,.,.	1/1:80,29,20,.,.,.	0/0:.	1/1:93,61,33,.,.,.	0/0:.	0/0:.	0/0:.	1/1:53,81,13,.,.,.	0/0:.	0/0:.	0/0:.	0/0:.	0/0:.	0/0:.	1/1:93,64,32,.,.,.	0/0:.	1/2:95,116,62,113,0,43	0/0:.	0/0:.	0/0:.	0/0:.	0/0:.	0/0:.	0/0:.	0/0:.	0/0:.	1/1:70,68,17,.,.,.
1_44960165	Idel	C	CTTTTT,CTTTT,CTTTTTT	285	GT:PL	0/0:.	0/0:.	1/2:255,143,135,233,0,219,.,.,.,.	0/0:.	0/0:.	0/0:.	0/0:.	0/0:.	0/0:.	2/1:195,168,129,59,0,50,.,.,.,.	0/0:.	0/0:.	0/0:.	0/0:.	0/0:.	0/0:.	0/0:.	0/0:.	0/0:.	1/3:255,149,139,.,.,.,211,0,.,181	0/0:.	0/0:.	0/0:.	0/0:.	0/0:.	0/0:.	0/0:.	0/0:.	0/0:.	0/0:.	0/0:.	1/2:255,182,145,243,0,209,.,.,.,.	0/0:.	0/0:.	1/3:255,255,198,.,.,.,255,0,.,230	0/0:.	0/0:.	0/0:.	0/0:.	0/0:.	0/0:.	0/0:.	0/0:.	0/0:.
1_44960165	Idel	C	CTT,CTTT	285	GT:PL	./.:.	./.:.	0/0:.	./.:.	0/0:.	1/1:36,8,0,.,.,.	1/1:48,9,0,.,.,.	0/0:.	0/0:.	0/0:.	./.:.	0/0:.	0/0:.	0/0:.	1/1:49,11,0,.,.,.	./.:.	./.:.	0/0:.	./.:.	0/0:.	0/0:.	./.:.	0/0:.	2/2:91,.,.,54,.,5	./.:.	0/0:.	2/2:44,.,.,54,.,0	0/0:.	./.:.	0/0:.	./.:.	0/0:.	1/1:43,10,0,.,.,.	./.:.	0/0:.	./.:.	./.:.	0/0:.	1/1:83,229,0,.,.,.	0/0:.	0/0:.	0/0:.	0/0:.	0/0:.
1_94677357	should call 194677356
1_99552129	Idel	T	C,A	228	GT:PL	1/2:255,255,255,255,0,255	1/2:255,255,255,255,0,255	2/2:255,.,.,238,.,0	./.:.	2/2:255,.,.,184,.,0	./.:.	2/2:255,.,.,157,.,0	1/2:255,255,255,255,0,255	./.:.	./.:.	2/2:255,.,.,235,.,0	2/2:255,.,.,247,.,0	2/2:255,.,.,178,.,0	1/2:255,255,255,255,0,255	1/2:255,255,255,255,0,255	1/2:255,255,255,255,0,255	2/2:255,.,.,175,.,0	1/2:255,255,255,255,0,255	2/2:255,.,.,208,.,0	2/2:255,.,.,120,.,0	2/2:255,.,.,205,.,0	2/2:255,.,.,231,.,0	2/2:255,.,.,187,.,0	1/2:255,255,255,255,0,255	1/2:255,255,255,255,0,255	2/2:255,.,.,141,.,0	2/2:255,.,.,185,.,0	2/2:255,.,.,144,.,0	1/2:255,255,255,255,0,255	2/2:255,.,.,157,.,0	2/2:255,.,.,255,.,0	2/2:255,.,.,148,.,0	1/2:255,255,255,255,0,255	2/2:255,.,.,255,.,0	./.:.	./.:.	./.:.	2/2:60,.,.,3,.,0	./.:.	./.:.	2/2:33,.,.,3,.,0	1/2:255,135,123,176,0,167	1/2:255,255,255,255,0,255	2/2:255,.,.,211,.,0
1_99552129	Idel	T	C	225	GT:PL	./.:.	./.:.	./.:.	0/1:255,0,255	./.:.	1/1:255,220,0	./.:.	./.:.	1/1:255,255,0	1/1:255,141,0	./.:.	./.:.	./.:.	./.:.	./.:.	./.:.	./.:.	./.:.	./.:.	./.:.	./.:.	./.:.	./.:.	./.:.	./.:.	./.:.	./.:.	./.:.	./.:.	./.:.	./.:.	./.:.	./.:.	./.:.	1/1:177,12,0	1/1:255,30,0	./.:.	./.:.	1/1:128,9,0	1/1:177,12,0	./.:.	./.:.	./.:.	./.:.
1_99997409	Idel	A	C,T	228	GT:PL	0/1:255,0,255,.,.,.	1/1:255,255,0,.,.,.	1/1:255,255,0,.,.,.	0/0:.	1/1:255,255,0,.,.,.	1/1:255,255,0,.,.,.	1/1:255,255,0,.,.,.	1/1:255,255,0,.,.,.	1/1:255,255,0,.,.,.	1/1:255,255,0,.,.,.	1/1:255,255,0,.,.,.	1/1:255,255,0,.,.,.	1/1:255,255,0,.,.,.	1/1:255,255,0,.,.,.	1/1:255,255,0,.,.,.	2/1:255,255,255,255,0,255	1/1:255,255,0,.,.,.	1/1:255,255,0,.,.,.	1/1:255,255,0,.,.,.	1/1:255,255,0,.,.,.	1/1:255,255,0,.,.,.	1/1:255,255,0,.,.,.	1/1:255,255,0,.,.,.	1/1:255,255,0,.,.,.	0/1:255,0,255,.,.,.	1/1:255,255,0,.,.,.	1/1:255,255,0,.,.,.	1/1:255,255,0,.,.,.	1/1:255,255,0,.,.,.	1/1:255,255,0,.,.,.	1/1:255,255,0,.,.,.	1/1:255,255,0,.,.,.	1/1:255,255,0,.,.,.	1/1:255,255,0,.,.,.	1/1:255,255,0,.,.,.	1/1:255,255,0,.,.,.	1/1:255,255,0,.,.,.	1/1:255,255,0,.,.,.	1/1:255,255,0,.,.,.	1/1:255,255,0,.,.,.	0/1:255,0,255,.,.,.	1/1:255,255,0,.,.,.	1/1:255,255,0,.,.,.	1/1:255,255,0,.,.,.
10_19871847	Idel	G	A	285	GT:PL	0/0:.	0/0:.	0/0:.	0/0:.	0/0:.	0/0:.	0/0:.	0/0:.	0/0:.	0/0:.	0/0:.	0/0:.	0/0:.	0/0:.	0/0:.	0/0:.	0/0:.	0/0:.	0/0:.	0/0:.	0/0:.	0/0:.	0/0:.	0/0:.	0/0:.	0/0:.	0/0:.	0/0:.	0/0:.	0/0:.	0/0:.	0/0:.	0/0:.	0/0:.	0/0:.	0/0:.	0/0:.	0/0:.	0/0:.	0/0:.	0/0:.	0/0:.	0/0:.	0/0:.
10_19871847	Idel	GTT	GT,G	32.9687	GT:PL	1/1:47,226,0,.,.,.	1/1:44,187,0,.,.,.	1/1:49,171,0,.,.,.	1/1:50,227,0,.,.,.	1/1:52,200,0,.,.,.	1/1:42,85,0,.,.,.	1/1:50,148,0,.,.,.	1/1:39,78,0,.,.,.	1/1:51,224,0,.,.,.	1/1:52,151,0,.,.,.	1/1:49,139,0,.,.,.	1/1:54,217,0,.,.,.	1/1:47,162,0,.,.,.	1/1:42,135,0,.,.,.	1/1:47,139,0,.,.,.	1/1:43,173,0,.,.,.	1/1:44,133,0,.,.,.	1/1:38,146,0,.,.,.	1/1:51,223,0,.,.,.	1/1:49,108,0,.,.,.	2/2:37,.,.,12,.,0	1/1:51,221,0,.,.,.	1/1:42,103,0,.,.,.	1/1:47,111,0,.,.,.	1/1:52,174,0,.,.,.	1/1:53,129,0,.,.,.	1/1:54,169,0,.,.,.	1/1:54,205,0,.,.,.	1/1:46,208,0,.,.,.	1/1:53,176,0,.,.,.	1/1:38,166,0,.,.,.	1/1:46,137,0,.,.,.	1/1:58,255,0,.,.,.	1/1:49,169,0,.,.,.	1/1:31,85,0,.,.,.	1/1:43,131,0,.,.,.	1/1:36,109,0,.,.,.	1/1:30,85,0,.,.,.	1/1:30,135,0,.,.,.	1/1:49,80,0,.,.,.	1/1:34,85,0,.,.,.	1/1:35,63,0,.,.,.	1/1:42,104,0,.,.,.	1/1:55,226,0,.,.,.
10_47634967	Idel	C	CT	285	GT:PL	./.:.	./.:.	./.:.	./.:.	./.:.	0/0:.	1/1:255,255,0	0/0:.	./.:.	0/0:.	./.:.	./.:.	./.:.	./.:.	./.:.	./.:.	./.:.	0/0:.	./.:.	1/1:255,255,0	./.:.	./.:.	./.:.	./.:.	./.:.	./.:.	./.:.	0/0:.	./.:.	./.:.	./.:.	0/0:.	./.:.	./.:.	./.:.	./.:.	./.:.	./.:.	./.:.	0/0:.	./.:.	./.:.	./.:.	./.:.
10_47634967	Idel	CT	C,CTT	285	GT:PL	0/0:.	0/0:.	0/0:.	0/0:.	0/0:.	1/2:255,255,207,255,0,255	0/0:.	1/2:255,255,227,255,0,255	0/0:.	1/1:255,255,0,.,.,.	0/0:.	0/0:.	0/0:.	0/0:.	0/0:.	0/0:.	0/0:.	1/2:255,255,252,255,0,255	0/0:.	0/0:.	0/0:.	0/0:.	0/0:.	0/0:.	0/0:.	0/0:.	0/0:.	1/2:255,255,206,255,0,255	0/0:.	0/0:.	0/0:.	1/2:255,255,254,255,0,255	0/0:.	0/0:.	0/0:.	0/0:.	0/0:.	0/0:.	0/0:.	1/2:255,255,199,255,0,255	0/0:.	0/0:.	0/0:.	0/0:.
10_62820516	Idel	C	T	48.5868	GT:PL	./.:.	./.:.	./.:.	./.:.	0/0:.	./.:.	./.:.	./.:.	./.:.	./.:.	./.:.	./.:.	./.:.	./.:.	./.:.	./.:.	./.:.	./.:.	1/1:32,3,0	./.:.	./.:.	./.:.	./.:.	./.:.	./.:.	./.:.	./.:.	./.:.	./.:.	./.:.	./.:.	./.:.	./.:.	./.:.	./.:.	./.:.	./.:.	./.:.	./.:.	./.:.	./.:.	./.:.	./.:.	./.:.
10_9379039	Idel	A	C,T	228	GT:PL	1/1:255,255,0,.,.,.	./.:.	1/1:255,255,0,.,.,.	1/1:255,255,0,.,.,.	1/2:255,255,255,255,0,255	1/1:255,247,0,.,.,.	1/1:255,255,0,.,.,.	1/1:255,255,0,.,.,.	1/2:255,255,255,255,0,255	1/1:255,255,0,.,.,.	1/1:255,255,0,.,.,.	1/1:255,255,0,.,.,.	1/1:255,255,0,.,.,.	1/1:255,255,0,.,.,.	./.:.	1/1:255,255,0,.,.,.	1/1:255,255,0,.,.,.	2/1:255,255,255,255,0,255	1/1:255,255,0,.,.,.	1/1:255,253,0,.,.,.	1/1:255,255,0,.,.,.	1/1:255,255,0,.,.,.	1/1:255,255,0,.,.,.	1/1:255,255,0,.,.,.	1/1:255,255,0,.,.,.	1/2:255,255,255,255,0,255	1/1:255,255,0,.,.,.	1/1:255,255,0,.,.,.	1/1:255,255,0,.,.,.	1/1:255,255,0,.,.,.	1/1:255,255,0,.,.,.	1/2:255,255,255,255,0,255	1/1:255,255,0,.,.,.	./.:.	2/1:255,255,255,255,0,255	1/1:255,166,0,.,.,.	1/1:255,120,0,.,.,.	1/1:255,102,0,.,.,.	1/2:255,255,255,255,0,255	2/1:255,255,254,255,0,255	1/2:255,255,226,255,0,255	1/1:255,66,0,.,.,.	2/1:255,255,255,255,0,255	1/1:255,255,0,.,.,.
10_9379039	Idel	A	T	225	GT:PL	./.:.	1/1:255,255,0	./.:.	./.:.	./.:.	./.:.	./.:.	./.:.	./.:.	./.:.	./.:.	./.:.	./.:.	./.:.	1/1:255,255,0	./.:.	./.:.	./.:.	./.:.	./.:.	./.:.	./.:.	./.:.	./.:.	./.:.	./.:.	./.:.	./.:.	./.:.	./.:.	./.:.	./.:.	./.:.	1/1:255,255,0	./.:.	./.:.	./.:.	./.:.	./.:.	./.:.	./.:.	./.:.	./.:.	./.:.
11_106241444	Idel	A	G	285	GT:PL	0/0:.	0/1:255,0,255	0/0:.	0/1:255,0,255	0/0:.	0/0:.	0/0:.	0/0:.	0/0:.	0/0:.	0/1:255,0,255	0/1:255,0,255	0/0:.	0/0:.	0/0:.	0/0:.	0/1:255,0,255	0/0:.	0/0:.	0/0:.	0/0:.	0/1:255,0,255	0/0:.	0/1:255,0,255	0/0:.	0/0:.	0/0:.	0/1:255,0,255	0/1:255,0,255	0/0:.	0/0:.	0/0:.	0/0:.	1/1:255,255,0	0/0:.	1/1:255,153,0	0/0:.	0/0:.	0/0:.	0/0:.	0/1:255,0,255	1/1:255,91,0	0/1:255,0,255	0/1:255,0,255
11_106241444	Idel	ATTTTGCAGCCTGGGGAGCACAATTCAAGTGCTTCTT	A	221	GT:PL	0/1:213,0,255	./.:.	./.:.	./.:.	./.:.	./.:.	./.:.	./.:.	./.:.	./.:.	./.:.	./.:.	0/1:255,0,255	./.:.	./.:.	./.:.	./.:.	./.:.	0/1:255,0,255	./.:.	0/1:134,0,255	./.:.	0/1:250,0,255	./.:.	./.:.	./.:.	./.:.	./.:.	./.:.	./.:.	./.:.	0/1:166,0,255	./.:.	./.:.	0/1:255,0,255	./.:.	./.:.	./.:.	./.:.	./.:.	./.:.	0/1:255,0,255	./.:.	./.:.
11_51657502	Idel	C	A,T	285	GT:PL	0/0:.	./.:.	0/0:.	0/0:.	./.:.	0/0:.	0/2:255,.,.,0,.,255	0/0:.	0/2:255,.,.,0,.,255	2/2:255,.,.,132,.,0	0/0:.	2/2:255,.,.,172,.,0	0/0:.	0/0:.	0/0:.	2/2:255,.,.,213,.,0	0/2:255,.,.,0,.,255	0/0:.	0/0:.	0/0:.	0/2:255,.,.,0,.,255	0/0:.	0/0:.	0/2:255,.,.,0,.,255	0/0:.	./.:.	0/0:.	0/2:255,.,.,0,.,255	./.:.	./.:.	0/0:.	0/2:255,.,.,0,.,255	0/0:.	2/2:255,.,.,214,.,0	2/2:255,.,.,120,.,0	0/2:255,.,.,0,.,255	./.:.	0/0:.	0/0:.	0/0:.	./.:.	0/2:255,.,.,0,.,255	2/1:255,255,255,255,0,255	2/1:255,255,255,255,0,255
11_51657502	Idel	C	A	222	GT:PL	./.:.	0/1:255,0,255	./.:.	./.:.	0/1:255,0,255	./.:.	./.:.	./.:.	./.:.	./.:.	./.:.	./.:.	./.:.	./.:.	./.:.	./.:.	./.:.	./.:.	./.:.	./.:.	./.:.	./.:.	./.:.	./.:.	./.:.	0/1:255,0,255	./.:.	./.:.	0/1:255,0,255	0/1:255,0,255	./.:.	./.:.	./.:.	./.:.	./.:.	./.:.	0/1:255,0,255	./.:.	./.:.	./.:.	0/1:255,0,255	./.:.	./.:.	./.:.
11_95198318	Idel	G	T	228	GT:PL	1/1:255,255,0	1/1:255,255,0	1/1:255,255,0	1/1:255,255,0	1/1:255,255,0	1/1:255,255,0	1/1:255,255,0	0/1:255,0,255	1/1:255,255,0	1/1:255,255,0	0/1:255,0,255	1/1:255,255,0	1/1:255,205,0	1/1:255,255,0	1/1:255,255,0	1/1:255,255,0	1/1:255,255,0	0/1:255,0,255	1/1:255,195,0	1/1:255,255,0	1/1:255,240,0	1/1:255,255,0	1/1:255,255,0	0/1:255,0,255	1/1:255,255,0	0/1:255,0,255	0/0:.	1/1:255,255,0	1/1:255,255,0	0/1:255,0,255	1/1:255,255,0	0/0:.	1/1:255,255,0	1/1:255,255,0	1/1:255,247,0	1/1:255,255,0	1/1:255,255,0	1/1:255,255,0	1/1:255,255,0	1/1:255,255,0	1/1:255,255,0	1/1:255,157,0	1/1:255,164,0	1/1:255,255,0
11_95198318	Idel	G	GT	95	GT:PL	./.:.	./.:.	./.:.	./.:.	./.:.	./.:.	./.:.	0/1:51,0,41	./.:.	./.:.	./.:.	./.:.	./.:.	./.:.	./.:.	./.:.	./.:.	./.:.	./.:.	./.:.	./.:.	./.:.	./.:.	./.:.	./.:.	./.:.	./.:.	./.:.	./.:.	./.:.	./.:.	1/1:122,255,0	./.:.	./.:.	./.:.	./.:.	./.:.	./.:.	./.:.	./.:.	./.:.	./.:.	./.:.	./.:.
11_99497380	Idel	C	T,G	285	GT:PL	1/2:255,255,255,255,0,255	1/1:255,255,0,.,.,.	1/1:255,255,0,.,.,.	0/1:255,0,255,.,.,.	1/1:255,255,0,.,.,.	1/1:255,255,0,.,.,.	0/1:255,0,255,.,.,.	0/1:255,0,255,.,.,.	1/1:255,255,0,.,.,.	1/1:255,255,0,.,.,.	0/1:255,0,255,.,.,.	1/1:255,255,0,.,.,.	1/1:255,255,0,.,.,.	0/0:.	1/1:255,255,0,.,.,.	1/1:255,255,0,.,.,.	1/2:255,255,255,255,0,255	0/1:255,0,255,.,.,.	2/1:255,255,255,255,0,255	1/1:255,255,0,.,.,.	0/1:255,0,255,.,.,.	0/1:255,0,255,.,.,.	1/1:255,255,0,.,.,.	0/1:255,0,255,.,.,.	0/1:255,0,255,.,.,.	0/1:255,0,255,.,.,.	./.:.	1/1:255,255,0,.,.,.	1/1:255,255,0,.,.,.	0/1:255,0,255,.,.,.	0/1:255,0,255,.,.,.	1/2:255,255,255,255,0,255	1/1:255,255,0,.,.,.	2/1:255,255,255,255,0,255	2/1:255,255,255,255,0,255	0/1:255,0,255,.,.,.	1/1:255,255,0,.,.,.	0/0:.	1/1:255,255,0,.,.,.	1/1:255,255,0,.,.,.	1/1:255,255,0,.,.,.	2/1:255,255,255,255,0,255	1/1:255,255,0,.,.,.	1/1:255,255,0,.,.,.
11_99497380	Idel	C	G	222	GT:PL	./.:.	./.:.	./.:.	./.:.	./.:.	./.:.	./.:.	./.:.	./.:.	./.:.	./.:.	./.:.	./.:.	./.:.	./.:.	./.:.	./.:.	./.:.	./.:.	./.:.	./.:.	./.:.	./.:.	./.:.	./.:.	./.:.	0/1:255,0,255	./.:.	./.:.	./.:.	./.:.	./.:.	./.:.	./.:.	./.:.	./.:.	./.:.	./.:.	./.:.	./.:.	./.:.	./.:.	./.:.	./.:.
12_11701542	Idel	C	A	285	GT:PL	0/0:.	0/1:255,0,255	0/1:255,0,255	0/1:255,0,255	1/1:255,178,0	0/0:.	0/1:255,0,255	1/1:255,132,0	1/1:255,161,0	0/1:255,0,255	0/0:.	1/1:255,226,0	0/0:.	0/1:255,0,255	1/1:255,165,0	0/0:.	0/0:.	0/1:255,0,255	0/1:249,0,255	0/0:.	1/1:255,60,0	0/1:255,0,255	0/1:255,0,255	0/1:255,0,255	1/1:255,220,0	0/1:255,0,255	0/0:.	0/0:.	1/1:255,190,0	0/1:255,0,255	0/1:255,0,255	1/1:255,126,0	0/1:255,0,255	0/1:255,0,255	0/0:.	0/1:255,0,255	1/1:255,255,0	0/1:255,0,255	1/1:255,138,0	0/1:240,0,255	0/0:.	1/1:255,111,0	0/1:255,0,255	0/0:.
12_28974708	Idel	T	G,A	228	GT:PL	1/1:255,255,0,.,.,.	1/1:255,255,0,.,.,.	1/1:255,255,0,.,.,.	1/1:255,255,0,.,.,.	1/1:255,255,0,.,.,.	1/1:255,255,0,.,.,.	1/1:255,255,0,.,.,.	1/1:255,255,0,.,.,.	1/1:255,255,0,.,.,.	2/1:255,255,255,255,0,255	1/1:255,255,0,.,.,.	1/1:255,255,0,.,.,.	1/1:255,255,0,.,.,.	1/1:255,255,0,.,.,.	1/1:255,255,0,.,.,.	1/1:255,255,0,.,.,.	1/1:255,255,0,.,.,.	1/1:255,255,0,.,.,.	1/1:255,255,0,.,.,.	1/1:255,255,0,.,.,.	1/1:255,255,0,.,.,.	1/1:255,255,0,.,.,.	1/1:255,255,0,.,.,.	1/1:255,255,0,.,.,.	1/1:255,255,0,.,.,.	1/1:255,255,0,.,.,.	1/1:255,255,0,.,.,.	1/1:255,255,0,.,.,.	1/1:255,255,0,.,.,.	1/1:255,255,0,.,.,.	1/1:255,255,0,.,.,.	1/1:255,255,0,.,.,.	1/1:255,255,0,.,.,.	1/1:255,255,0,.,.,.	1/2:255,255,255,255,0,255	1/1:255,255,0,.,.,.	1/1:255,255,0,.,.,.	1/1:255,255,0,.,.,.	1/1:255,255,0,.,.,.	1/1:255,255,0,.,.,.	1/1:255,255,0,.,.,.	1/1:255,255,0,.,.,.	1/1:255,255,0,.,.,.	1/1:255,255,0,.,.,.
12_33190833	Idel	T	G,C	228	GT:PL	1/1:255,255,0,.,.,.	1/1:255,255,0,.,.,.	1/1:255,255,0,.,.,.	1/1:255,255,0,.,.,.	1/1:255,255,0,.,.,.	1/1:255,255,0,.,.,.	1/1:255,255,0,.,.,.	1/1:255,255,0,.,.,.	1/1:255,255,0,.,.,.	1/2:255,255,255,255,0,255	1/1:255,255,0,.,.,.	1/1:255,255,0,.,.,.	1/1:255,255,0,.,.,.	1/1:255,255,0,.,.,.	1/1:255,255,0,.,.,.	1/1:255,255,0,.,.,.	1/1:255,255,0,.,.,.	1/1:255,255,0,.,.,.	1/1:255,255,0,.,.,.	1/1:255,255,0,.,.,.	1/1:255,255,0,.,.,.	1/1:255,255,0,.,.,.	1/1:255,255,0,.,.,.	0/1:255,0,255,.,.,.	1/1:255,255,0,.,.,.	0/1:255,0,255,.,.,.	1/1:255,255,0,.,.,.	0/1:255,0,255,.,.,.	1/1:255,255,0,.,.,.	0/1:255,0,255,.,.,.	1/1:255,255,0,.,.,.	0/1:255,0,255,.,.,.	1/1:255,255,0,.,.,.	1/1:255,255,0,.,.,.	1/2:255,255,255,255,0,255	1/1:255,255,0,.,.,.	1/1:255,255,0,.,.,.	0/1:255,0,255,.,.,.	1/1:255,255,0,.,.,.	1/1:255,255,0,.,.,.	1/1:255,255,0,.,.,.	0/1:255,0,255,.,.,.	1/1:255,255,0,.,.,.	1/1:255,255,0,.,.,.
12_45919459	Idel	A	G,C	228	GT:PL	1/2:255,255,255,255,0,255	1/1:255,255,0,.,.,.	1/1:255,255,0,.,.,.	2/1:255,255,255,255,0,255	1/1:255,255,0,.,.,.	2/1:255,255,255,255,0,255	2/1:255,255,255,255,0,255	1/1:255,255,0,.,.,.	1/1:255,255,0,.,.,.	2/1:255,255,255,255,0,255	1/1:255,255,0,.,.,.	1/2:255,255,255,255,0,255	1/1:255,255,0,.,.,.	2/1:255,255,255,255,0,255	1/1:255,255,0,.,.,.	2/1:255,255,255,255,0,255	1/1:255,255,0,.,.,.	1/1:255,255,0,.,.,.	./.:.	1/1:255,255,0,.,.,.	1/1:255,255,0,.,.,.	1/1:255,255,0,.,.,.	1/1:255,255,0,.,.,.	1/1:255,255,0,.,.,.	2/1:255,255,255,255,0,255	1/2:255,255,255,255,0,255	1/1:255,255,0,.,.,.	1/2:255,255,255,255,0,255	1/1:255,255,0,.,.,.	1/2:255,255,255,255,0,255	./.:.	2/1:255,255,255,255,0,255	1/1:255,255,0,.,.,.	1/1:255,255,0,.,.,.	1/2:255,255,255,255,0,255	1/1:255,255,0,.,.,.	2/1:255,255,255,255,0,255	1/1:255,255,0,.,.,.	1/1:255,255,0,.,.,.	1/1:255,255,0,.,.,.	1/2:255,255,255,255,0,255	2/1:255,255,255,255,0,255	1/2:255,255,255,255,0,255	2/1:255,255,255,255,0,255
12_45919459	Idel	A	C	225	GT:PL	./.:.	./.:.	./.:.	./.:.	./.:.	./.:.	./.:.	./.:.	./.:.	./.:.	./.:.	./.:.	./.:.	./.:.	./.:.	./.:.	./.:.	./.:.	1/1:255,255,0	./.:.	./.:.	./.:.	./.:.	./.:.	./.:.	./.:.	./.:.	./.:.	./.:.	./.:.	1/1:255,255,0	./.:.	./.:.	./.:.	./.:.	./.:.	./.:.	./.:.	./.:.	./.:.	./.:.	./.:.	./.:.	./.:.
12_54336046	Idel	C	A,T	228	GT:PL	./.:.	2/2:255,.,.,255,.,0	2/2:255,.,.,255,.,0	1/2:255,255,255,255,0,255	2/2:255,.,.,255,.,0	./.:.	1/2:255,255,255,255,0,255	./.:.	1/2:255,255,255,255,0,255	2/2:255,.,.,255,.,0	2/2:255,.,.,255,.,0	2/2:255,.,.,255,.,0	1/2:255,255,255,255,0,255	1/2:255,255,255,255,0,255	2/2:255,.,.,255,.,0	2/2:255,.,.,255,.,0	1/2:255,255,255,255,0,255	2/2:255,.,.,255,.,0	2/2:255,.,.,255,.,0	1/2:255,255,255,255,0,255	1/2:255,255,255,255,0,255	./.:.	1/2:255,255,255,255,0,255	./.:.	1/2:255,255,255,255,0,255	2/2:255,.,.,255,.,0	2/2:255,.,.,255,.,0	./.:.	1/2:255,255,255,255,0,255	1/2:255,255,255,255,0,255	2/2:255,.,.,255,.,0	2/2:255,.,.,255,.,0	2/2:255,.,.,255,.,0	2/2:255,.,.,255,.,0	2/2:255,.,.,45,.,0	./.:.	2/2:255,.,.,87,.,0	1/2:255,255,117,255,0,255	2/2:255,.,.,57,.,0	./.:.	2/2:255,.,.,24,.,0	2/2:255,.,.,42,.,0	2/2:255,.,.,255,.,0	2/2:255,.,.,255,.,0
12_54336046	Idel	C	A	225	GT:PL	1/1:255,255,0	./.:.	./.:.	./.:.	./.:.	1/1:255,255,0	./.:.	1/1:255,255,0	./.:.	./.:.	./.:.	./.:.	./.:.	./.:.	./.:.	./.:.	./.:.	./.:.	./.:.	./.:.	./.:.	1/1:255,255,0	./.:.	1/1:255,255,0	./.:.	./.:.	./.:.	1/1:255,255,0	./.:.	./.:.	./.:.	./.:.	./.:.	./.:.	./.:.	1/1:255,255,0	./.:.	./.:.	./.:.	1/1:255,126,0	./.:.	./.:.	./.:.	./.:.
12_62450585	should call 62450584
12_67279307	Idel	A	C	228	GT:PL	1/1:255,255,0	1/1:255,255,0	0/1:255,0,255	0/1:255,0,255	1/1:255,255,0	1/1:255,255,0	1/1:255,255,0	1/1:255,255,0	0/1:255,0,255	1/1:255,255,0	0/0:.	0/1:255,0,255	1/1:255,255,0	1/1:255,255,0	1/1:255,255,0	0/1:255,0,255	0/1:255,0,255	1/1:255,255,0	1/1:255,255,0	0/1:255,0,255	1/1:255,255,0	1/1:255,255,0	1/1:255,255,0	1/1:255,255,0	1/1:255,255,0	0/0:.	0/1:255,0,255	1/1:255,255,0	1/1:255,255,0	1/1:255,255,0	1/1:255,255,0	1/1:255,255,0	1/1:255,255,0	1/1:255,255,0	1/1:255,255,0	1/1:255,255,0	0/1:255,0,255	1/1:255,255,0	1/1:255,255,0	1/1:255,181,0	1/1:255,255,0	0/1:255,0,255	0/1:255,0,255	0/1:255,0,255
12_67279307	Idel	A	NA	29.7735	GT	NA	NA	NA	NA	NA	NA	NA	NA	NA	NA	NA	NA	NA	0/0	NA	NA	NA	NA	NA	0/0	NA	NA	NA	NA	NA	0/0	0/0	NA	NA	NA	NA	NA	NA	NA	NA	NA	NA	NA	NA	NA	NA	0/0	0/0	0/0
12_67529687	Idel	C	A	285	GT:PL	0/0:.	0/1:255,0,255	0/1:255,0,255	0/1:255,0,148	0/1:255,0,255	0/0:.	0/0:.	0/0:.	0/0:.	0/0:.	0/0:.	0/1:255,0,255	0/0:.	0/0:.	0/0:.	0/0:.	0/0:.	0/0:.	0/0:.	0/1:255,0,255	0/0:.	0/1:255,0,255	0/0:.	0/0:.	0/1:255,0,255	0/1:255,0,255	0/1:255,0,255	0/0:.	0/0:.	0/0:.	1/1:255,255,0	0/1:255,0,255	0/1:255,0,255	0/0:.	0/0:.	0/0:.	0/1:255,0,255	0/1:255,0,255	0/0:.	0/0:.	0/1:255,0,255	0/1:255,0,240	0/0:.	0/0:.
13_1596024	Idel	C	T	285	GT:PL	0/0:.	0/0:.	0/1:255,0,255	0/0:.	0/1:255,0,255	0/0:.	0/0:.	0/0:.	0/0:.	0/0:.	0/1:255,0,255	0/1:255,0,255	0/1:255,0,255	0/0:.	0/0:.	0/0:.	0/0:.	0/1:255,0,255	0/1:255,0,255	0/0:.	0/0:.	0/0:.	0/0:.	0/1:255,0,255	0/0:.	0/0:.	0/0:.	0/0:.	0/0:.	0/0:.	0/0:.	0/0:.	0/0:.	0/0:.	0/1:255,0,255	0/0:.	0/1:255,0,255	0/0:.	0/0:.	0/1:201,0,255	0/1:176,0,255	0/1:255,0,255	0/1:255,0,255	1/1:255,160,0
13_2456626	Idel	G	A	228	GT:PL	1/1:255,255,0	1/1:255,255,0	1/1:255,255,0	1/1:255,255,0	1/1:255,255,0	1/1:255,255,0	1/1:255,255,0	1/1:255,255,0	1/1:255,255,0	0/1:255,0,255	0/1:255,0,255	0/1:255,0,255	1/1:255,255,0	1/1:255,255,0	1/1:255,255,0	0/1:255,0,255	1/1:255,255,0	0/1:255,0,255	0/1:255,0,255	1/1:255,255,0	1/1:255,255,0	1/1:255,255,0	1/1:255,255,0	1/1:255,255,0	1/1:255,255,0	1/1:255,255,0	1/1:255,255,0	1/1:255,255,0	1/1:255,255,0	1/1:255,255,0	1/1:255,255,0	1/1:255,255,0	1/1:255,255,0	1/1:255,255,0	0/1:255,0,255	1/1:255,255,0	1/1:255,255,0	1/1:255,223,0	1/1:255,255,0	1/1:255,255,0	0/1:255,0,255	1/1:255,255,0	0/1:255,0,255	0/1:255,0,255
13_53999542	Idel	A	G	228	GT:PL	1/1:255,255,0	1/1:255,255,0	1/1:255,255,0	1/1:255,255,0	1/1:255,255,0	1/1:255,255,0	1/1:255,255,0	1/1:255,255,0	0/1:255,0,255	0/1:255,0,255	1/1:255,255,0	1/1:255,255,0	1/1:255,255,0	1/1:255,255,0	1/1:255,255,0	1/1:255,255,0	1/1:255,255,0	1/1:255,255,0	1/1:255,255,0	1/1:255,255,0	1/1:255,255,0	1/1:255,255,0	1/1:255,255,0	1/1:255,255,0	1/1:255,255,0	1/1:255,255,0	1/1:255,255,0	1/1:255,255,0	1/1:255,255,0	0/1:255,0,255	1/1:255,255,0	1/1:255,255,0	1/1:255,255,0	1/1:255,255,0	1/1:255,255,0	1/1:255,255,0	0/1:255,0,255	0/1:255,0,255	1/1:255,255,0	1/1:255,255,0	1/1:255,255,0	1/1:255,255,0	1/1:255,255,0	1/1:255,255,0
13_69148458	Idel	G	C	48.5868	GT:PL	1/1:49,12,0	0/0:.	0/0:.	0/0:.	1/1:34,9,0	./.:.	0/0:.	./.:.	0/0:.	./.:.	./.:.	0/0:.	0/0:.	./.:.	0/0:.	0/0:.	0/0:.	./.:.	1/1:33,9,0	./.:.	./.:.	0/0:.	./.:.	1/1:32,6,0	0/0:.	./.:.	./.:.	./.:.	0/0:.	1/1:35,9,0	./.:.	0/0:.	./.:.	0/0:.	./.:.	0/0:.	0/0:.	./.:.	./.:.	./.:.	1/1:40,3,0	0/0:.	./.:.	0/0:.
13_76310980	Idel	A	C,G	285	GT:PL	0/0:.	0/0:.	./.:.	0/2:255,.,.,0,.,255	0/0:.	0/0:.	0/2:255,.,.,0,.,255	0/0:.	0/0:.	0/2:255,.,.,0,.,255	./.:.	0/0:.	0/0:.	0/0:.	0/0:.	0/0:.	0/2:255,.,.,0,.,255	0/0:.	2/1:255,255,255,255,0,255	0/2:255,.,.,0,.,255	0/2:255,.,.,0,.,255	0/2:255,.,.,0,.,255	0/0:.	0/2:255,.,.,0,.,255	0/2:255,.,.,0,.,255	0/0:.	0/0:.	0/2:255,.,.,0,.,255	0/0:.	0/0:.	0/2:255,.,.,0,.,255	./.:.	0/0:.	./.:.	0/0:.	0/0:.	0/0:.	0/0:.	0/0:.	0/0:.	0/2:255,.,.,0,.,255	0/0:.	0/0:.	0/0:.
13_76310980	Idel	A	C	222	GT:PL	./.:.	./.:.	0/1:255,0,255	./.:.	./.:.	./.:.	./.:.	./.:.	./.:.	./.:.	0/1:255,0,255	./.:.	./.:.	./.:.	./.:.	./.:.	./.:.	./.:.	./.:.	./.:.	./.:.	./.:.	./.:.	./.:.	./.:.	./.:.	./.:.	./.:.	./.:.	./.:.	./.:.	0/1:255,0,255	./.:.	0/1:255,0,255	./.:.	./.:.	./.:.	./.:.	./.:.	./.:.	./.:.	./.:.	./.:.	./.:.
14_11909609	Idel	A	C,G	228	GT:PL	1/1:255,255,0,.,.,.	1/1:255,255,0,.,.,.	2/1:255,255,255,255,0,255	1/1:255,255,0,.,.,.	1/1:255,255,0,.,.,.	./.:.	1/2:255,255,255,255,0,255	1/2:255,255,255,255,0,255	1/1:255,255,0,.,.,.	1/2:255,255,255,255,0,255	1/2:255,255,255,255,0,255	1/1:255,255,0,.,.,.	1/1:255,255,0,.,.,.	0/1:255,0,255,.,.,.	1/1:255,255,0,.,.,.	1/1:255,255,0,.,.,.	1/1:255,255,0,.,.,.	1/2:255,255,255,255,0,255	1/1:255,255,0,.,.,.	1/1:255,255,0,.,.,.	1/1:255,255,0,.,.,.	1/1:255,255,0,.,.,.	1/1:255,255,0,.,.,.	1/2:255,255,255,255,0,255	1/1:255,255,0,.,.,.	1/1:255,255,0,.,.,.	1/2:255,255,255,255,0,255	./.:.	1/2:255,255,255,255,0,255	1/1:255,255,0,.,.,.	1/2:255,255,255,255,0,255	1/1:255,255,0,.,.,.	1/1:255,255,0,.,.,.	1/2:255,255,255,255,0,255	2/1:255,255,255,255,0,255	1/1:255,255,0,.,.,.	1/1:255,255,0,.,.,.	1/1:255,255,0,.,.,.	1/2:255,255,255,255,0,255	1/1:255,255,0,.,.,.	1/1:255,255,0,.,.,.	1/1:255,255,0,.,.,.	0/1:255,0,255,.,.,.	1/1:255,255,0,.,.,.
14_11909609	Idel	A	G	222	GT:PL	./.:.	./.:.	./.:.	./.:.	./.:.	0/1:255,0,255	./.:.	./.:.	./.:.	./.:.	./.:.	./.:.	./.:.	./.:.	./.:.	./.:.	./.:.	./.:.	./.:.	./.:.	./.:.	./.:.	./.:.	./.:.	./.:.	./.:.	./.:.	0/1:255,0,255	./.:.	./.:.	./.:.	./.:.	./.:.	./.:.	./.:.	./.:.	./.:.	./.:.	./.:.	./.:.	./.:.	./.:.	./.:.	./.:.
14_34448087	Idel	T	G,C	228	GT:PL	0/1:255,0,255,.,.,.	1/1:255,255,0,.,.,.	1/1:255,255,0,.,.,.	0/0:.	0/1:255,0,255,.,.,.	1/1:255,255,0,.,.,.	1/1:255,255,0,.,.,.	1/2:255,255,255,255,0,255	1/1:255,255,0,.,.,.	1/1:255,244,0,.,.,.	0/1:255,0,255,.,.,.	0/1:255,0,255,.,.,.	1/2:255,255,255,255,0,255	1/2:255,255,255,255,0,255	0/1:255,0,255,.,.,.	1/1:255,255,0,.,.,.	0/1:255,0,255,.,.,.	1/1:255,255,0,.,.,.	0/1:255,0,255,.,.,.	0/1:255,0,255,.,.,.	0/1:255,0,255,.,.,.	1/1:255,255,0,.,.,.	2/1:255,255,255,255,0,255	1/1:255,255,0,.,.,.	0/1:255,0,255,.,.,.	1/1:255,255,0,.,.,.	2/1:255,255,255,255,0,255	0/0:.	0/1:255,0,255,.,.,.	0/1:255,0,255,.,.,.	1/1:255,255,0,.,.,.	1/1:255,255,0,.,.,.	0/1:255,0,255,.,.,.	0/1:255,0,255,.,.,.	1/1:255,255,0,.,.,.	0/1:255,0,255,.,.,.	1/1:255,255,0,.,.,.	1/2:255,255,255,255,0,255	0/1:255,0,255,.,.,.	0/1:255,0,255,.,.,.	./.:.	0/1:255,0,255,.,.,.	0/1:255,0,255,.,.,.	0/1:255,0,255,.,.,.
14_34448087	Idel	T	C	222	GT:PL	./.:.	./.:.	./.:.	./.:.	./.:.	./.:.	./.:.	./.:.	./.:.	./.:.	./.:.	./.:.	./.:.	./.:.	./.:.	./.:.	./.:.	./.:.	./.:.	./.:.	./.:.	./.:.	./.:.	./.:.	./.:.	./.:.	./.:.	./.:.	./.:.	./.:.	./.:.	./.:.	./.:.	./.:.	./.:.	./.:.	./.:.	./.:.	./.:.	./.:.	0/1:255,0,255	./.:.	./.:.	./.:.
14_78522183	Idel	G	C,A	285	GT:PL	1/2:255,255,255,255,0,255	./.:.	0/0:.	0/0:.	0/0:.	0/0:.	./.:.	0/0:.	0/2:255,.,.,0,.,255	./.:.	./.:.	0/2:255,.,.,0,.,255	0/2:255,.,.,0,.,255	./.:.	0/2:255,.,.,0,.,255	0/2:255,.,.,0,.,255	./.:.	./.:.	0/2:255,.,.,0,.,255	0/0:.	0/2:255,.,.,0,.,255	./.:.	0/0:.	0/2:255,.,.,0,.,255	./.:.	0/0:.	0/2:255,.,.,0,.,255	./.:.	1/2:255,255,255,255,0,255	0/0:.	2/2:255,.,.,255,.,0	0/0:.	0/0:.	0/2:255,.,.,0,.,255	./.:.	0/2:255,.,.,0,.,255	2/2:255,.,.,255,.,0	0/0:.	0/0:.	0/2:255,.,.,0,.,255	0/0:.	0/0:.	./.:.	./.:.
14_78522183	Idel	G	C	228	GT:PL	./.:.	0/1:255,0,255	./.:.	./.:.	./.:.	./.:.	0/1:255,0,255	./.:.	./.:.	0/1:255,0,255	0/1:255,0,255	./.:.	./.:.	0/1:255,0,255	./.:.	./.:.	0/1:255,0,255	0/1:255,0,255	./.:.	./.:.	./.:.	0/1:255,0,255	./.:.	./.:.	0/1:255,0,255	./.:.	./.:.	0/1:255,0,255	./.:.	./.:.	./.:.	./.:.	./.:.	./.:.	0/1:255,0,255	./.:.	./.:.	./.:.	./.:.	./.:.	./.:.	./.:.	1/1:255,255,0	1/1:255,255,0
14_84372868	Idel	C	T	285	GT:PL	0/0:.	1/1:255,82,0	1/1:255,48,0	1/1:255,0,3	1/1:255,73,0	0/1:192,0,45	1/1:255,54,0	1/1:177,21,0	0/1:255,0,255	1/1:255,77,0	0/0:.	0/0:.	0/0:.	0/1:59,0,255	0/1:255,0,19	0/1:202,0,255	1/1:255,19,0	1/1:255,89,0	0/0:.	0/0:.	0/0:.	0/0:.	0/0:.	1/1:255,15,0	1/1:255,96,0	0/1:226,0,255	0/0:.	1/1:196,6,0	0/0:.	0/1:241,0,255	0/0:.	0/1:145,0,255	0/0:.	1/1:255,139,0	1/1:255,54,0	0/0:.	0/0:.	0/0:.	1/1:94,6,0	0/1:112,0,255	1/1:255,54,0	0/0:.	0/0:.	1/1:255,72,0
14_84372868	Idel	CTTTT	CTTTTTTT,CTTTTTTTT,CTTTTTT,CGTTTTTTTT,CTTTTTTTTT,C,CT	148	GT:PL	./.:.	./.:.	1/1:98,72,0,.,.,.,.,.,.,.,.,.,.,.,.,.,.,.,.,.,.,.,.,.,.,.,.,.,.,.,.,.,.,.,.,.	./.:.	0/0:.	2/2:175,.,.,27,.,0,.,.,.,.,.,.,.,.,.,.,.,.,.,.,.,.,.,.,.,.,.,.,.,.,.,.,.,.,.,.	0/3:44,.,.,.,.,.,0,.,.,44,.,.,.,.,.,.,.,.,.,.,.,.,.,.,.,.,.,.,.,.,.,.,.,.,.,.	./.:.	./.:.	0/0:.	./.:.	./.:.	0/0:.	0/0:.	4/4:147,.,.,.,.,.,.,.,.,.,20,.,.,.,0,.,.,.,.,.,.,.,.,.,.,.,.,.,.,.,.,.,.,.,.,.	./.:.	2/2:90,.,.,9,.,0,.,.,.,.,.,.,.,.,.,.,.,.,.,.,.,.,.,.,.,.,.,.,.,.,.,.,.,.,.,.	0/0:.	./.:.	0/0:.	0/0:.	./.:.	2/5:200,.,.,62,.,52,.,.,.,.,.,.,.,.,.,168,.,0,.,.,120,.,.,.,.,.,.,.,.,.,.,.,.,.,.,.	2/2:104,.,.,9,.,0,.,.,.,.,.,.,.,.,.,.,.,.,.,.,.,.,.,.,.,.,.,.,.,.,.,.,.,.,.,.	./.:.	0/0:.	./.:.	3/3:62,.,.,.,.,.,27,.,.,0,.,.,.,.,.,.,.,.,.,.,.,.,.,.,.,.,.,.,.,.,.,.,.,.,.,.	./.:.	./.:.	./.:.	0/0:.	./.:.	./.:.	./.:.	6/6:32,.,.,.,.,.,.,.,.,.,.,.,.,.,.,.,.,.,.,.,.,51,.,.,.,.,.,1,.,.,.,.,.,.,.,.	./.:.	0/0:.	./.:.	0/0:.	./.:.	7/7:33,.,.,.,.,.,.,.,.,.,.,.,.,.,.,.,.,.,.,.,.,.,.,.,.,.,.,.,38,.,.,.,.,.,.,2	1/1:54,40,16,.,.,.,.,.,.,.,.,.,.,.,.,.,.,.,.,.,.,.,.,.,.,.,.,.,.,.,.,.,.,.,.,.	3/3:40,.,.,.,.,.,19,.,.,0,.,.,.,.,.,.,.,.,.,.,.,.,.,.,.,.,.,.,.,.,.,.,.,.,.,.
15_14553484	Idel	C	A	285	GT:PL	0/1:255,0,255	0/1:43,0,255	0/0:.	0/1:255,0,255	0/1:255,0,255	0/0:.	0/0:.	0/0:.	0/1:255,0,255	0/0:.	0/0:.	0/0:.	0/0:.	0/1:255,0,255	0/1:255,0,255	0/1:255,0,255	0/1:255,0,255	0/1:255,0,255	0/0:.	0/1:255,0,255	0/0:.	0/0:.	0/1:255,0,255	0/0:.	0/0:.	0/0:.	0/0:.	0/0:.	0/0:.	1/1:255,255,0	1/1:255,255,0	1/1:255,255,0	0/1:255,0,255	0/1:255,0,255	0/1:255,0,255	0/0:.	0/1:255,0,255	0/0:.	0/1:255,0,255	0/0:.	1/1:255,205,0	0/0:.	0/0:.	0/1:255,0,255
15_27926186	Idel	T	C,G	285	GT:PL	0/0:.	0/1:255,0,255,.,.,.	0/0:.	0/0:.	0/1:255,0,255,.,.,.	0/0:.	0/1:255,0,255,.,.,.	0/1:255,0,255,.,.,.	1/2:255,255,255,255,0,255	0/0:.	0/0:.	./.:.	0/0:.	0/1:255,0,255,.,.,.	0/1:255,0,255,.,.,.	0/1:255,0,255,.,.,.	./.:.	0/1:255,0,255,.,.,.	./.:.	0/1:255,0,255,.,.,.	0/0:.	0/0:.	0/1:255,0,255,.,.,.	0/0:.	0/0:.	0/1:255,0,255,.,.,.	2/1:255,255,255,255,0,255	./.:.	0/0:.	0/1:255,0,255,.,.,.	0/0:.	0/0:.	./.:.	0/0:.	0/1:255,0,255,.,.,.	0/1:255,0,255,.,.,.	0/1:255,0,255,.,.,.	1/2:255,255,255,255,0,255	0/0:.	0/1:255,0,255,.,.,.	0/1:255,0,255,.,.,.	./.:.	./.:.	0/0:.
15_27926186	Idel	T	G	222	GT:PL	./.:.	./.:.	./.:.	./.:.	./.:.	./.:.	./.:.	./.:.	./.:.	./.:.	./.:.	0/1:255,0,255	./.:.	./.:.	./.:.	./.:.	0/1:255,0,255	./.:.	0/1:255,0,255	./.:.	./.:.	./.:.	./.:.	./.:.	./.:.	./.:.	./.:.	0/1:255,0,255	./.:.	./.:.	./.:.	./.:.	0/1:255,0,255	./.:.	./.:.	./.:.	./.:.	./.:.	./.:.	./.:.	./.:.	0/1:255,0,255	0/1:255,0,255	./.:.
15_28115478	Idel	C	A	285	GT:PL	./.:.	1/1:35,3,0	0/0:.	1/1:123,9,0	1/1:189,18,0	./.:.	1/1:93,6,0	1/1:205,21,0	1/1:255,33,0	1/1:36,3,0	0/0:.	0/1:60,0,21	./.:.	1/1:83,9,0	1/1:35,3,0	1/1:31,3,0	0/1:215,0,8	1/1:162,12,0	1/1:255,24,0	1/1:80,0,4	0/0:.	1/1:70,6,0	1/1:84,9,0	./.:.	0/1:89,0,255	1/1:127,9,0	1/1:255,30,0	1/1:154,12,0	./.:.	1/1:229,21,0	0/0:.	0/0:.	1/1:195,15,0	./.:.	0/0:.	1/1:144,9,0	1/1:255,36,0	1/1:194,24,0	1/1:126,12,0	1/1:91,9,0	1/1:119,9,0	1/1:93,6,0	1/1:36,3,0	./.:.
15_28115478	Idel	C	CA,CAAGA	87	GT:PL	./.:.	./.:.	./.:.	./.:.	./.:.	./.:.	./.:.	./.:.	./.:.	./.:.	./.:.	./.:.	./.:.	./.:.	./.:.	./.:.	./.:.	./.:.	./.:.	0/1:114,0,21,.,.,.	./.:.	./.:.	./.:.	./.:.	./.:.	./.:.	./.:.	./.:.	./.:.	./.:.	./.:.	./.:.	./.:.	0/2:62,.,.,0,.,154	./.:.	./.:.	./.:.	./.:.	./.:.	./.:.	./.:.	./.:.	./.:.	./.:.
15_77675518	region captured but no idea where is this snp
15_82188315	Idel	C	T	285	GT:PL	0/0:.	0/0:.	0/0:.	0/0:.	0/0:.	1/1:255,50,0	0/0:.	1/1:255,96,0	0/0:.	0/0:.	0/0:.	0/0:.	0/1:83,0,255	0/0:.	0/1:38,0,255	0/0:.	1/1:255,174,0	0/0:.	0/0:.	0/0:.	0/0:.	0/1:110,0,255	0/1:59,0,255	0/0:.	0/1:116,0,255	0/1:214,0,255	0/0:.	0/0:.	0/1:110,0,255	0/0:.	0/1:190,0,255	0/1:165,0,255	0/0:.	1/1:255,102,0	0/1:130,0,255	0/0:.	0/0:.	0/0:.	0/0:.	0/0:.	0/1:93,0,255	0/1:93,0,255	0/1:69,0,255	0/1:74,0,255
15_82188315	Idel	CCTTT	C	30.5758	GT:PL	./.:.	./.:.	./.:.	./.:.	./.:.	./.:.	0/0:.	./.:.	./.:.	./.:.	./.:.	./.:.	./.:.	./.:.	./.:.	./.:.	./.:.	./.:.	./.:.	0/0:.	0/1:54,0,255	./.:.	./.:.	0/0:.	./.:.	0/0:.	./.:.	./.:.	./.:.	./.:.	./.:.	./.:.	./.:.	./.:.	./.:.	0/0:.	./.:.	./.:.	./.:.	./.:.	./.:.	./.:.	./.:.	./.:.
16_11428434	Idel	G	T	285	GT:PL	1/1:42,11,8	1/1:35,3,0	1/1:185,18,0	1/1:72,6,0	0/1:74,0,144	0/0:.	1/1:34,3,0	0/0:.	1/1:41,9,0	0/0:.	1/1:186,15,0	0/0:.	0/1:50,0,203	1/1:178,24,0	0/1:86,0,122	0/0:.	1/1:199,15,0	0/1:90,0,86	1/1:72,6,0	0/1:78,0,6	0/0:.	0/1:59,0,128	0/1:34,0,108	0/0:.	0/0:.	0/1:72,0,68	0/1:81,0,166	0/0:.	1/1:140,12,0	1/1:100,9,0	0/0:.	0/0:.	0/1:64,0,255	0/0:.	./.:.	0/0:.	./.:.	1/1:60,3,0	./.:.	0/0:.	1/1:34,3,0	0/0:.	0/1:67,0,122	1/1:67,6,0
16_11428434	Idel	GTTT	G	102	GT:PL	./.:.	./.:.	./.:.	./.:.	./.:.	./.:.	./.:.	./.:.	./.:.	./.:.	./.:.	0/1:111,0,38	./.:.	./.:.	./.:.	./.:.	./.:.	./.:.	./.:.	./.:.	./.:.	./.:.	./.:.	./.:.	./.:.	./.:.	./.:.	./.:.	./.:.	./.:.	./.:.	./.:.	./.:.	./.:.	./.:.	./.:.	./.:.	./.:.	./.:.	./.:.	./.:.	./.:.	0/1:38,0,6	./.:.
16_50896881	Idel	T	NA	285	GT	0/0	0/0	0/0	0/0	0/0	0/0	0/0	0/0	0/0	0/0	0/0	0/0	0/0	0/0	0/0	0/0	0/0	0/0	0/0	0/0	0/0	0/0	0/0	0/0	0/0	0/0	0/0	0/0	0/0	0/0	0/0	0/0	0/0	0/0	0/0	0/0	0/0	0/0	0/0	0/0	0/0	0/0	0/0	0/0
16_66313340	Idel	C	T	285	GT:PL	0/1:129,0,255	0/1:192,0,169	0/1:227,0,66	0/0:.	1/1:255,42,0	0/1:228,0,39	1/1:249,24,0	0/1:55,0,255	0/1:248,0,57	0/0:.	0/0:.	1/1:201,18,0	0/1:235,0,51	0/1:93,0,255	1/1:255,48,0	1/1:255,36,0	0/0:.	0/1:152,0,36	1/1:239,24,0	0/1:47,0,255	0/0:.	0/0:.	0/0:.	0/1:109,0,255	0/1:53,0,255	1/1:255,48,0	0/1:155,0,255	0/0:.	0/1:122,0,255	0/1:97,0,255	0/0:.	0/1:145,0,255	0/1:143,0,11	0/0:.	0/0:.	1/1:255,21,0	0/0:.	1/1:125,9,0	1/1:255,27,0	1/1:249,24,0	0/1:170,0,14	0/0:.	0/0:.	0/1:105,0,255
16_66313340	Idel	C	CT	61	GT:PL	./.:.	./.:.	./.:.	./.:.	./.:.	./.:.	0/1:94,0,112	./.:.	./.:.	./.:.	./.:.	./.:.	./.:.	./.:.	./.:.	./.:.	./.:.	./.:.	./.:.	./.:.	./.:.	./.:.	./.:.	./.:.	./.:.	./.:.	./.:.	./.:.	./.:.	./.:.	./.:.	./.:.	./.:.	./.:.	./.:.	./.:.	./.:.	./.:.	./.:.	./.:.	./.:.	./.:.	./.:.	./.:.
16_68513565	Idel	C	CAAGGT	285	GT:PL	0/0:.	0/0:.	0/0:.	0/0:.	0/0:.	0/0:.	0/0:.	0/0:.	0/0:.	0/0:.	0/0:.	0/0:.	0/1:255,0,255	0/0:.	0/0:.	0/0:.	0/0:.	0/1:255,0,255	0/0:.	0/0:.	0/0:.	0/0:.	0/0:.	0/0:.	0/0:.	0/0:.	0/0:.	0/1:255,0,255	0/0:.	0/0:.	0/0:.	0/0:.	0/0:.	0/0:.	0/0:.	0/0:.	0/0:.	0/0:.	0/0:.	0/1:255,0,255	0/0:.	0/0:.	0/0:.	0/0:.
16_68513565	Idel	C	NA	285	GT	NA	NA	NA	NA	NA	NA	NA	NA	NA	0/0	NA	NA	0/0	NA	NA	NA	NA	0/0	NA	NA	NA	NA	NA	NA	NA	NA	NA	0/0	NA	NA	NA	NA	NA	NA	NA	NA	NA	NA	NA	0/0	NA	NA	NA	NA
16_68747873	Idel	C	T	285	GT:PL	0/1:255,0,255	1/1:255,255,0	0/0:.	1/1:255,255,0	1/1:255,255,0	0/0:.	1/1:255,255,0	1/1:45,15,0	1/1:255,255,0	1/1:255,184,0	1/1:255,255,0	1/1:255,255,0	0/1:255,0,255	0/1:255,0,255	0/0:.	0/0:.	1/1:255,255,0	0/1:255,0,255	1/1:106,21,0	0/0:.	1/1:255,255,0	1/1:255,255,0	0/1:255,0,255	0/0:.	0/1:255,0,255	0/1:255,0,255	1/1:255,255,0	1/1:255,238,0	0/1:255,0,255	0/1:255,0,255	1/1:255,255,0	0/1:255,0,255	0/1:255,0,255	1/1:255,255,0	1/1:255,220,0	0/1:255,0,255	1/1:255,255,0	0/1:255,0,255	0/0:.	0/1:255,0,255	1/1:255,196,0	1/1:255,255,0	1/1:255,255,0	1/1:255,255,0
16_69037517	should call 69037516
16_72837597	Idel	G	T,C	228	GT:PL	1/1:255,255,0,.,.,.	./.:.	0/1:255,0,255,.,.,.	1/1:255,255,0,.,.,.	./.:.	0/1:255,0,255,.,.,.	1/1:255,255,0,.,.,.	0/1:255,0,255,.,.,.	0/1:255,0,255,.,.,.	1/1:255,255,0,.,.,.	1/2:255,255,255,255,0,255	2/1:255,255,255,255,0,255	1/2:255,255,255,255,0,255	1/1:255,255,0,.,.,.	1/1:255,255,0,.,.,.	1/1:255,255,0,.,.,.	1/1:255,255,0,.,.,.	2/1:255,255,255,255,0,255	0/1:255,0,255,.,.,.	0/1:255,0,255,.,.,.	1/1:255,255,0,.,.,.	1/1:255,255,0,.,.,.	1/1:255,255,0,.,.,.	1/1:255,255,0,.,.,.	1/1:255,255,0,.,.,.	1/1:255,255,0,.,.,.	1/1:255,255,0,.,.,.	1/1:255,255,0,.,.,.	1/1:255,255,0,.,.,.	1/1:255,255,0,.,.,.	1/1:255,255,0,.,.,.	1/1:255,255,0,.,.,.	1/1:255,255,0,.,.,.	1/1:255,255,0,.,.,.	1/1:255,255,0,.,.,.	1/1:255,255,0,.,.,.	1/1:255,255,0,.,.,.	2/1:255,255,255,255,0,255	1/2:255,255,255,255,0,255	1/1:255,255,0,.,.,.	1/1:255,255,0,.,.,.	1/1:255,255,0,.,.,.	1/1:255,255,0,.,.,.	1/2:255,255,255,255,0,255
16_72837597	Idel	G	C	225	GT:PL	./.:.	0/1:255,0,255	./.:.	./.:.	1/1:255,255,0	./.:.	./.:.	./.:.	./.:.	./.:.	./.:.	./.:.	./.:.	./.:.	./.:.	./.:.	./.:.	./.:.	./.:.	./.:.	./.:.	./.:.	./.:.	./.:.	./.:.	./.:.	./.:.	./.:.	./.:.	./.:.	./.:.	./.:.	./.:.	./.:.	./.:.	./.:.	./.:.	./.:.	./.:.	./.:.	./.:.	./.:.	./.:.	./.:.
17_37265640	Idel	A	G,T	225	GT:PL	1/1:255,255,0,.,.,.	1/1:255,255,0,.,.,.	1/1:255,255,0,.,.,.	1/1:255,255,0,.,.,.	1/1:255,255,0,.,.,.	1/1:255,235,0,.,.,.	1/1:255,196,0,.,.,.	1/1:255,217,0,.,.,.	1/1:255,255,0,.,.,.	1/2:255,255,255,255,0,255	1/1:255,255,0,.,.,.	1/1:255,255,0,.,.,.	1/1:255,255,0,.,.,.	1/1:255,255,0,.,.,.	1/1:255,255,0,.,.,.	1/1:255,255,0,.,.,.	1/1:255,255,0,.,.,.	1/1:255,255,0,.,.,.	1/1:255,255,0,.,.,.	1/1:255,205,0,.,.,.	1/1:255,255,0,.,.,.	1/1:255,255,0,.,.,.	1/1:255,255,0,.,.,.	1/1:255,255,0,.,.,.	1/1:255,255,0,.,.,.	1/1:255,255,0,.,.,.	1/1:255,255,0,.,.,.	1/1:255,253,0,.,.,.	1/1:255,255,0,.,.,.	1/1:255,255,0,.,.,.	1/1:255,255,0,.,.,.	1/1:255,244,0,.,.,.	1/1:255,255,0,.,.,.	1/1:255,255,0,.,.,.	1/2:255,255,255,255,0,255	1/1:255,184,0,.,.,.	1/1:255,238,0,.,.,.	1/1:255,129,0,.,.,.	1/1:255,148,0,.,.,.	1/1:255,99,0,.,.,.	1/1:255,129,0,.,.,.	1/1:255,108,0,.,.,.	1/1:255,232,0,.,.,.	1/1:255,255,0,.,.,.
17_45984724	Idel	T	C	285	GT:PL	0/0:.	0/0:.	0/1:255,0,255	0/1:255,0,255	0/1:255,0,255	0/1:255,0,255	0/1:255,0,255	0/1:255,0,255	0/1:255,0,255	0/0:.	0/1:255,0,255	0/0:.	0/1:255,0,255	0/0:.	0/1:255,0,255	0/1:255,0,255	0/0:.	0/1:255,0,255	1/1:255,255,0	0/0:.	0/1:255,0,255	0/0:.	0/1:255,0,255	0/1:255,0,255	0/1:255,0,255	0/1:255,0,255	1/1:255,255,0	0/1:255,0,255	0/0:.	0/1:255,0,255	0/1:255,0,255	0/1:255,0,255	0/1:255,0,255	0/1:255,0,255	0/1:255,0,255	0/1:255,0,255	0/1:255,0,255	0/0:.	0/1:255,0,255	0/0:.	0/0:.	0/1:255,0,255	0/0:.	0/0:.
18_27281676	Idel	T	C	285	GT:PL	0/0:.	0/0:.	./.:.	0/0:.	1/1:255,255,0	0/1:255,0,255	0/0:.	./.:.	0/1:255,0,255	0/0:.	0/0:.	0/0:.	./.:.	./.:.	0/1:255,0,255	1/1:255,255,0	0/0:.	0/1:255,0,255	0/1:255,0,255	0/0:.	0/0:.	./.:.	./.:.	./.:.	0/1:255,0,255	./.:.	./.:.	./.:.	./.:.	0/1:255,0,255	0/0:.	0/0:.	0/1:255,0,255	0/0:.	0/0:.	0/1:255,0,255	0/0:.	./.:.	1/1:255,184,0	0/1:255,0,255	./.:.	0/1:255,0,255	0/0:.	0/0:.
18_27281676	Idel	T	G	228	GT:PL	./.:.	./.:.	0/1:255,0,255	./.:.	./.:.	./.:.	./.:.	0/1:255,0,255	./.:.	./.:.	./.:.	./.:.	0/1:255,0,255	0/1:255,0,255	./.:.	./.:.	./.:.	./.:.	./.:.	./.:.	./.:.	0/1:255,0,255	0/1:255,0,255	0/1:255,0,255	./.:.	0/1:255,0,255	0/1:255,0,255	0/1:255,0,255	0/1:255,0,255	./.:.	./.:.	./.:.	./.:.	./.:.	./.:.	./.:.	./.:.	0/1:255,0,255	./.:.	./.:.	0/1:255,0,255	./.:.	./.:.	./.:.
18_37420230	Idel	G	A	228	GT:PL	1/1:255,255,0	0/1:255,0,28	1/1:255,255,0	1/1:255,255,0	0/1:255,0,32	1/1:255,255,0	1/1:255,171,0	1/1:255,248,0	0/0:.	1/1:255,214,0	1/1:255,255,0	1/1:255,255,0	1/1:255,255,0	1/1:255,255,0	1/1:255,255,0	0/1:255,0,61	1/1:255,255,0	1/1:255,232,0	1/1:255,255,0	1/1:255,115,0	1/1:255,255,0	0/0:.	1/1:255,255,0	0/1:255,0,255	1/1:255,255,0	1/1:255,255,0	1/1:255,255,0	0/1:66,0,255	1/1:255,255,0	1/1:255,215,0	1/1:255,255,0	1/1:255,199,0	1/1:255,236,0	1/1:255,255,0	1/1:255,184,0	1/1:255,255,0	1/1:255,233,0	1/1:255,255,0	1/1:255,169,0	1/1:255,166,0	1/1:255,229,0	1/1:255,97,0	1/1:255,127,0	1/1:255,255,0
18_37420230	Idel	G	GA	222	GT:PL	./.:.	./.:.	./.:.	./.:.	./.:.	./.:.	0/1:255,0,187	./.:.	./.:.	./.:.	./.:.	./.:.	./.:.	./.:.	./.:.	./.:.	./.:.	./.:.	./.:.	./.:.	./.:.	./.:.	./.:.	./.:.	./.:.	./.:.	./.:.	./.:.	./.:.	./.:.	./.:.	./.:.	./.:.	./.:.	./.:.	./.:.	./.:.	./.:.	./.:.	./.:.	./.:.	./.:.	./.:.	./.:.
18_38883296	Idel	G	C	228	GT:PL	0/1:155,0,255	0/1:181,0,255	1/1:125,12,0	1/1:255,114,0	0/0:.	1/1:255,75,0	./.:.	./.:.	1/1:255,99,0	./.:.	1/1:34,6,0	1/1:255,84,0	0/0:.	1/1:41,6,0	1/1:255,126,0	0/1:225,0,255	0/0:.	./.:.	1/1:103,9,0	1/1:239,66,0	1/1:39,3,0	1/1:255,241,0	1/1:255,96,0	1/1:255,241,0	0/0:.	1/1:255,99,0	1/1:255,148,0	1/1:255,93,0	1/1:255,111,0	0/1:255,0,255	1/1:255,217,0	./.:.	0/0:.	1/1:255,63,0	./.:.	1/1:255,151,0	1/1:255,255,0	./.:.	1/1:255,175,0	1/1:255,69,0	./.:.	0/1:255,0,255	1/1:255,48,0	1/1:255,117,0
18_38883296	Idel	GCT	G,GT	29.9032	GT:PL	./.:.	./.:.	./.:.	0/0:.	./.:.	./.:.	./.:.	./.:.	./.:.	./.:.	./.:.	./.:.	./.:.	0/0:.	./.:.	./.:.	./.:.	./.:.	./.:.	./.:.	0/1:60,0,47,.,.,.	./.:.	./.:.	./.:.	./.:.	./.:.	./.:.	./.:.	./.:.	./.:.	./.:.	./.:.	./.:.	./.:.	./.:.	./.:.	./.:.	./.:.	./.:.	./.:.	./.:.	./.:.	./.:.	./.:.
18_57875874	Idel	A	T,G	228	GT:PL	0/1:255,0,255,.,.,.	0/1:255,0,255,.,.,.	0/1:255,0,255,.,.,.	0/1:255,0,255,.,.,.	1/1:255,255,0,.,.,.	1/1:255,255,0,.,.,.	1/1:255,255,0,.,.,.	1/2:255,255,255,255,0,255	1/1:255,255,0,.,.,.	0/1:255,0,255,.,.,.	0/1:255,0,255,.,.,.	1/2:255,255,255,255,0,255	1/1:255,255,0,.,.,.	0/1:255,0,255,.,.,.	0/1:255,0,255,.,.,.	1/2:255,255,255,255,0,255	1/1:255,255,0,.,.,.	0/1:255,0,255,.,.,.	0/0:.	0/0:.	0/0:.	2/1:255,255,255,255,0,255	0/1:255,0,255,.,.,.	2/1:255,255,255,255,0,255	1/1:255,255,0,.,.,.	1/1:255,255,0,.,.,.	1/1:255,255,0,.,.,.	1/2:255,255,255,255,0,255	0/1:255,0,255,.,.,.	1/1:255,255,0,.,.,.	0/0:.	0/1:255,0,255,.,.,.	1/2:255,255,255,255,0,255	1/1:255,255,0,.,.,.	0/1:255,0,255,.,.,.	0/1:255,0,255,.,.,.	0/1:255,0,255,.,.,.	1/1:255,255,0,.,.,.	0/1:255,0,255,.,.,.	1/1:255,255,0,.,.,.	0/1:255,0,255,.,.,.	1/1:255,255,0,.,.,.	1/1:255,255,0,.,.,.	1/1:255,255,0,.,.,.
18_57875874	Idel	A	G	222	GT:PL	./.:.	./.:.	./.:.	./.:.	./.:.	./.:.	./.:.	./.:.	./.:.	./.:.	./.:.	./.:.	./.:.	./.:.	./.:.	./.:.	./.:.	./.:.	./.:.	./.:.	./.:.	./.:.	./.:.	./.:.	./.:.	./.:.	./.:.	./.:.	./.:.	./.:.	./.:.	./.:.	./.:.	./.:.	./.:.	./.:.	./.:.	./.:.	./.:.	./.:.	./.:.	./.:.	./.:.	./.:.
18_64610767	Idel	G	A	285	GT:PL	0/0:.	0/1:255,0,162	0/1:255,0,255	0/0:.	0/0:.	0/0:.	0/0:.	0/1:255,0,210	0/0:.	0/1:255,0,255	0/1:255,0,255	0/0:.	0/0:.	0/1:255,0,240	0/1:255,0,255	0/0:.	0/0:.	0/0:.	0/0:.	0/1:255,0,255	0/0:.	0/0:.	0/0:.	0/0:.	0/0:.	0/0:.	0/0:.	0/0:.	0/1:255,0,250	0/0:.	0/0:.	0/0:.	0/1:255,0,255	0/0:.	0/0:.	0/1:255,0,161	0/0:.	0/0:.	1/1:255,255,0	0/0:.	0/0:.	0/0:.	0/0:.	0/0:.
18_65403345	Idel	C	T	285	GT:PL	0/1:255,0,255	0/0:.	0/0:.	1/1:255,255,0	0/0:.	0/0:.	0/1:255,0,255	0/0:.	1/1:255,255,0	1/1:255,255,0	0/1:255,0,255	1/1:255,255,0	1/1:255,255,0	0/1:255,0,255	0/1:255,0,255	1/1:255,255,0	0/0:.	0/1:255,0,255	0/1:255,0,255	0/1:255,0,255	1/1:255,255,0	1/1:255,255,0	0/1:255,0,255	1/1:255,255,0	0/1:255,0,255	0/0:.	0/0:.	1/1:255,255,0	0/1:255,0,255	0/1:255,0,255	1/1:255,255,0	0/1:255,0,255	0/1:255,0,255	0/0:.	0/1:255,0,255	0/0:.	0/1:255,0,255	0/1:255,0,255	0/1:255,0,255	0/1:255,0,255	1/1:255,255,0	0/1:255,0,255	1/1:255,255,0	1/1:255,255,0
18_65403345	Idel	C	CT	228	GT:PL	0/1:255,0,255	1/1:255,255,0	1/1:255,255,0	./.:.	1/1:255,255,0	1/1:255,255,0	0/1:255,0,255	1/1:255,255,0	./.:.	./.:.	./.:.	./.:.	0/0:.	0/1:255,0,255	./.:.	./.:.	1/1:255,255,0	0/1:255,0,255	./.:.	0/1:255,0,255	./.:.	./.:.	0/1:255,0,255	./.:.	./.:.	1/1:255,255,0	./.:.	./.:.	./.:.	0/1:255,0,255	./.:.	0/1:255,0,255	./.:.	./.:.	0/1:255,0,255	./.:.	./.:.	0/1:255,0,218	0/1:255,0,254	0/1:197,0,198	./.:.	1/1:255,157,0	./.:.	./.:.
18_65715529	Idel	T	A,C	228	GT:PL	1/1:255,255,0,.,.,.	1/1:255,255,0,.,.,.	1/1:255,255,0,.,.,.	1/1:255,255,0,.,.,.	./.:.	1/1:255,255,0,.,.,.	1/1:255,255,0,.,.,.	1/1:255,255,0,.,.,.	1/1:255,255,0,.,.,.	1/1:255,255,0,.,.,.	1/1:255,255,0,.,.,.	1/1:255,255,0,.,.,.	1/1:255,255,0,.,.,.	1/1:255,255,0,.,.,.	1/1:255,255,0,.,.,.	1/1:255,255,0,.,.,.	1/1:255,255,0,.,.,.	1/1:255,255,0,.,.,.	1/1:255,255,0,.,.,.	1/1:255,255,0,.,.,.	1/1:255,255,0,.,.,.	1/1:255,255,0,.,.,.	1/1:255,255,0,.,.,.	1/1:255,255,0,.,.,.	1/1:255,255,0,.,.,.	1/1:255,255,0,.,.,.	1/1:255,255,0,.,.,.	1/1:255,255,0,.,.,.	2/1:255,255,255,255,0,255	1/2:255,255,255,255,0,255	1/1:255,255,0,.,.,.	2/1:255,255,255,255,0,255	1/1:255,255,0,.,.,.	./.:.	2/1:255,255,255,255,0,255	1/1:255,255,0,.,.,.	1/1:255,255,0,.,.,.	1/1:255,255,0,.,.,.	1/1:255,255,0,.,.,.	2/1:255,255,255,255,0,255	1/1:255,255,0,.,.,.	1/1:255,255,0,.,.,.	1/1:255,255,0,.,.,.	1/1:255,255,0,.,.,.
18_65715529	Idel	T	C	225	GT:PL	./.:.	./.:.	./.:.	./.:.	1/1:255,255,0	./.:.	./.:.	./.:.	./.:.	./.:.	./.:.	./.:.	./.:.	./.:.	./.:.	./.:.	./.:.	./.:.	./.:.	./.:.	./.:.	./.:.	./.:.	./.:.	./.:.	./.:.	./.:.	./.:.	./.:.	./.:.	./.:.	./.:.	./.:.	1/1:255,255,0	./.:.	./.:.	./.:.	./.:.	./.:.	./.:.	./.:.	./.:.	./.:.	./.:.
19_3992347	Idel	G	T	228	GT:PL	1/1:255,255,0	1/1:255,255,0	1/1:255,255,0	1/1:255,161,0	1/1:255,255,0	1/1:255,255,0	1/1:255,255,0	1/1:95,9,0	1/1:255,255,0	1/1:255,222,0	1/1:255,255,0	1/1:255,255,0	1/1:255,255,0	1/1:255,177,0	1/1:255,255,0	1/1:255,255,0	1/1:255,127,0	1/1:255,255,0	0/0:.	1/1:255,238,0	1/1:255,134,0	1/1:255,255,0	1/1:255,255,0	1/1:255,255,0	1/1:255,225,0	1/1:255,255,0	1/1:255,255,0	1/1:255,255,0	1/1:255,255,0	1/1:255,220,0	1/1:255,255,0	1/1:255,255,0	1/1:255,255,0	1/1:255,255,0	1/1:255,181,0	1/1:255,235,0	1/1:255,99,0	1/1:255,69,0	1/1:255,135,0	1/1:255,86,0	1/1:255,66,0	1/1:255,154,0	1/1:255,248,0	1/1:255,255,0
19_3992347	Idel	G	NA	29.7102	GT	NA	NA	NA	NA	NA	NA	NA	NA	NA	NA	NA	NA	NA	NA	NA	NA	NA	NA	0/0	NA	NA	NA	NA	NA	NA	NA	NA	NA	NA	NA	NA	NA	NA	NA	NA	NA	NA	NA	NA	NA	NA	NA	NA	NA
19_41759425	Idel	C	CG	285	GT:PL	0/0:.	1/1:75,130,0	1/1:73,223,0	0/0:.	1/1:87,253,0	1/1:78,206,0	0/0:.	1/1:67,148,0	1/1:75,196,0	1/1:69,94,0	0/0:.	0/0:.	0/0:.	0/0:.	1/1:83,255,0	0/0:.	0/0:.	1/1:75,200,0	1/1:63,147,0	0/0:.	0/0:.	1/1:93,255,0	1/1:65,159,0	0/0:.	0/0:.	0/0:.	0/0:.	1/1:67,128,0	0/0:.	0/0:.	0/0:.	1/1:77,103,0	0/0:.	0/0:.	1/1:64,148,0	1/1:75,255,0	0/0:.	0/0:.	1/1:69,242,0	0/0:.	1/1:51,122,0	1/1:55,152,0	0/0:.	0/0:.
19_41759425	Idel	C	NA	285	GT	0/0	0/0	0/0	0/0	0/0	0/0	0/0	0/0	0/0	0/0	NA	0/0	0/0	0/0	0/0	0/0	0/0	0/0	0/0	0/0	0/0	0/0	0/0	0/0	0/0	0/0	0/0	0/0	NA	0/0	0/0	0/0	NA	0/0	0/0	0/0	NA	NA	0/0	0/0	0/0	0/0	0/0	0/0
19_44695844	region captured but no idea where is this snp
19_44695845	region captured but no idea where is this snp
19_52096701	Idel	G	A,T	285	GT:PL	0/0:.	0/0:.	0/1:255,0,255,.,.,.	0/1:255,0,255,.,.,.	0/0:.	0/1:255,0,255,.,.,.	0/1:255,0,255,.,.,.	1/1:255,255,0,.,.,.	1/1:255,255,0,.,.,.	1/1:255,255,0,.,.,.	0/0:.	0/1:255,0,255,.,.,.	0/1:255,0,255,.,.,.	2/1:255,255,255,255,0,255	0/1:255,0,255,.,.,.	0/1:255,0,255,.,.,.	./.:.	0/1:255,0,255,.,.,.	0/1:255,0,255,.,.,.	0/1:255,0,255,.,.,.	0/0:.	1/2:255,255,255,255,0,255	0/1:255,0,255,.,.,.	0/1:255,0,255,.,.,.	0/0:.	0/1:255,0,255,.,.,.	0/1:255,0,255,.,.,.	0/1:255,0,255,.,.,.	0/0:.	1/2:255,255,255,255,0,255	1/1:255,255,0,.,.,.	0/0:.	0/0:.	0/1:255,0,255,.,.,.	0/1:255,0,255,.,.,.	1/1:255,255,0,.,.,.	1/1:255,255,0,.,.,.	1/1:255,255,0,.,.,.	0/1:255,0,255,.,.,.	0/1:255,0,255,.,.,.	0/0:.	0/1:255,0,255,.,.,.	./.:.	1/1:255,255,0,.,.,.
19_52096701	Idel	G	T	228	GT:PL	./.:.	./.:.	./.:.	./.:.	./.:.	./.:.	./.:.	./.:.	./.:.	./.:.	./.:.	./.:.	./.:.	./.:.	./.:.	./.:.	0/1:255,0,255	./.:.	./.:.	./.:.	./.:.	./.:.	./.:.	./.:.	./.:.	./.:.	./.:.	./.:.	./.:.	./.:.	./.:.	./.:.	./.:.	./.:.	./.:.	./.:.	./.:.	./.:.	./.:.	./.:.	./.:.	./.:.	0/1:255,0,255	./.:.
19_53668468	Idel	G	T	285	GT:PL	0/1:255,0,255	1/1:255,255,0	1/1:255,255,0	0/1:255,0,255	1/1:255,255,0	0/1:255,0,22	0/1:255,0,255	0/0:.	0/0:.	0/1:255,0,255	0/0:.	0/0:.	0/0:.	0/0:.	0/1:255,0,255	0/0:.	0/0:.	0/0:.	0/1:255,0,255	0/1:255,0,255	0/0:.	0/1:255,0,255	0/0:.	0/1:255,0,255	0/1:255,0,255	0/0:.	0/1:255,0,255	1/1:255,228,0	0/0:.	0/0:.	0/1:255,0,255	0/0:.	0/0:.	0/0:.	0/1:255,0,255	0/1:255,0,255	0/0:.	0/1:255,0,255	1/1:255,255,0	0/0:.	0/1:255,0,255	0/1:255,0,255	0/0:.	0/1:255,0,255
19_53668468	Idel	G	NA	29.7021	GT	NA	NA	NA	NA	NA	NA	NA	NA	NA	NA	NA	NA	0/0	NA	NA	NA	NA	NA	NA	NA	NA	NA	NA	NA	NA	0/0	NA	NA	NA	NA	NA	NA	NA	NA	NA	NA	NA	NA	NA	NA	0/0	NA	NA	NA
2_109918061	Idel	C	T	285	GT:PL	0/0:.	1/1:155,12,0	0/0:.	0/1:104,0,23	0/0:.	./.:.	./.:.	0/1:123,0,19	1/1:179,12,0	1/1:109,12,0	0/1:253,0,255	1/1:255,8,0	0/1:224,0,15	0/1:122,0,255	0/1:159,0,39	0/1:208,0,255	0/0:.	0/0:.	0/0:.	./.:.	0/0:.	0/1:255,0,255	0/1:179,0,255	0/0:.	./.:.	1/1:255,45,0	1/1:255,36,0	0/0:.	0/1:241,0,33	0/0:.	1/1:255,75,0	1/1:255,51,0	0/1:255,0,22	0/0:.	0/1:245,0,68	0/0:.	0/0:.	0/1:106,0,255	0/1:72,0,255	0/0:.	1/1:127,9,0	./.:.	0/0:.	0/0:.
2_109918061	Idel	CTTTTT	CT,CTTT,C	228	GT:PL	1/1:254,47,0,.,.,.,.,.,.,.	./.:.	0/0:.	0/0:.	0/0:.	./.:.	./.:.	./.:.	./.:.	./.:.	0/0:.	0/0:.	0/0:.	0/1:212,0,31,.,.,.,.,.,.,.	./.:.	1/1:255,173,32,.,.,.,.,.,.,.	2/2:121,.,.,63,.,0,.,.,.,.	1/1:255,61,0,.,.,.,.,.,.,.	1/1:255,102,0,.,.,.,.,.,.,.	./.:.	1/3:255,147,36,.,.,.,227,0,.,209	0/1:224,0,116,.,.,.,.,.,.,.	0/1:219,0,67,.,.,.,.,.,.,.	1/1:255,255,0,.,.,.,.,.,.,.	./.:.	./.:.	./.:.	./.:.	./.:.	./.:.	./.:.	./.:.	./.:.	0/0:.	0/0:.	1/1:255,187,0,.,.,.,.,.,.,.	1/1:220,98,12,.,.,.,.,.,.,.	0/0:.	1/1:218,43,0,.,.,.,.,.,.,.	0/1:199,0,83,.,.,.,.,.,.,.	./.:.	./.:.	0/0:.	1/1:255,160,0,.,.,.,.,.,.,.
2_116835521	Idel	T	C	285	GT:PL	0/1:255,0,255	0/1:255,0,255	0/1:255,0,255	0/0:.	0/0:.	0/0:.	1/1:255,255,0	0/0:.	1/1:255,255,0	0/0:.	0/0:.	0/0:.	0/1:255,0,255	0/0:.	0/1:255,0,255	0/1:255,0,255	0/0:.	0/1:255,0,255	0/1:255,0,255	0/0:.	0/0:.	0/0:.	1/1:255,255,0	0/1:255,0,255	0/1:255,0,255	1/1:255,255,0	0/1:255,0,255	0/1:255,0,255	1/1:255,255,0	1/1:255,255,0	0/1:255,0,255	1/1:255,255,0	0/1:255,0,255	1/1:255,255,0	0/1:255,0,255	0/1:255,0,255	0/1:255,0,255	0/1:255,0,255	0/1:255,0,255	0/1:255,0,255	0/0:.	0/1:255,0,255	1/1:255,255,0	0/1:255,0,255
2_132426983	should call 132426982
2_26883837	should call 26883836
2_3407803	Idel	T	A,G	228	GT:PL	1/1:255,255,0,.,.,.	1/2:255,255,255,255,0,255	./.:.	1/1:255,255,0,.,.,.	./.:.	1/1:255,255,0,.,.,.	2/1:255,255,255,255,0,255	2/1:255,255,255,255,0,255	2/1:255,255,255,255,0,255	1/1:255,255,0,.,.,.	1/2:255,255,255,255,0,255	1/1:255,255,0,.,.,.	1/1:255,255,0,.,.,.	1/2:255,255,255,255,0,255	0/1:255,0,255,.,.,.	1/1:255,255,0,.,.,.	1/1:255,255,0,.,.,.	1/1:255,255,0,.,.,.	1/1:255,255,0,.,.,.	2/1:255,255,255,255,0,255	2/1:255,255,255,255,0,255	1/2:255,255,255,255,0,255	1/1:255,255,0,.,.,.	2/1:255,255,255,255,0,255	0/1:255,0,255,.,.,.	2/1:255,255,255,255,0,255	1/2:255,255,255,255,0,255	2/1:255,255,255,255,0,255	1/1:255,255,0,.,.,.	1/2:255,255,255,255,0,255	1/1:255,255,0,.,.,.	0/1:255,0,255,.,.,.	./.:.	1/1:255,255,0,.,.,.	1/1:255,255,0,.,.,.	1/1:255,255,0,.,.,.	1/1:255,255,0,.,.,.	0/1:255,0,255,.,.,.	./.:.	0/1:255,0,255,.,.,.	1/1:255,255,0,.,.,.	1/1:255,255,0,.,.,.	./.:.	./.:.
2_3407803	Idel	T	G	228	GT:PL	./.:.	./.:.	1/1:255,255,0	./.:.	1/1:255,255,0	./.:.	./.:.	./.:.	./.:.	./.:.	./.:.	./.:.	./.:.	./.:.	./.:.	./.:.	./.:.	./.:.	./.:.	./.:.	./.:.	./.:.	./.:.	./.:.	./.:.	./.:.	./.:.	./.:.	./.:.	./.:.	./.:.	./.:.	1/1:255,255,0	./.:.	./.:.	./.:.	./.:.	./.:.	0/1:255,0,255	./.:.	./.:.	./.:.	1/1:255,255,0	1/1:255,255,0
2_55442525	Idel	T	G,A	225	GT:PL	1/2:255,255,255,255,0,255	1/1:255,255,0,.,.,.	1/1:255,255,0,.,.,.	1/1:255,255,0,.,.,.	1/1:255,255,0,.,.,.	1/1:255,255,0,.,.,.	1/1:255,255,0,.,.,.	1/1:255,255,0,.,.,.	1/1:255,255,0,.,.,.	1/1:255,255,0,.,.,.	1/1:255,255,0,.,.,.	1/1:255,255,0,.,.,.	1/1:255,255,0,.,.,.	1/1:255,255,0,.,.,.	1/1:255,255,0,.,.,.	2/1:255,255,255,255,0,255	1/1:255,255,0,.,.,.	1/1:255,255,0,.,.,.	1/1:255,255,0,.,.,.	1/1:255,255,0,.,.,.	1/1:255,255,0,.,.,.	1/1:255,255,0,.,.,.	1/1:255,255,0,.,.,.	1/1:255,255,0,.,.,.	1/1:255,255,0,.,.,.	1/1:255,255,0,.,.,.	1/1:255,255,0,.,.,.	1/1:255,255,0,.,.,.	1/1:255,255,0,.,.,.	1/1:255,255,0,.,.,.	1/1:255,255,0,.,.,.	1/1:255,255,0,.,.,.	1/1:255,255,0,.,.,.	1/1:255,255,0,.,.,.	1/1:255,255,0,.,.,.	1/1:255,255,0,.,.,.	1/1:255,255,0,.,.,.	1/1:255,255,0,.,.,.	1/1:255,255,0,.,.,.	1/1:255,255,0,.,.,.	1/1:255,255,0,.,.,.	1/1:255,255,0,.,.,.	1/1:255,255,0,.,.,.	1/1:255,255,0,.,.,.
20_11339161	Idel	T	TG	228	GT:PL	1/1:255,255,0	1/1:255,255,0	1/1:255,255,0	./.:.	1/1:255,255,0	1/1:255,255,0	1/1:255,255,0	1/1:255,255,0	1/1:255,255,0	./.:.	1/1:255,255,0	1/1:255,255,0	1/1:255,255,0	./.:.	./.:.	1/1:255,255,0	1/1:255,255,0	1/1:255,255,0	1/1:255,255,0	1/1:255,255,0	1/1:255,255,0	./.:.	1/1:255,255,0	1/1:255,255,0	1/1:255,255,0	./.:.	1/1:255,255,0	1/1:255,255,0	1/1:255,255,0	1/1:255,255,0	1/1:255,255,0	1/1:255,255,0	1/1:255,255,0	1/1:255,255,0	1/1:250,255,0	1/1:255,255,0	1/1:255,255,0	./.:.	./.:.	1/1:239,220,0	1/1:244,255,0	1/1:247,255,0	1/1:255,255,0	1/1:255,255,0
20_11339161	Idel	T	C	285	GT:PL	0/0:.	0/0:.	0/0:.	0/0:.	0/0:.	0/0:.	0/0:.	0/0:.	0/0:.	1/1:39,11,5	0/0:.	0/0:.	0/1:66,0,83	1/1:48,9,0	0/0:.	0/0:.	0/0:.	0/0:.	0/0:.	0/0:.	0/0:.	0/0:.	0/0:.	0/0:.	0/0:.	1/1:93,21,0	0/0:.	0/0:.	0/0:.	0/0:.	0/0:.	0/0:.	0/0:.	0/0:.	0/0:.	0/0:.	0/0:.	0/0:.	0/0:.	0/0:.	0/0:.	0/0:.	0/0:.	0/0:.
20_1900204	Idel	G	A,T	285	GT:PL	0/1:255,0,255,.,.,.	./.:.	2/1:255,255,255,255,0,255	./.:.	./.:.	0/0:.	1/2:255,255,255,255,0,255	1/1:255,255,0,.,.,.	./.:.	0/0:.	1/1:255,255,0,.,.,.	./.:.	0/1:255,0,255,.,.,.	0/1:255,0,255,.,.,.	0/0:.	0/1:255,0,255,.,.,.	./.:.	1/1:255,255,0,.,.,.	0/1:255,0,255,.,.,.	./.:.	1/2:255,255,255,255,0,255	0/1:255,0,255,.,.,.	1/1:255,255,0,.,.,.	./.:.	./.:.	0/0:.	0/1:255,0,255,.,.,.	1/1:255,255,0,.,.,.	0/0:.	./.:.	0/1:255,0,255,.,.,.	./.:.	0/1:255,0,255,.,.,.	0/0:.	0/0:.	0/1:255,0,255,.,.,.	0/1:255,0,255,.,.,.	1/1:255,255,0,.,.,.	./.:.	0/1:255,0,255,.,.,.	1/2:255,255,255,255,0,255	1/2:255,255,255,255,0,255	1/1:255,255,0,.,.,.	1/1:255,255,0,.,.,.
20_1900204	Idel	G	T	228	GT:PL	./.:.	0/1:255,0,255	./.:.	0/1:255,0,255	0/1:255,0,255	./.:.	./.:.	./.:.	0/1:255,0,255	./.:.	./.:.	0/1:255,0,255	./.:.	./.:.	./.:.	./.:.	0/1:255,0,255	./.:.	./.:.	1/1:255,255,0	./.:.	./.:.	./.:.	1/1:255,255,0	1/1:255,255,0	./.:.	./.:.	./.:.	./.:.	0/1:255,0,255	./.:.	0/1:255,0,255	./.:.	./.:.	./.:.	./.:.	./.:.	./.:.	0/1:255,0,255	./.:.	./.:.	./.:.	./.:.	./.:.
20_2008837	Idel	A	C,T	228	GT:PL	1/1:255,255,0,.,.,.	1/1:255,255,0,.,.,.	0/1:255,0,255,.,.,.	1/1:255,255,0,.,.,.	1/1:255,255,0,.,.,.	2/1:255,255,255,255,0,255	1/1:255,255,0,.,.,.	0/1:255,0,255,.,.,.	1/1:255,255,0,.,.,.	./.:.	1/1:255,255,0,.,.,.	1/1:255,255,0,.,.,.	0/1:255,0,255,.,.,.	1/1:255,255,0,.,.,.	1/1:255,255,0,.,.,.	1/1:255,255,0,.,.,.	1/1:255,255,0,.,.,.	1/1:255,255,0,.,.,.	1/1:255,255,0,.,.,.	1/1:255,255,0,.,.,.	1/1:255,255,0,.,.,.	1/1:255,255,0,.,.,.	1/1:255,255,0,.,.,.	1/1:255,255,0,.,.,.	1/1:255,255,0,.,.,.	1/1:255,255,0,.,.,.	1/1:255,255,0,.,.,.	0/1:255,0,255,.,.,.	1/2:255,255,255,255,0,255	1/1:255,255,0,.,.,.	0/1:255,0,255,.,.,.	1/1:255,255,0,.,.,.	0/1:255,0,255,.,.,.	1/1:255,255,0,.,.,.	2/1:255,255,255,255,0,255	1/1:255,255,0,.,.,.	0/1:255,0,255,.,.,.	0/1:255,0,255,.,.,.	1/1:255,255,0,.,.,.	1/1:255,255,0,.,.,.	1/1:255,255,0,.,.,.	1/1:255,255,0,.,.,.	1/1:255,255,0,.,.,.	1/1:255,255,0,.,.,.
20_2008837	Idel	A	T	225	GT:PL	./.:.	./.:.	./.:.	./.:.	./.:.	./.:.	./.:.	./.:.	./.:.	1/1:255,255,0	./.:.	./.:.	./.:.	./.:.	./.:.	./.:.	./.:.	./.:.	./.:.	./.:.	./.:.	./.:.	./.:.	./.:.	./.:.	./.:.	./.:.	./.:.	./.:.	./.:.	./.:.	./.:.	./.:.	./.:.	./.:.	./.:.	./.:.	./.:.	./.:.	./.:.	./.:.	./.:.	./.:.	./.:.
20_22144338	Idel	CTT	C	285	GT:PL	0/0:.	0/0:.	1/1:53,19,0	0/0:.	1/1:30,9,0	0/0:.	0/1:33,1,0	0/0:.	0/0:.	0/0:.	0/0:.	0/0:.	0/0:.	0/0:.	0/0:.	0/0:.	0/0:.	1/1:33,3,0	0/0:.	0/0:.	0/0:.	0/0:.	0/0:.	1/1:47,24,8	0/0:.	0/0:.	0/0:.	0/0:.	0/0:.	0/0:.	0/0:.	0/0:.	0/0:.	0/0:.	0/0:.	0/0:.	0/0:.	0/0:.	0/0:.	0/0:.	0/0:.	0/0:.	0/0:.	0/0:.
20_22144338	Idel	CTTT	C,CTT	285	GT:PL	0/0:.	0/0:.	0/0:.	0/0:.	0/0:.	0/0:.	0/0:.	0/0:.	1/1:40,60,9,.,.,.	0/0:.	0/0:.	0/0:.	0/0:.	0/0:.	0/0:.	0/0:.	0/0:.	0/0:.	0/0:.	0/0:.	0/0:.	0/0:.	0/0:.	0/0:.	2/2:48,.,.,98,.,13	0/0:.	0/0:.	0/0:.	0/0:.	0/0:.	0/0:.	0/0:.	0/0:.	0/0:.	0/0:.	0/0:.	0/0:.	0/0:.	0/0:.	0/0:.	0/0:.	0/0:.	0/0:.	0/0:.
20_56327706	Idel	A	C	285	GT:PL	0/1:255,0,255	0/0:.	0/0:.	0/0:.	./.:.	0/1:255,0,255	0/0:.	0/1:255,0,255	0/0:.	0/0:.	0/0:.	./.:.	0/1:255,0,255	0/0:.	0/0:.	1/1:255,255,0	0/0:.	0/0:.	./.:.	0/0:.	0/1:255,0,255	0/0:.	0/0:.	0/0:.	0/0:.	0/0:.	0/1:255,0,255	0/0:.	0/0:.	./.:.	./.:.	0/0:.	./.:.	0/0:.	0/0:.	0/0:.	./.:.	./.:.	0/0:.	0/0:.	0/0:.	./.:.	0/0:.	0/0:.
20_56327706	Idel	A	G	222	GT:PL	./.:.	./.:.	./.:.	./.:.	0/1:255,0,255	./.:.	./.:.	./.:.	./.:.	./.:.	./.:.	0/1:255,0,255	./.:.	./.:.	./.:.	./.:.	./.:.	./.:.	0/1:255,0,255	./.:.	./.:.	./.:.	./.:.	./.:.	./.:.	./.:.	./.:.	./.:.	./.:.	0/1:255,0,255	0/1:255,0,255	./.:.	0/1:255,0,255	./.:.	./.:.	./.:.	0/1:255,0,255	0/1:255,0,255	./.:.	./.:.	./.:.	0/1:255,0,255	./.:.	./.:.
20_8200666	Idel	G	A	285	GT:PL	1/1:255,255,0	0/1:255,0,255	0/1:255,0,255	0/1:255,0,255	0/1:255,0,255	0/1:255,0,255	0/0:.	0/1:255,0,255	0/1:255,0,255	1/1:255,127,0	0/1:255,0,255	0/1:255,0,255	0/1:255,0,255	1/1:255,255,0	1/1:255,255,0	1/1:255,255,0	0/0:.	0/0:.	1/1:255,255,0	0/0:.	0/1:255,0,255	0/1:255,0,255	1/1:255,255,0	0/0:.	0/0:.	1/1:255,160,0	1/1:255,255,0	0/1:255,0,255	0/1:255,0,255	0/1:255,0,255	0/0:.	1/1:255,184,0	0/1:255,0,255	0/1:255,0,255	1/1:255,255,0	0/0:.	0/1:255,0,255	0/1:255,0,255	1/1:255,255,0	0/1:255,0,255	0/0:.	1/1:255,255,0	0/1:255,0,255	0/1:255,0,255
20_8200666	Idel	G	GCA	64	GT:PL	0/0:.	0/0:.	./.:.	./.:.	0/0:.	./.:.	./.:.	./.:.	0/0:.	0/0:.	./.:.	0/0:.	./.:.	0/0:.	0/0:.	0/1:97,0,158	./.:.	./.:.	0/0:.	./.:.	./.:.	./.:.	0/0:.	./.:.	./.:.	0/0:.	0/0:.	./.:.	./.:.	./.:.	./.:.	0/0:.	0/0:.	0/0:.	0/1:48,0,61	./.:.	./.:.	./.:.	./.:.	./.:.	./.:.	./.:.	./.:.	0/0:.
21_10756581	Idel	T	G	285	GT:PL	0/0:.	0/1:255,0,255	0/0:.	0/0:.	0/0:.	0/0:.	0/1:255,0,255	0/1:255,0,255	0/0:.	0/0:.	0/0:.	0/0:.	0/0:.	0/0:.	0/0:.	0/1:255,0,255	0/1:255,0,255	0/1:255,0,255	0/0:.	0/0:.	0/0:.	0/0:.	0/1:255,0,255	0/0:.	0/0:.	0/0:.	0/0:.	0/0:.	0/0:.	0/0:.	0/0:.	0/0:.	0/0:.	0/0:.	0/0:.	0/0:.	0/0:.	0/0:.	0/0:.	0/0:.	0/0:.	0/0:.	0/0:.	0/1:255,0,255
21_10756581	Idel	T	TG	131	GT:PL	./.:.	./.:.	./.:.	./.:.	./.:.	./.:.	./.:.	0/0:.	./.:.	1/1:158,255,0	./.:.	./.:.	./.:.	./.:.	./.:.	./.:.	./.:.	./.:.	./.:.	0/0:.	./.:.	./.:.	./.:.	./.:.	./.:.	./.:.	./.:.	./.:.	./.:.	./.:.	./.:.	./.:.	./.:.	./.:.	./.:.	./.:.	./.:.	./.:.	./.:.	0/1:60,0,42	1/1:114,255,0	0/1:60,0,48	./.:.	./.:.
21_33475697	Idel	T	G	228	GT:PL	./.:.	./.:.	./.:.	./.:.	./.:.	./.:.	./.:.	./.:.	./.:.	./.:.	./.:.	./.:.	./.:.	./.:.	./.:.	./.:.	./.:.	./.:.	./.:.	./.:.	./.:.	0/1:255,0,255	./.:.	./.:.	./.:.	./.:.	./.:.	./.:.	./.:.	1/1:255,255,0	0/1:255,0,255	./.:.	./.:.	1/1:255,255,0	./.:.	./.:.	./.:.	./.:.	./.:.	./.:.	./.:.	./.:.	./.:.	./.:.
21_33475697	Idel	T	A,G	285	GT:PL	0/0:.	0/0:.	0/0:.	0/1:255,0,255,.,.,.	0/0:.	0/1:255,0,255,.,.,.	0/0:.	0/0:.	0/0:.	0/1:255,0,255,.,.,.	0/1:255,0,255,.,.,.	0/1:255,0,255,.,.,.	0/0:.	0/0:.	0/1:255,0,255,.,.,.	0/0:.	0/0:.	0/0:.	0/0:.	0/0:.	0/1:255,0,255,.,.,.	./.:.	0/0:.	0/0:.	0/0:.	0/0:.	0/0:.	0/0:.	0/0:.	./.:.	./.:.	0/0:.	0/1:255,0,255,.,.,.	./.:.	2/1:255,255,255,255,0,255	2/1:255,255,255,255,0,255	2/1:255,255,255,255,0,255	0/0:.	1/1:255,255,0,.,.,.	0/0:.	0/0:.	0/1:255,0,255,.,.,.	0/0:.	0/1:255,0,255,.,.,.
21_44603644	Idel	A	G	228	GT:PL	0/1:255,0,16	1/1:255,255,0	1/1:255,140,0	1/1:255,255,0	1/1:255,0,5	1/1:255,253,0	1/1:255,255,0	1/1:255,214,0	1/1:255,208,0	0/1:255,0,29	0/1:255,0,52	1/1:255,44,0	0/1:255,0,97	1/1:255,150,0	1/1:255,151,0	1/1:255,53,0	1/1:255,255,0	1/1:255,252,0	1/1:255,103,0	1/1:255,39,0	1/1:255,255,0	1/1:255,59,0	1/1:255,95,0	0/1:255,0,109	1/1:255,255,0	0/1:255,0,169	1/1:255,60,0	1/1:255,255,0	0/1:255,0,103	1/1:255,19,0	1/1:255,112,0	1/1:255,87,0	1/1:255,91,0	0/1:255,0,29	0/1:255,0,61	1/1:255,123,0	1/1:255,42,0	1/1:255,39,0	1/1:255,214,0	1/1:255,0,0	1/1:255,78,0	0/1:255,0,161	1/1:255,110,0	1/1:255,14,0
21_44603644	Idel	A	NA	30.1788	GT	NA	NA	NA	0/0	NA	NA	NA	NA	NA	NA	NA	NA	NA	NA	NA	NA	NA	NA	NA	NA	NA	NA	NA	NA	NA	NA	NA	NA	NA	NA	NA	NA	NA	NA	NA	NA	NA	NA	NA	NA	NA	NA	NA	NA
21_8722457	Idel	C	T	228	GT:PL	1/1:255,255,0	1/1:255,255,0	1/1:255,255,0	1/1:255,255,0	1/1:255,255,0	1/1:255,255,0	1/1:255,255,0	1/1:255,255,0	1/1:255,255,0	1/1:255,255,0	1/1:255,255,0	1/1:255,255,0	1/1:255,255,0	0/1:255,0,255	1/1:255,255,0	1/1:255,255,0	1/1:255,255,0	0/1:255,0,255	1/1:255,255,0	1/1:255,255,0	1/1:255,255,0	1/1:255,255,0	1/1:255,255,0	1/1:255,255,0	1/1:255,255,0	1/1:255,255,0	1/1:255,255,0	1/1:255,255,0	1/1:255,255,0	1/1:255,255,0	1/1:255,255,0	1/1:255,255,0	1/1:255,255,0	1/1:255,255,0	1/1:255,255,0	1/1:255,255,0	1/1:255,255,0	1/1:255,255,0	1/1:255,255,0	1/1:255,255,0	0/1:255,0,255	1/1:255,255,0	1/1:255,255,0	1/1:255,255,0
22_25113789	Idel	G	T,C	228	GT:PL	0/1:255,0,255,.,.,.	0/1:255,0,255,.,.,.	1/1:255,255,0,.,.,.	0/1:255,0,255,.,.,.	0/1:255,0,255,.,.,.	0/1:255,0,255,.,.,.	1/1:255,255,0,.,.,.	1/1:255,255,0,.,.,.	1/1:255,255,0,.,.,.	1/1:255,255,0,.,.,.	1/1:255,255,0,.,.,.	0/1:255,0,255,.,.,.	1/1:255,255,0,.,.,.	1/1:255,255,0,.,.,.	1/1:255,255,0,.,.,.	1/1:255,255,0,.,.,.	1/1:255,255,0,.,.,.	1/1:255,255,0,.,.,.	0/1:255,0,255,.,.,.	1/1:255,255,0,.,.,.	1/1:255,255,0,.,.,.	1/1:255,255,0,.,.,.	1/1:255,255,0,.,.,.	1/1:255,255,0,.,.,.	1/1:255,255,0,.,.,.	1/1:255,255,0,.,.,.	1/1:255,255,0,.,.,.	1/1:255,255,0,.,.,.	0/1:255,0,255,.,.,.	1/1:255,255,0,.,.,.	1/1:255,255,0,.,.,.	1/1:255,255,0,.,.,.	1/1:255,255,0,.,.,.	2/1:255,255,255,255,0,255	1/1:255,255,0,.,.,.	1/1:255,255,0,.,.,.	1/2:255,255,255,255,0,255	1/1:255,255,0,.,.,.	0/1:255,0,255,.,.,.	0/1:255,0,255,.,.,.	1/1:255,255,0,.,.,.	1/1:255,255,0,.,.,.	1/1:255,255,0,.,.,.	1/1:255,255,0,.,.,.
22_33421614	Idel	A	C	228	GT:PL	1/1:255,255,0	1/1:255,255,0	1/1:255,255,0	1/1:255,255,0	1/1:255,255,0	1/1:255,174,0	1/1:255,124,0	1/1:255,159,0	1/1:255,255,0	1/1:255,169,0	1/1:255,255,0	1/1:255,255,0	1/1:255,212,0	1/1:255,137,0	1/1:255,255,0	1/1:255,255,0	1/1:255,255,0	1/1:255,255,0	1/1:255,255,0	1/1:255,220,0	1/1:255,248,0	1/1:255,255,0	1/1:255,125,0	1/1:255,255,0	1/1:255,230,0	1/1:255,255,0	1/1:255,255,0	1/1:255,168,0	1/1:255,185,0	1/1:255,169,0	1/1:255,255,0	1/1:255,226,0	1/1:255,218,0	1/1:255,255,0	1/1:255,87,0	1/1:255,76,0	1/1:255,160,0	1/1:255,75,0	1/1:255,60,0	1/1:255,69,0	1/1:255,54,0	1/1:255,52,0	1/1:255,168,0	1/1:255,255,0
22_52065390	Idel	T	C	285	GT:PL	0/0:.	0/0:.	0/0:.	0/0:.	0/0:.	0/0:.	0/0:.	1/1:190,21,0	0/0:.	0/0:.	0/0:.	1/1:255,202,0	0/0:.	0/0:.	0/1:255,0,255	0/1:255,0,255	1/1:72,9,0	0/0:.	0/0:.	0/0:.	0/0:.	1/1:255,146,0	1/1:255,95,0	0/0:.	0/0:.	0/0:.	0/0:.	0/0:.	0/1:255,0,255	0/0:.	0/0:.	0/0:.	0/0:.	0/0:.	0/0:.	1/1:255,99,0	0/0:.	0/0:.	0/0:.	0/0:.	0/0:.	0/1:255,0,255	0/1:255,0,255	1/1:79,9,0
22_5579646	Idel	T	G,A	228	GT:PL	1/1:255,255,0,.,.,.	1/1:255,255,0,.,.,.	1/1:255,255,0,.,.,.	2/1:255,255,255,255,0,255	1/1:255,255,0,.,.,.	1/2:255,255,255,255,0,255	1/2:255,255,255,255,0,255	1/1:255,255,0,.,.,.	1/1:255,255,0,.,.,.	1/2:255,255,255,255,0,255	2/1:255,255,255,255,0,255	1/1:255,255,0,.,.,.	1/1:255,255,0,.,.,.	0/1:255,0,255,.,.,.	1/1:255,255,0,.,.,.	1/1:255,255,0,.,.,.	2/1:255,255,255,255,0,255	2/1:255,255,255,255,0,255	1/1:255,255,0,.,.,.	1/1:255,255,0,.,.,.	1/1:255,255,0,.,.,.	1/1:255,255,0,.,.,.	1/1:255,255,0,.,.,.	1/1:255,255,0,.,.,.	1/2:255,255,255,255,0,255	1/1:255,255,0,.,.,.	1/1:255,255,0,.,.,.	1/1:255,255,0,.,.,.	1/1:255,255,0,.,.,.	1/1:255,255,0,.,.,.	1/1:255,255,0,.,.,.	1/1:255,255,0,.,.,.	1/1:255,255,0,.,.,.	1/1:255,255,0,.,.,.	1/1:255,255,0,.,.,.	1/1:255,255,0,.,.,.	1/1:255,255,0,.,.,.	1/1:255,255,0,.,.,.	1/1:255,255,0,.,.,.	1/1:255,255,0,.,.,.	1/2:255,255,255,255,0,255	1/1:255,255,0,.,.,.	0/1:255,0,255,.,.,.	0/1:255,0,255,.,.,.
22_57139923	Idel	C	T	285	GT:PL	0/0:.	1/1:255,255,0	0/1:181,0,93	1/1:255,255,0	0/0:.	0/0:.	1/1:255,202,0	1/1:255,194,0	0/0:.	1/1:255,255,0	1/1:255,255,0	1/1:255,255,0	1/1:255,230,0	0/0:.	1/1:255,255,0	0/1:40,0,109	1/1:255,255,0	0/0:.	1/1:255,255,0	0/1:44,0,115	1/1:255,255,0	1/1:255,255,0	0/0:.	0/0:.	0/0:.	1/1:255,255,0	0/1:255,0,255	1/1:255,187,0	0/1:71,0,30	1/1:255,255,0	1/1:255,255,0	0/0:.	1/1:255,255,0	0/0:.	0/1:255,0,255	1/1:255,255,0	0/0:.	1/1:255,255,0	0/0:.	1/1:255,217,0	1/1:255,255,0	1/1:255,255,0	1/1:255,255,0	0/0:.
23_12548841	Idel	G	A,C	285	GT:PL	0/1:255,0,255,.,.,.	1/1:255,255,0,.,.,.	0/1:255,0,255,.,.,.	2/1:255,255,255,255,0,255	1/1:255,255,0,.,.,.	0/0:.	0/0:.	./.:.	0/1:255,0,255,.,.,.	./.:.	0/1:255,0,255,.,.,.	2/1:255,255,255,255,0,255	0/1:255,0,255,.,.,.	0/1:255,0,255,.,.,.	./.:.	0/1:255,0,255,.,.,.	./.:.	./.:.	./.:.	1/1:255,255,0,.,.,.	0/1:255,0,255,.,.,.	0/1:255,0,255,.,.,.	0/1:255,0,255,.,.,.	./.:.	./.:.	1/1:255,255,0,.,.,.	1/1:255,255,0,.,.,.	0/0:.	0/1:255,0,255,.,.,.	1/1:255,255,0,.,.,.	1/1:255,255,0,.,.,.	2/1:255,255,255,255,0,255	0/1:255,0,255,.,.,.	0/1:255,0,255,.,.,.	1/2:255,255,255,255,0,255	./.:.	1/1:255,255,0,.,.,.	0/1:255,0,255,.,.,.	0/1:255,0,255,.,.,.	0/1:255,0,255,.,.,.	./.:.	2/1:255,255,255,255,0,255	2/1:255,255,255,255,0,255	2/1:255,255,255,255,0,255
23_12548841	Idel	G	C	228	GT:PL	./.:.	./.:.	./.:.	./.:.	./.:.	./.:.	./.:.	1/1:255,255,0	./.:.	0/1:255,0,255	./.:.	./.:.	./.:.	./.:.	0/1:255,0,255	./.:.	0/1:255,0,255	0/1:255,0,255	0/1:255,0,255	./.:.	./.:.	./.:.	./.:.	0/1:255,0,255	0/1:255,0,255	./.:.	./.:.	./.:.	./.:.	./.:.	./.:.	./.:.	./.:.	./.:.	./.:.	1/1:255,255,0	./.:.	./.:.	./.:.	./.:.	0/1:255,0,255	./.:.	./.:.	./.:.
23_33708153	Idel	G	T	285	GT:PL	0/1:255,0,255	0/1:255,0,255	0/1:255,0,255	0/1:255,0,255	1/1:255,241,0	0/1:255,0,255	0/1:255,0,255	1/1:255,111,0	0/0:.	0/1:255,0,255	1/1:255,225,0	0/1:255,0,255	0/1:255,0,255	0/1:255,0,255	0/1:255,0,255	0/1:255,0,255	1/1:255,190,0	1/1:255,144,0	1/1:255,226,0	0/0:.	1/1:255,226,0	0/1:255,0,255	1/1:255,163,0	0/1:255,0,255	0/1:255,0,255	1/1:255,187,0	0/1:255,0,255	1/1:255,120,0	0/1:255,0,255	1/1:255,253,0	1/1:255,255,0	1/1:255,163,0	0/1:255,0,255	0/0:.	0/0:.	1/1:255,48,0	1/1:147,12,0	1/1:255,48,0	./.:.	0/0:.	1/1:186,12,0	1/1:184,12,0	0/1:255,0,255	0/1:255,0,255
23_33708153	Idel	G	GT	76	GT:PL	./.:.	0/1:39,0,61	0/0:.	0/0:.	./.:.	0/0:.	./.:.	./.:.	0/0:.	./.:.	./.:.	0/0:.	0/0:.	./.:.	./.:.	0/0:.	./.:.	./.:.	./.:.	1/1:103,125,0	./.:.	0/0:.	./.:.	0/1:40,0,55	0/0:.	./.:.	0/0:.	./.:.	0/1:43,0,56	./.:.	./.:.	./.:.	0/1:51,0,57	0/0:.	./.:.	./.:.	./.:.	./.:.	./.:.	1/1:33,9,0	./.:.	./.:.	./.:.	0/0:.
23_50971212	Idel	A	C,T	285	GT:PL	1/1:255,255,0,.,.,.	0/1:255,0,255,.,.,.	1/1:255,255,0,.,.,.	1/1:255,255,0,.,.,.	1/1:255,255,0,.,.,.	0/1:255,0,255,.,.,.	1/1:255,255,0,.,.,.	1/1:255,255,0,.,.,.	1/1:255,255,0,.,.,.	2/1:255,255,255,255,0,255	1/1:255,255,0,.,.,.	1/1:255,255,0,.,.,.	0/1:255,0,255,.,.,.	0/1:255,0,255,.,.,.	0/1:255,0,255,.,.,.	0/0:.	1/1:255,255,0,.,.,.	1/1:255,255,0,.,.,.	1/1:255,255,0,.,.,.	1/1:255,255,0,.,.,.	1/1:255,255,0,.,.,.	1/1:255,255,0,.,.,.	1/1:255,255,0,.,.,.	1/1:255,255,0,.,.,.	1/1:255,255,0,.,.,.	0/1:255,0,255,.,.,.	0/1:255,0,255,.,.,.	1/1:255,255,0,.,.,.	./.:.	1/1:255,255,0,.,.,.	0/1:255,0,255,.,.,.	1/1:255,255,0,.,.,.	0/1:255,0,255,.,.,.	1/1:255,255,0,.,.,.	1/1:255,255,0,.,.,.	0/1:255,0,255,.,.,.	0/0:.	1/1:255,255,0,.,.,.	1/1:255,255,0,.,.,.	0/0:.	1/1:255,255,0,.,.,.	1/1:255,255,0,.,.,.	1/1:255,255,0,.,.,.	1/1:255,255,0,.,.,.
23_50971212	Idel	A	T	222	GT:PL	./.:.	./.:.	./.:.	./.:.	./.:.	./.:.	./.:.	./.:.	./.:.	./.:.	./.:.	./.:.	./.:.	./.:.	./.:.	./.:.	./.:.	./.:.	./.:.	./.:.	./.:.	./.:.	./.:.	./.:.	./.:.	./.:.	./.:.	./.:.	0/1:255,0,255	./.:.	./.:.	./.:.	./.:.	./.:.	./.:.	./.:.	./.:.	./.:.	./.:.	./.:.	./.:.	./.:.	./.:.	./.:.
23_9400143	Idel	T	TGGC	285	GT:PL	0/0:.	0/0:.	0/0:.	0/0:.	0/0:.	1/1:255,255,0	1/1:255,255,0	1/1:255,255,0	0/0:.	1/1:255,255,0	0/0:.	0/0:.	0/1:255,0,255	1/1:255,255,0	0/0:.	0/0:.	1/1:255,255,0	0/0:.	0/0:.	1/1:255,255,0	0/1:255,0,255	0/0:.	0/0:.	0/0:.	0/0:.	1/1:255,255,0	1/1:255,255,0	1/1:255,255,0	0/0:.	1/1:255,255,0	0/0:.	1/1:255,255,0	0/0:.	0/0:.	1/1:255,255,0	0/0:.	0/0:.	0/0:.	0/0:.	1/1:255,255,0	1/1:255,255,0	1/1:255,255,0	1/1:255,255,0	0/0:.
23_9400143	Idel	T	NA	29.9895	GT	NA	NA	NA	NA	NA	0/0	0/0	0/0	NA	0/0	NA	NA	0/0	0/0	NA	NA	0/0	NA	NA	0/0	0/0	NA	NA	NA	NA	0/0	0/0	0/0	NA	0/0	NA	0/0	NA	NA	0/0	NA	NA	NA	NA	0/0	0/0	0/0	0/0	NA
24_22454666	Idel	G	T	285	GT:PL	0/1:255,0,255	0/0:.	0/1:255,0,255	0/1:255,0,255	0/0:.	0/0:.	0/0:.	0/0:.	0/1:255,0,255	0/0:.	0/1:255,0,255	0/1:255,0,255	0/0:.	0/0:.	0/0:.	1/1:255,255,0	0/1:255,0,255	0/1:255,0,255	0/1:80,0,137	0/1:255,0,255	0/0:.	0/1:255,0,255	0/0:.	0/1:255,0,255	0/1:255,0,255	0/0:.	0/0:.	0/0:.	0/0:.	0/1:255,0,255	0/1:255,0,255	0/0:.	0/0:.	0/0:.	0/0:.	0/0:.	0/0:.	0/0:.	0/0:.	0/0:.	0/0:.	0/0:.	0/0:.	0/0:.
24_33501960	Idel	A	T,G	228	GT:PL	1/2:255,255,255,255,0,255	1/1:255,255,0,.,.,.	1/2:255,255,255,255,0,255	1/1:255,255,0,.,.,.	1/1:255,255,0,.,.,.	1/1:255,255,0,.,.,.	1/1:255,255,0,.,.,.	1/1:255,255,0,.,.,.	1/1:255,255,0,.,.,.	1/1:255,255,0,.,.,.	1/1:255,255,0,.,.,.	1/2:255,255,255,255,0,255	1/1:255,255,0,.,.,.	1/1:255,255,0,.,.,.	1/1:255,255,0,.,.,.	./.:.	1/1:255,255,0,.,.,.	./.:.	1/1:255,255,0,.,.,.	1/1:255,255,0,.,.,.	1/1:255,255,0,.,.,.	1/2:255,255,255,255,0,255	1/1:255,255,0,.,.,.	1/2:255,255,255,255,0,255	1/1:255,255,0,.,.,.	1/1:255,255,0,.,.,.	1/1:255,255,0,.,.,.	1/1:255,255,0,.,.,.	1/1:255,255,0,.,.,.	1/1:255,255,0,.,.,.	1/2:255,255,255,255,0,255	1/1:255,255,0,.,.,.	1/1:255,255,0,.,.,.	1/1:255,255,0,.,.,.	1/1:255,255,0,.,.,.	2/1:255,255,255,255,0,255	1/2:255,255,255,255,0,255	1/1:255,255,0,.,.,.	1/1:255,255,0,.,.,.	1/1:255,255,0,.,.,.	1/1:255,255,0,.,.,.	2/1:255,255,255,255,0,255	1/2:255,255,255,255,0,255	1/1:255,255,0,.,.,.
24_33501960	Idel	A	G	225	GT:PL	./.:.	./.:.	./.:.	./.:.	./.:.	./.:.	./.:.	./.:.	./.:.	./.:.	./.:.	./.:.	./.:.	./.:.	./.:.	1/1:255,255,0	./.:.	1/1:255,255,0	./.:.	./.:.	./.:.	./.:.	./.:.	./.:.	./.:.	./.:.	./.:.	./.:.	./.:.	./.:.	./.:.	./.:.	./.:.	./.:.	./.:.	./.:.	./.:.	./.:.	./.:.	./.:.	./.:.	./.:.	./.:.	./.:.
24_59242301	Idel	C	G	285	GT:PL	1/1:255,255,0	0/1:255,0,255	0/0:.	0/0:.	1/1:255,255,0	0/0:.	0/0:.	1/1:255,255,0	1/1:255,255,0	0/1:255,0,255	0/1:255,0,255	1/1:255,255,0	0/1:255,0,255	0/1:255,0,255	0/1:255,0,255	1/1:255,255,0	0/0:.	0/1:255,0,255	0/1:255,0,255	0/1:255,0,255	0/1:255,0,255	0/1:255,0,255	0/1:255,0,255	1/1:255,255,0	0/1:255,0,255	0/1:255,0,255	0/1:255,0,255	0/1:255,0,255	1/1:255,255,0	0/1:255,0,255	0/1:255,0,255	1/1:255,255,0	0/0:.	1/1:255,255,0	0/1:161,0,255	0/1:255,0,255	0/0:.	0/1:255,0,255	0/0:.	0/1:255,0,255	0/1:255,0,255	0/1:255,0,255	0/1:255,0,255	1/1:255,255,0
25_11564340	Idel	C	T	285	GT:PL	0/0:.	0/0:.	0/1:255,0,255	0/1:255,0,255	0/1:255,0,255	0/0:.	0/1:255,0,255	0/0:.	0/1:255,0,255	0/0:.	0/1:255,0,255	0/0:.	0/0:.	0/0:.	0/0:.	0/1:255,0,255	0/1:255,0,255	0/0:.	0/0:.	0/1:255,0,255	0/1:255,0,255	0/0:.	0/0:.	0/1:255,0,255	1/1:255,255,0	0/1:255,0,255	0/0:.	0/1:255,0,255	0/0:.	1/1:255,255,0	0/1:255,0,255	1/1:255,255,0	0/0:.	0/0:.	0/0:.	0/0:.	0/1:255,0,255	0/0:.	0/1:255,0,255	0/0:.	0/0:.	0/0:.	0/0:.	0/0:.
25_32575148	Idel	G	T	285	GT:PL	1/1:255,255,0	1/1:255,255,0	1/1:255,255,0	1/1:255,255,0	1/1:255,255,0	0/0:.	0/1:255,0,255	0/1:204,0,255	1/1:255,255,0	1/1:255,255,0	0/0:.	0/1:253,0,255	1/1:255,255,0	0/0:.	0/1:87,0,255	1/1:255,255,0	0/1:255,0,255	1/1:255,150,0	1/1:255,255,0	1/1:255,255,0	0/1:204,0,255	1/1:255,255,0	1/1:255,255,0	0/1:255,0,255	0/1:197,0,255	0/1:255,0,15	1/1:255,255,0	0/0:.	0/1:255,0,255	0/1:255,0,255	0/0:.	0/1:255,0,255	0/1:255,0,255	0/1:255,0,255	0/1:197,0,255	0/1:218,0,255	0/1:205,0,255	1/1:255,255,0	0/0:.	1/1:255,141,0	1/1:255,226,0	0/1:255,0,255	1/1:255,255,0	1/1:255,255,0
25_39235009	Idel	G	C,A	285	GT:PL	0/0:.	1/2:255,255,255,255,0,255	0/0:.	0/0:.	0/2:255,.,.,0,.,255	0/2:255,.,.,0,.,255	0/2:255,.,.,0,.,255	0/2:255,.,.,0,.,255	0/2:255,.,.,0,.,255	2/2:255,.,.,255,.,0	0/0:.	0/0:.	0/2:255,.,.,0,.,255	0/2:255,.,.,0,.,255	0/2:255,.,.,0,.,255	0/2:255,.,.,0,.,255	0/0:.	0/0:.	2/2:255,.,.,255,.,0	0/0:.	0/0:.	0/2:255,.,.,0,.,255	2/2:255,.,.,255,.,0	0/2:255,.,.,0,.,255	0/0:.	0/2:255,.,.,0,.,255	2/2:255,.,.,255,.,0	0/2:255,.,.,0,.,255	0/2:255,.,.,0,.,255	0/2:255,.,.,0,.,255	0/0:.	2/2:255,.,.,255,.,0	0/2:255,.,.,0,.,255	0/2:255,.,.,0,.,255	0/2:255,.,.,0,.,255	0/2:255,.,.,0,.,255	0/2:255,.,.,0,.,255	0/2:255,.,.,0,.,255	0/2:255,.,.,0,.,255	0/2:255,.,.,0,.,255	0/2:255,.,.,0,.,255	0/0:.	0/2:255,.,.,0,.,255	0/2:255,.,.,0,.,255
25_40900791	Idel	G	A	228	GT:PL	1/1:255,255,0	1/1:255,255,0	1/1:255,255,0	1/1:255,255,0	1/1:255,255,0	1/1:255,255,0	1/1:255,255,0	1/1:255,255,0	1/1:255,255,0	1/1:255,255,0	1/1:255,255,0	1/1:255,255,0	1/1:255,255,0	1/1:255,255,0	1/1:255,255,0	1/1:255,255,0	1/1:255,255,0	1/1:255,255,0	1/1:255,255,0	1/1:255,255,0	1/1:255,255,0	1/1:255,255,0	1/1:255,255,0	1/1:255,255,0	1/1:255,255,0	1/1:255,255,0	1/1:255,255,0	1/1:255,255,0	1/1:255,255,0	1/1:255,255,0	1/1:255,255,0	1/1:255,255,0	1/1:255,255,0	1/1:255,255,0	1/1:255,255,0	1/1:255,255,0	1/1:255,255,0	1/1:255,255,0	1/1:255,255,0	1/1:255,202,0	1/1:255,255,0	1/1:255,255,0	1/1:255,255,0	1/1:255,255,0
25_40900791	Idel	G	NA	29.6517	GT	NA	NA	NA	NA	NA	NA	NA	NA	NA	NA	NA	NA	NA	NA	NA	NA	NA	NA	NA	NA	NA	NA	NA	NA	NA	NA	NA	NA	NA	NA	NA	NA	NA	NA	NA	NA	NA	NA	NA	NA	NA	NA	NA	NA
25_41970282	Idel	A	G	285	GT:PL	1/1:255,255,0	0/0:.	1/1:255,255,0	0/1:255,0,255	1/1:255,255,0	0/1:255,0,255	0/1:255,0,255	0/1:255,0,255	0/1:255,0,255	0/0:.	0/1:255,0,255	1/1:255,255,0	0/1:255,0,255	0/1:255,0,255	0/1:255,0,255	0/1:255,0,255	0/1:255,0,255	1/1:255,255,0	0/1:255,0,255	1/1:255,255,0	1/1:255,255,0	0/1:255,0,255	0/0:.	0/1:255,0,255	0/1:255,0,255	1/1:255,255,0	0/1:255,0,255	0/1:255,0,255	0/1:255,0,255	0/0:.	0/1:255,0,255	0/0:.	1/1:255,255,0	0/0:.	0/1:255,0,255	0/1:255,0,255	1/1:255,255,0	0/1:255,0,255	1/1:255,255,0	0/1:255,0,255	0/1:255,0,255	0/1:255,0,255	0/0:.	0/0:.
25_6968865	Idel	C	CCAATCAGA	285	GT:PL	0/0:.	0/0:.	0/0:.	0/0:.	0/0:.	0/1:255,0,255	0/0:.	0/0:.	0/0:.	0/0:.	0/0:.	0/1:255,0,255	0/1:255,0,255	0/0:.	0/0:.	0/0:.	0/1:255,0,255	0/1:255,0,255	0/0:.	0/0:.	0/1:255,0,255	0/0:.	0/1:255,0,255	0/0:.	0/0:.	0/0:.	0/1:255,0,255	0/0:.	0/0:.	0/0:.	0/0:.	1/1:255,255,0	0/1:255,0,255	0/0:.	0/0:.	0/0:.	0/0:.	0/1:255,0,255	0/1:255,0,255	1/1:255,255,0	0/1:255,0,255	0/1:255,0,255	0/1:255,0,255	0/1:255,0,255
25_6968865	Idel	C	NA	285	GT	NA	NA	NA	NA	NA	0/0	NA	NA	NA	0/0	NA	0/0	0/0	NA	NA	NA	0/0	0/0	NA	NA	0/0	NA	0/0	NA	NA	NA	0/0	NA	NA	NA	NA	0/0	0/0	NA	NA	NA	NA	0/0	0/0	0/0	0/0	0/0	0/0	0/0
26_18977451	Idel	A	C	228	GT:PL	0/1:255,0,118	1/1:255,179,0	1/1:255,139,0	0/1:255,0,87	1/1:255,107,0	0/1:255,0,171	1/1:255,71,0	0/1:255,0,14	0/1:255,0,52	0/1:255,0,48	1/1:255,39,0	1/1:255,255,0	1/1:255,89,0	1/1:255,225,0	1/1:255,122,0	0/1:255,0,18	0/1:255,0,33	1/1:255,137,0	0/1:255,0,91	1/1:255,0,0	1/1:255,173,0	0/1:255,0,18	1/1:255,104,0	1/1:255,53,0	1/1:255,14,0	1/1:255,144,0	0/1:255,0,22	1/1:255,255,0	1/1:255,20,0	1/1:255,255,0	0/1:255,0,129	1/1:255,13,0	1/1:255,64,0	1/1:255,255,0	1/1:255,37,0	1/1:255,131,0	1/1:255,65,0	0/1:255,0,28	1/1:255,255,0	1/1:255,199,0	0/1:255,0,67	1/1:255,255,0	1/1:255,212,0	0/1:255,0,60
26_18977451	Idel	A	NA	31.3988	GT	NA	NA	0/0	0/0	0/0	0/0	0/0	0/0	0/0	0/0	0/0	0/0	0/0	0/0	NA	NA	0/0	0/0	0/0	0/0	0/0	NA	0/0	0/0	0/0	0/0	0/0	NA	0/0	0/0	0/0	0/0	0/0	NA	0/0	NA	NA	0/0	NA	NA	0/0	NA	0/0	0/0
26_19189999	region captured but no idea where is this snp
26_23847594	Idel	A	G	285	GT:PL	0/0:.	0/0:.	0/1:255,0,255	0/1:255,0,255	0/0:.	1/1:255,255,0	1/1:255,255,0	1/1:255,230,0	0/0:.	1/1:255,255,0	0/1:255,0,255	0/0:.	0/1:255,0,255	0/1:255,0,255	0/1:255,0,255	0/1:81,0,184	1/1:255,255,0	0/1:255,0,255	0/0:.	0/1:255,0,255	0/0:.	0/1:255,0,255	0/0:.	1/1:255,255,0	1/1:255,255,0	0/0:.	0/0:.	0/0:.	0/0:.	0/1:255,0,255	1/1:255,255,0	0/1:255,0,255	0/0:.	0/0:.	0/1:255,0,255	0/0:.	0/1:255,0,255	0/0:.	0/0:.	0/1:255,0,255	0/1:255,0,255	0/0:.	0/1:255,0,255	0/0:.
26_30284187	Idel	A	AG	285	GT:PL	0/0:.	0/0:.	1/1:255,219,0	0/0:.	0/1:92,0,76	1/1:255,188,0	1/1:255,255,0	1/1:255,255,0	0/0:.	1/1:255,241,0	0/0:.	0/0:.	1/1:255,255,0	1/1:255,163,0	0/0:.	0/0:.	0/0:.	1/1:255,182,0	0/0:.	1/1:255,205,0	1/1:255,158,0	0/0:.	1/1:255,200,0	0/0:.	0/0:.	1/1:255,217,0	0/0:.	1/1:255,88,0	0/0:.	0/0:.	0/0:.	1/1:255,219,0	0/0:.	0/0:.	0/0:.	0/0:.	0/0:.	0/0:.	0/0:.	0/0:.	1/1:255,255,0	1/1:255,255,0	1/1:255,255,0	0/0:.
26_30284187	Idel	A	NA	285	GT	NA	NA	0/0	NA	0/0	0/0	0/0	0/0	NA	0/0	NA	NA	0/0	0/0	NA	NA	NA	0/0	NA	0/0	0/0	NA	0/0	NA	NA	0/0	NA	0/0	NA	NA	NA	0/0	NA	NA	NA	NA	NA	NA	NA	NA	0/0	0/0	0/0	NA
26_30972255	Idel	C	T	285	GT:PL	0/0:.	1/1:35,3,0	0/0:.	0/0:.	0/0:.	0/0:.	0/0:.	0/0:.	0/0:.	0/0:.	0/1:44,0,212	0/0:.	0/0:.	0/0:.	./.:.	0/0:.	0/0:.	0/0:.	0/0:.	0/0:.	./.:.	0/0:.	0/0:.	0/0:.	0/1:60,0,189	./.:.	0/0:.	0/0:.	0/0:.	1/1:156,4,0	0/0:.	0/0:.	0/0:.	0/0:.	./.:.	0/0:.	./.:.	./.:.	./.:.	./.:.	0/0:.	0/0:.	0/0:.	0/0:.
26_34537950	Idel	A	NA	285	GT	0/0	NA	NA	NA	NA	0/0	0/0	NA	NA	NA	NA	NA	NA	NA	NA	NA	0/0	NA	NA	NA	NA	NA	NA	NA	NA	NA	NA	0/0	NA	NA	NA	0/0	NA	NA	NA	NA	NA	NA	NA	NA	0/0	NA	0/0	NA
26_34537950	Idel	A	AT	285	GT:PL	0/1:255,0,255	0/0:.	0/0:.	0/0:.	0/0:.	0/1:255,0,255	0/1:255,0,255	0/0:.	0/0:.	0/0:.	0/0:.	0/0:.	0/0:.	0/0:.	0/0:.	0/0:.	0/1:255,0,255	0/0:.	0/0:.	0/0:.	0/0:.	0/0:.	0/0:.	0/0:.	0/0:.	0/0:.	0/0:.	0/0:.	0/0:.	0/0:.	0/0:.	0/0:.	0/0:.	0/0:.	0/0:.	0/0:.	0/0:.	0/0:.	0/0:.	0/0:.	0/1:255,0,255	0/0:.	0/0:.	0/0:.
26_4004822	Idel	T	C,A	285	GT:PL	0/1:255,0,255,.,.,.	1/1:255,255,0,.,.,.	0/1:255,0,255,.,.,.	0/0:.	1/1:255,255,0,.,.,.	1/2:255,255,255,255,0,255	0/1:255,0,255,.,.,.	1/1:255,214,0,.,.,.	0/0:.	0/0:.	0/0:.	0/0:.	1/1:255,173,0,.,.,.	0/0:.	0/1:255,0,255,.,.,.	0/1:255,0,255,.,.,.	0/1:255,0,255,.,.,.	1/2:255,255,255,255,0,255	./.:.	0/1:255,0,255,.,.,.	1/1:255,250,0,.,.,.	0/0:.	0/1:255,0,255,.,.,.	./.:.	0/0:.	1/1:255,167,0,.,.,.	1/1:255,191,0,.,.,.	1/1:255,172,0,.,.,.	0/1:255,0,255,.,.,.	0/1:255,0,255,.,.,.	0/0:.	1/2:255,255,255,255,0,255	1/1:255,255,0,.,.,.	./.:.	./.:.	0/0:.	./.:.	1/1:255,184,0,.,.,.	0/1:254,0,255,.,.,.	0/1:255,0,255,.,.,.	0/0:.	./.:.	0/1:255,0,255,.,.,.	0/1:255,0,255,.,.,.
26_4004822	Idel	T	A	222	GT:PL	./.:.	./.:.	./.:.	./.:.	./.:.	./.:.	./.:.	./.:.	./.:.	./.:.	./.:.	./.:.	./.:.	./.:.	./.:.	./.:.	./.:.	./.:.	0/1:255,0,255	./.:.	./.:.	./.:.	./.:.	0/1:255,0,255	./.:.	./.:.	./.:.	./.:.	./.:.	./.:.	./.:.	./.:.	./.:.	0/1:255,0,255	0/1:255,0,255	./.:.	0/1:255,0,255	./.:.	./.:.	./.:.	./.:.	0/1:255,0,255	./.:.	./.:.
26_4350094	Idel	A	G,T	285	GT:PL	1/2:255,255,163,255,0,255	1/1:255,255,0,.,.,.	0/0:.	./.:.	1/1:255,255,0,.,.,.	1/1:255,202,0,.,.,.	0/1:255,0,255,.,.,.	0/1:255,0,255,.,.,.	./.:.	0/0:.	./.:.	./.:.	0/1:255,0,255,.,.,.	0/0:.	0/0:.	0/1:255,0,255,.,.,.	0/1:255,0,255,.,.,.	1/1:255,255,0,.,.,.	1/1:255,255,0,.,.,.	1/2:255,233,146,255,0,255	0/0:.	./.:.	0/0:.	0/1:255,0,255,.,.,.	0/0:.	0/0:.	0/1:255,0,255,.,.,.	0/1:255,0,255,.,.,.	1/2:255,255,202,255,0,255	0/0:.	0/0:.	0/1:255,0,255,.,.,.	0/1:255,0,255,.,.,.	1/2:255,255,133,255,0,255	0/1:255,0,255,.,.,.	0/0:.	0/0:.	0/1:255,0,255,.,.,.	0/0:.	0/1:255,0,116,.,.,.	0/0:.	0/1:255,0,255,.,.,.	0/1:255,0,255,.,.,.	1/2:255,255,200,255,0,255
26_4350094	Idel	A	T	225	GT:PL	./.:.	./.:.	./.:.	0/1:49,0,255	./.:.	./.:.	./.:.	./.:.	0/1:255,0,81	./.:.	0/1:248,0,255	0/1:99,0,255	./.:.	./.:.	./.:.	./.:.	./.:.	./.:.	./.:.	./.:.	./.:.	0/1:140,0,255	./.:.	./.:.	./.:.	./.:.	./.:.	./.:.	./.:.	./.:.	./.:.	./.:.	./.:.	./.:.	./.:.	./.:.	./.:.	./.:.	./.:.	./.:.	./.:.	./.:.	./.:.	./.:.
27_15362363	Idel	C	NA	285	GT	0/0	0/0	0/0	0/0	0/0	0/0	0/0	0/0	0/0	0/0	0/0	0/0	0/0	0/0	0/0	0/0	0/0	0/0	0/0	0/0	0/0	0/0	0/0	0/0	0/0	0/0	0/0	0/0	0/0	0/0	0/0	0/0	0/0	0/0	0/0	0/0	0/0	0/0	0/0	0/0	0/0	0/0	0/0	0/0
27_15367050	region captured but no idea where is this snp
28_16808237	Idel	A	T,C	285	GT:PL	1/2:255,255,255,255,0,255	0/1:255,0,255,.,.,.	1/1:255,255,0,.,.,.	1/1:255,255,0,.,.,.	0/1:255,0,255,.,.,.	0/1:255,0,255,.,.,.	0/1:255,0,255,.,.,.	1/1:255,255,0,.,.,.	1/1:255,255,0,.,.,.	0/1:255,0,255,.,.,.	1/2:255,255,255,255,0,255	./.:.	1/1:255,255,0,.,.,.	./.:.	1/1:255,255,0,.,.,.	1/1:255,255,0,.,.,.	0/1:255,0,255,.,.,.	1/1:255,255,0,.,.,.	0/1:255,0,255,.,.,.	0/0:.	1/1:255,255,0,.,.,.	1/1:255,255,0,.,.,.	./.:.	1/1:255,255,0,.,.,.	0/1:255,0,255,.,.,.	1/1:255,255,0,.,.,.	1/1:255,255,0,.,.,.	1/1:255,255,0,.,.,.	1/1:255,255,0,.,.,.	./.:.	2/1:255,255,255,255,0,255	2/1:255,255,255,255,0,255	1/1:255,255,0,.,.,.	1/1:255,255,0,.,.,.	1/1:255,255,0,.,.,.	1/1:255,255,0,.,.,.	1/1:255,255,0,.,.,.	2/1:255,255,255,255,0,255	1/2:255,255,255,255,0,255	0/1:255,0,255,.,.,.	2/1:255,255,255,255,0,255	2/1:255,255,255,255,0,255	0/1:255,0,255,.,.,.	0/1:255,0,255,.,.,.
28_16808237	Idel	A	C	222	GT:PL	./.:.	./.:.	./.:.	./.:.	./.:.	./.:.	./.:.	./.:.	./.:.	./.:.	./.:.	0/1:255,0,255	./.:.	0/1:255,0,255	./.:.	./.:.	./.:.	./.:.	./.:.	./.:.	./.:.	./.:.	0/1:255,0,255	./.:.	./.:.	./.:.	./.:.	./.:.	./.:.	0/1:255,0,255	./.:.	./.:.	./.:.	./.:.	./.:.	./.:.	./.:.	./.:.	./.:.	./.:.	./.:.	./.:.	./.:.	./.:.
28_1751899	Idel	A	C,G	228	GT:PL	1/1:255,255,0,.,.,.	1/1:255,255,0,.,.,.	1/1:255,255,0,.,.,.	1/1:255,255,0,.,.,.	1/1:255,255,0,.,.,.	0/1:255,0,255,.,.,.	0/1:255,0,255,.,.,.	1/1:255,255,0,.,.,.	1/1:255,255,0,.,.,.	1/1:255,255,0,.,.,.	1/1:255,255,0,.,.,.	1/1:255,255,0,.,.,.	0/1:255,0,255,.,.,.	1/2:255,255,255,255,0,255	1/1:255,255,0,.,.,.	1/1:255,255,0,.,.,.	0/1:255,0,255,.,.,.	1/1:255,255,0,.,.,.	1/1:255,255,0,.,.,.	1/1:255,255,0,.,.,.	1/1:255,255,0,.,.,.	1/1:255,255,0,.,.,.	0/1:255,0,255,.,.,.	1/1:255,255,0,.,.,.	0/1:255,0,255,.,.,.	1/1:255,255,0,.,.,.	1/1:255,255,0,.,.,.	1/1:255,255,0,.,.,.	1/1:255,255,0,.,.,.	0/1:255,0,255,.,.,.	0/1:255,0,255,.,.,.	1/1:255,255,0,.,.,.	1/1:255,255,0,.,.,.	1/1:255,255,0,.,.,.	1/1:255,255,0,.,.,.	0/1:255,0,255,.,.,.	1/1:255,255,0,.,.,.	0/1:255,0,255,.,.,.	0/1:255,0,255,.,.,.	0/1:255,0,255,.,.,.	2/1:255,255,255,255,0,255	1/1:255,255,0,.,.,.	0/1:255,0,255,.,.,.	0/1:255,0,255,.,.,.
28_22941657	Idel	C	A,T	228	GT:PL	1/1:255,255,0,.,.,.	2/1:255,255,255,255,0,255	1/1:255,255,0,.,.,.	1/1:255,255,0,.,.,.	1/2:255,255,255,255,0,255	1/1:255,255,0,.,.,.	2/1:255,255,255,255,0,255	./.:.	./.:.	2/1:255,255,255,255,0,255	1/2:255,255,255,255,0,255	1/1:255,255,0,.,.,.	1/1:255,255,0,.,.,.	1/1:255,255,0,.,.,.	./.:.	2/1:255,255,255,255,0,255	1/1:255,255,0,.,.,.	./.:.	2/1:255,255,255,255,0,255	1/1:255,255,0,.,.,.	2/1:255,255,255,255,0,255	1/1:255,255,0,.,.,.	1/1:255,255,0,.,.,.	2/1:255,255,255,255,0,255	1/1:255,255,0,.,.,.	./.:.	./.:.	1/2:255,255,255,255,0,255	./.:.	1/1:255,255,0,.,.,.	1/1:255,255,0,.,.,.	1/2:255,255,255,255,0,255	1/1:255,255,0,.,.,.	./.:.	./.:.	./.:.	2/1:255,255,255,255,0,255	2/1:255,255,255,255,0,255	./.:.	2/1:255,255,255,255,0,255	1/1:255,154,0,.,.,.	1/1:255,172,0,.,.,.	./.:.	2/1:255,255,255,255,0,255
28_22941657	Idel	C	T	228	GT:PL	./.:.	./.:.	./.:.	./.:.	./.:.	./.:.	./.:.	1/1:255,250,0	1/1:255,255,0	./.:.	./.:.	./.:.	./.:.	./.:.	1/1:255,255,0	./.:.	./.:.	1/1:255,255,0	./.:.	./.:.	./.:.	./.:.	./.:.	./.:.	./.:.	1/1:255,255,0	1/1:255,255,0	./.:.	1/1:255,255,0	./.:.	./.:.	./.:.	./.:.	1/1:255,255,0	1/1:255,232,0	1/1:255,255,0	./.:.	./.:.	0/1:255,0,255	./.:.	./.:.	./.:.	0/1:255,0,255	./.:.
28_46039560	Idel	C	A,G	285	GT:PL	0/1:255,0,255,.,.,.	1/1:255,255,0,.,.,.	1/1:255,255,0,.,.,.	1/1:255,255,0,.,.,.	1/1:255,255,0,.,.,.	0/1:255,0,255,.,.,.	1/1:255,255,0,.,.,.	1/1:255,255,0,.,.,.	1/1:255,255,0,.,.,.	1/1:255,255,0,.,.,.	1/1:255,255,0,.,.,.	1/1:255,255,0,.,.,.	1/1:255,255,0,.,.,.	1/1:255,255,0,.,.,.	1/1:255,255,0,.,.,.	1/1:255,255,0,.,.,.	0/1:255,0,255,.,.,.	0/1:255,0,255,.,.,.	0/1:255,0,255,.,.,.	1/1:255,255,0,.,.,.	0/0:.	0/0:.	1/1:255,255,0,.,.,.	0/1:255,0,255,.,.,.	0/1:255,0,255,.,.,.	0/1:255,0,255,.,.,.	1/1:255,255,0,.,.,.	1/1:255,255,0,.,.,.	1/1:255,255,0,.,.,.	1/1:255,255,0,.,.,.	1/1:255,255,0,.,.,.	0/1:255,0,255,.,.,.	1/1:255,255,0,.,.,.	0/1:255,0,255,.,.,.	0/1:255,0,255,.,.,.	1/1:255,255,0,.,.,.	2/1:255,255,255,255,0,255	1/1:255,255,0,.,.,.	0/1:255,0,255,.,.,.	1/1:255,255,0,.,.,.	1/1:255,255,0,.,.,.	1/1:255,255,0,.,.,.	1/1:255,255,0,.,.,.	1/1:255,255,0,.,.,.
28_6547497	Idel	T	A	285	GT:PL	0/0:.	0/0:.	0/0:.	0/0:.	0/0:.	0/0:.	0/0:.	0/0:.	./.:.	0/0:.	0/0:.	0/0:.	0/0:.	0/0:.	0/0:.	0/0:.	0/0:.	0/0:.	0/0:.	0/0:.	0/0:.	0/0:.	0/0:.	0/0:.	0/0:.	0/0:.	0/0:.	0/0:.	0/0:.	0/0:.	0/0:.	0/0:.	0/0:.	0/0:.	0/0:.	0/0:.	0/0:.	0/0:.	0/0:.	0/0:.	0/0:.	0/0:.	0/0:.	0/0:.
28_6547497	Idel	T	G	222	GT:PL	./.:.	./.:.	./.:.	./.:.	./.:.	./.:.	./.:.	./.:.	0/1:255,0,255	./.:.	./.:.	./.:.	./.:.	./.:.	./.:.	./.:.	./.:.	./.:.	./.:.	./.:.	./.:.	./.:.	./.:.	./.:.	./.:.	./.:.	./.:.	./.:.	./.:.	./.:.	./.:.	./.:.	./.:.	./.:.	./.:.	./.:.	./.:.	./.:.	./.:.	./.:.	./.:.	./.:.	./.:.	./.:.
28_8508620	region captured but no idea where is this snp
28_8508621	region captured but no idea where is this snp
29_15778472	Idel	C	T	285	GT:PL	0/0:.	0/1:255,0,255	0/0:.	0/1:255,0,255	0/0:.	0/0:.	0/1:255,0,255	0/1:255,0,255	1/1:255,255,0	0/1:255,0,255	0/0:.	0/0:.	0/0:.	0/0:.	0/1:255,0,255	0/1:255,0,255	0/0:.	0/0:.	0/1:255,0,255	0/1:255,0,255	1/1:255,255,0	0/1:255,0,255	0/0:.	0/0:.	0/1:255,0,255	0/0:.	0/0:.	0/1:255,0,255	0/1:255,0,255	1/1:255,255,0	0/0:.	0/1:255,0,255	0/0:.	1/1:255,255,0	0/1:255,0,255	0/0:.	0/0:.	0/0:.	0/1:255,0,255	1/1:255,45,0	1/1:255,211,0	0/1:255,0,255	0/1:255,0,255	0/1:255,0,255
29_15778472	Idel	C	CGT	29.6609	GT:PL	./.:.	./.:.	./.:.	./.:.	./.:.	./.:.	./.:.	./.:.	0/1:37,0,208	./.:.	./.:.	./.:.	./.:.	./.:.	./.:.	./.:.	./.:.	./.:.	./.:.	./.:.	./.:.	./.:.	./.:.	./.:.	./.:.	./.:.	./.:.	0/0:.	./.:.	./.:.	./.:.	./.:.	./.:.	./.:.	./.:.	./.:.	./.:.	./.:.	./.:.	./.:.	./.:.	./.:.	./.:.	./.:.
29_19332326	Idel	T	A,G	285	GT:PL	1/1:255,255,0,.,.,.	0/1:255,0,255,.,.,.	0/1:255,0,255,.,.,.	0/0:.	0/1:255,0,255,.,.,.	0/1:255,0,255,.,.,.	0/1:255,0,255,.,.,.	0/1:255,0,255,.,.,.	1/1:255,255,0,.,.,.	1/1:255,255,0,.,.,.	0/0:.	0/1:255,0,255,.,.,.	0/1:255,0,255,.,.,.	0/1:255,0,255,.,.,.	0/1:255,0,255,.,.,.	1/1:255,255,0,.,.,.	1/2:255,255,255,255,0,255	0/0:.	1/1:255,255,0,.,.,.	0/0:.	0/0:.	0/1:255,0,255,.,.,.	1/1:255,255,0,.,.,.	0/1:255,0,255,.,.,.	0/0:.	0/1:255,0,255,.,.,.	0/1:255,0,255,.,.,.	0/0:.	1/1:255,255,0,.,.,.	1/1:255,255,0,.,.,.	./.:.	0/1:255,0,255,.,.,.	0/1:255,0,255,.,.,.	0/1:255,0,255,.,.,.	1/1:255,255,0,.,.,.	0/1:255,0,255,.,.,.	0/1:255,0,255,.,.,.	0/1:255,0,255,.,.,.	1/1:255,255,0,.,.,.	0/1:255,0,255,.,.,.	0/0:.	0/1:255,0,255,.,.,.	0/0:.	0/1:255,0,255,.,.,.
29_19332326	Idel	T	G	222	GT:PL	./.:.	./.:.	./.:.	./.:.	./.:.	./.:.	./.:.	./.:.	./.:.	./.:.	./.:.	./.:.	./.:.	./.:.	./.:.	./.:.	./.:.	./.:.	./.:.	./.:.	./.:.	./.:.	./.:.	./.:.	./.:.	./.:.	./.:.	./.:.	./.:.	./.:.	0/1:255,0,255	./.:.	./.:.	./.:.	./.:.	./.:.	./.:.	./.:.	./.:.	./.:.	./.:.	./.:.	./.:.	./.:.
29_21762858	Idel	A	G	285	GT:PL	1/1:255,255,0	1/1:255,255,0	0/0:.	1/1:255,4,0	1/1:255,255,0	1/1:255,43,0	0/0:.	0/1:255,0,16	0/1:255,0,42	0/1:255,0,255	1/1:255,31,0	0/1:255,0,255	1/1:255,37,0	0/0:.	1/1:255,255,0	0/0:.	1/1:255,31,0	0/0:.	1/1:255,45,0	1/1:255,45,0	0/1:255,0,255	0/1:255,0,7	1/1:255,30,0	0/0:.	0/1:255,0,77	0/0:.	1/1:255,29,0	0/1:255,0,255	1/1:255,255,0	0/0:.	1/1:255,6,0	0/0:.	1/1:255,17,0	0/0:.	0/0:.	0/1:255,0,255	0/0:.	1/1:255,33,0	1/1:255,30,0	0/0:.	1/1:255,67,0	0/0:.	0/0:.	0/0:.
29_28930003	region captured but no idea where is this snp
3_110902013	Idel	C	G,A	285	GT:PL	0/1:255,0,255,.,.,.	0/1:255,0,255,.,.,.	0/0:.	1/1:255,255,0,.,.,.	0/0:.	0/0:.	0/0:.	0/0:.	0/1:255,0,255,.,.,.	0/1:255,0,255,.,.,.	0/1:255,0,255,.,.,.	0/0:.	0/0:.	2/1:255,255,255,255,0,255	0/1:255,0,255,.,.,.	0/0:.	0/1:255,0,255,.,.,.	1/1:255,255,0,.,.,.	0/0:.	1/1:255,255,0,.,.,.	0/1:255,0,255,.,.,.	1/1:255,255,0,.,.,.	0/1:255,0,255,.,.,.	0/1:255,0,255,.,.,.	0/1:255,0,255,.,.,.	0/1:255,0,255,.,.,.	0/1:255,0,255,.,.,.	1/1:255,255,0,.,.,.	0/0:.	0/1:255,0,255,.,.,.	1/1:255,255,0,.,.,.	./.:.	0/0:.	0/1:255,0,255,.,.,.	1/1:255,255,0,.,.,.	1/1:255,255,0,.,.,.	1/1:255,255,0,.,.,.	0/0:.	0/1:255,0,255,.,.,.	1/1:255,163,0,.,.,.	1/1:255,214,0,.,.,.	0/0:.	1/2:255,255,255,255,0,255	1/1:255,255,0,.,.,.
3_110902013	Idel	C	A	222	GT:PL	./.:.	./.:.	./.:.	./.:.	./.:.	./.:.	./.:.	./.:.	./.:.	./.:.	./.:.	./.:.	./.:.	./.:.	./.:.	./.:.	./.:.	./.:.	./.:.	./.:.	./.:.	./.:.	./.:.	./.:.	./.:.	./.:.	./.:.	./.:.	./.:.	./.:.	./.:.	0/1:255,0,255	./.:.	./.:.	./.:.	./.:.	./.:.	./.:.	./.:.	./.:.	./.:.	./.:.	./.:.	./.:.
3_111214429	Idel	C	A,T	285	GT:PL	0/1:255,0,255,.,.,.	./.:.	0/0:.	1/1:255,255,0,.,.,.	0/0:.	0/0:.	0/0:.	0/0:.	0/1:255,0,255,.,.,.	0/0:.	0/1:255,0,255,.,.,.	0/0:.	0/0:.	0/1:255,0,255,.,.,.	0/1:255,0,255,.,.,.	0/0:.	0/1:255,0,255,.,.,.	1/2:255,255,255,255,0,255	0/0:.	1/1:255,255,0,.,.,.	0/1:255,0,255,.,.,.	1/1:255,255,0,.,.,.	0/1:255,0,255,.,.,.	0/1:255,0,255,.,.,.	0/1:255,0,255,.,.,.	0/1:255,0,255,.,.,.	0/1:255,0,255,.,.,.	1/1:255,255,0,.,.,.	0/0:.	0/1:255,0,255,.,.,.	1/1:255,255,0,.,.,.	0/0:.	0/0:.	0/1:255,0,255,.,.,.	0/1:255,0,255,.,.,.	1/1:255,255,0,.,.,.	1/1:255,255,0,.,.,.	0/0:.	0/1:255,0,255,.,.,.	1/1:255,255,0,.,.,.	1/1:255,255,0,.,.,.	0/0:.	0/1:255,0,255,.,.,.	2/1:255,255,255,255,0,255
3_111214429	Idel	C	T	222	GT:PL	./.:.	0/1:255,0,255	./.:.	./.:.	./.:.	./.:.	./.:.	./.:.	./.:.	./.:.	./.:.	./.:.	./.:.	./.:.	./.:.	./.:.	./.:.	./.:.	./.:.	./.:.	./.:.	./.:.	./.:.	./.:.	./.:.	./.:.	./.:.	./.:.	./.:.	./.:.	./.:.	./.:.	./.:.	./.:.	./.:.	./.:.	./.:.	./.:.	./.:.	./.:.	./.:.	./.:.	./.:.	./.:.
3_112160437	region captured but no idea where is this snp
3_117725426	Idel	T	TC	285	GT:PL	0/0:.	0/0:.	0/0:.	0/0:.	0/0:.	0/0:.	0/0:.	0/0:.	0/0:.	0/0:.	0/0:.	0/0:.	0/0:.	0/0:.	0/0:.	0/0:.	0/0:.	0/0:.	0/0:.	0/0:.	0/0:.	0/0:.	0/0:.	0/0:.	0/0:.	0/0:.	0/0:.	0/0:.	0/0:.	0/0:.	0/0:.	0/0:.	0/0:.	0/0:.	0/0:.	0/0:.	0/0:.	0/0:.	0/0:.	0/0:.	0/0:.	0/0:.	0/0:.	0/0:.
3_117725426	Idel	T	NA	285	GT	NA	NA	NA	NA	NA	NA	NA	NA	NA	0/0	NA	NA	NA	NA	NA	NA	NA	NA	NA	NA	NA	NA	NA	NA	NA	NA	NA	NA	NA	NA	NA	NA	NA	NA	NA	NA	NA	NA	NA	NA	NA	NA	NA	NA
3_119606344	Idel	T	G	285	GT:PL	1/1:255,255,0	0/0:.	0/1:255,0,255	0/1:255,0,255	0/0:.	0/0:.	0/0:.	0/0:.	1/1:255,255,0	0/0:.	0/1:255,0,255	0/0:.	1/1:255,255,0	0/1:255,0,255	0/1:255,0,255	1/1:255,255,0	0/1:255,0,255	1/1:255,255,0	0/1:255,0,255	0/0:.	0/0:.	0/1:255,0,255	1/1:255,255,0	0/1:255,0,255	0/1:255,0,255	0/1:255,0,255	0/1:255,0,255	0/1:255,0,255	0/0:.	0/1:255,0,255	0/1:255,0,255	0/0:.	0/0:.	1/1:255,255,0	0/1:255,0,255	0/1:255,0,255	0/0:.	0/1:255,0,255	0/0:.	1/1:255,255,0	0/1:255,0,255	0/0:.	0/0:.	0/1:255,0,255
3_33447912	Idel	A	G	228	GT:PL	0/1:255,0,255	0/1:255,0,255	0/0:.	1/1:255,255,0	0/1:255,0,255	1/1:255,255,0	0/1:255,0,255	1/1:255,255,0	0/1:255,0,255	0/1:255,0,255	0/1:255,0,255	0/1:255,0,255	1/1:255,255,0	0/1:255,0,255	1/1:255,255,0	0/1:255,0,255	1/1:255,255,0	1/1:255,255,0	1/1:255,255,0	0/1:255,0,255	0/1:255,0,255	0/1:255,0,255	0/1:255,0,255	1/1:255,255,0	0/1:255,0,255	0/1:255,0,255	0/1:255,0,255	1/1:255,255,0	1/1:255,255,0	1/1:255,255,0	1/1:255,255,0	0/1:255,0,255	0/1:255,0,255	1/1:255,255,0	1/1:255,255,0	0/1:255,0,255	1/1:255,255,0	0/1:255,0,255	1/1:255,255,0	0/1:255,0,255	1/1:255,255,0	0/1:255,0,255	0/1:255,0,255	1/1:255,255,0
3_35255951	region captured but no idea where is this snp
3_41119557	should call 41119557
3_49255599	Idel	G	T	285	GT:PL	0/0:.	0/0:.	0/1:94,0,255	0/1:253,0,85	0/0:.	1/1:255,30,0	1/1:255,57,0	0/1:171,0,255	0/0:.	0/0:.	1/1:255,79,0	0/0:.	0/0:.	1/1:255,36,0	0/1:113,0,255	0/0:.	./.:.	1/1:255,36,0	1/1:255,51,0	1/1:255,45,0	1/1:196,7,0	0/0:.	1/1:255,12,0	1/1:255,45,0	0/1:229,0,34	0/0:.	0/0:.	./.:.	0/1:255,0,57	0/1:240,0,73	1/1:255,54,0	1/1:191,24,0	0/1:77,0,255	0/1:232,0,143	0/1:101,0,255	0/1:172,0,255	1/1:255,39,0	1/1:255,39,0	0/0:.	0/1:44,0,255	1/1:255,36,0	0/0:.	0/1:218,0,107	1/1:255,30,0
3_49255599	Idel	GTTT	GTTTT,GTTTTT,G	82	GT:PL	./.:.	0/0:.	0/0:.	0/0:.	0/0:.	./.:.	./.:.	0/0:.	0/0:.	0/0:.	0/0:.	./.:.	0/0:.	./.:.	0/0:.	./.:.	./.:.	./.:.	./.:.	./.:.	./.:.	./.:.	0/0:.	./.:.	0/0:.	0/0:.	./.:.	./.:.	1/1:43,140,0,.,.,.,.,.,.,.	0/0:.	./.:.	./.:.	0/0:.	0/0:.	0/0:.	./.:.	./.:.	./.:.	2/2:30,.,.,10,.,0,.,.,.,.	0/0:.	./.:.	0/0:.	0/3:115,.,.,.,.,.,0,.,.,37	./.:.
3_68118727	Idel	T	NA	285	GT	0/0	0/0	0/0	0/0	0/0	0/0	0/0	0/0	0/0	0/0	0/0	0/0	0/0	0/0	0/0	0/0	0/0	0/0	0/0	0/0	0/0	0/0	0/0	0/0	0/0	0/0	0/0	0/0	0/0	0/0	0/0	0/0	0/0	0/0	0/0	0/0	0/0	0/0	0/0	0/0	0/0	0/0	0/0	0/0
3_75388417	Idel	C	CCTT	285	GT:PL	0/0:.	0/0:.	0/0:.	0/0:.	0/0:.	0/1:255,0,255	0/1:255,0,255	0/0:.	0/0:.	0/0:.	0/0:.	0/0:.	0/0:.	0/0:.	0/0:.	0/0:.	0/0:.	0/0:.	0/0:.	0/1:255,0,255	0/0:.	0/0:.	0/0:.	0/0:.	0/0:.	0/0:.	0/0:.	0/0:.	0/0:.	0/0:.	0/0:.	0/1:255,0,255	0/0:.	0/0:.	0/1:255,0,255	0/0:.	0/0:.	0/0:.	0/0:.	0/0:.	0/0:.	0/0:.	0/1:255,0,255	0/0:.
3_75388417	Idel	C	NA	285	GT	NA	NA	NA	NA	NA	0/0	0/0	NA	NA	NA	NA	NA	NA	NA	NA	NA	NA	0/0	NA	0/0	NA	NA	NA	NA	NA	NA	NA	0/0	NA	NA	NA	0/0	NA	NA	0/0	NA	NA	NA	NA	NA	NA	NA	0/0	NA
3_87351394	Idel	G	NA	285	GT	NA	0/0	0/0	NA	0/0	0/0	0/0	0/0	NA	0/0	NA	0/0	0/0	0/0	0/0	0/0	0/0	0/0	0/0	0/0	0/0	NA	0/0	0/0	NA	0/0	0/0	0/0	NA	0/0	0/0	0/0	0/0	NA	0/0	NA	NA	0/0	0/0	0/0	0/0	0/0	0/0	0/0
3_87351394	Idel	G	GA	285	GT:PL	0/0:.	0/0:.	0/0:.	0/0:.	0/0:.	0/0:.	0/0:.	0/0:.	0/0:.	0/0:.	0/0:.	0/0:.	0/0:.	1/1:83,255,0	1/1:80,255,0	0/0:.	0/0:.	1/1:83,223,0	0/0:.	0/0:.	1/1:87,255,0	0/0:.	0/0:.	0/0:.	0/0:.	1/1:87,246,0	1/1:81,255,0	0/0:.	0/0:.	1/1:87,255,0	1/1:79,254,0	0/0:.	1/1:92,255,0	0/0:.	0/0:.	0/0:.	0/0:.	1/1:60,242,0	1/1:64,252,0	1/1:54,137,0	0/0:.	0/0:.	1/1:73,184,0	0/0:.
3_90692921	should call 90692920
3_98306933	Idel	G	A,T	285	GT:PL	0/0:.	0/0:.	0/0:.	0/1:255,0,255,.,.,.	0/0:.	0/1:255,0,255,.,.,.	1/1:255,255,0,.,.,.	1/1:255,255,0,.,.,.	./.:.	1/2:255,255,255,255,0,255	./.:.	0/0:.	./.:.	1/2:255,255,255,255,0,255	0/1:255,0,255,.,.,.	1/1:255,255,0,.,.,.	./.:.	1/1:255,255,0,.,.,.	0/0:.	0/0:.	0/0:.	1/2:255,255,255,255,0,255	0/1:255,0,255,.,.,.	./.:.	0/0:.	0/1:255,0,255,.,.,.	0/0:.	0/1:255,0,255,.,.,.	0/1:255,0,255,.,.,.	./.:.	./.:.	1/2:255,255,255,255,0,255	0/1:255,0,255,.,.,.	0/1:255,0,255,.,.,.	./.:.	./.:.	0/1:255,0,255,.,.,.	./.:.	1/1:255,255,0,.,.,.	./.:.	0/1:255,0,255,.,.,.	0/0:.	./.:.	./.:.
3_98306933	Idel	G	T	228	GT:PL	./.:.	./.:.	./.:.	./.:.	./.:.	./.:.	./.:.	./.:.	0/1:255,0,255	./.:.	0/1:255,0,255	./.:.	0/1:255,0,255	./.:.	./.:.	./.:.	0/1:255,0,255	./.:.	./.:.	./.:.	./.:.	./.:.	./.:.	0/1:255,0,255	./.:.	./.:.	./.:.	./.:.	./.:.	0/1:255,0,255	0/1:255,0,255	./.:.	./.:.	./.:.	0/1:255,0,255	0/1:255,0,255	./.:.	0/1:255,0,255	./.:.	0/1:255,0,255	./.:.	./.:.	1/1:255,255,0	0/1:255,0,255
4_10261371	Idel	G	C	228	GT:PL	1/1:255,117,0	1/1:255,81,0	1/1:241,72,0	1/1:255,114,0	1/1:255,120,0	1/1:192,54,0	1/1:255,111,0	1/1:198,51,0	1/1:255,120,0	1/1:245,69,0	1/1:252,96,0	1/1:254,105,0	1/1:255,99,0	1/1:250,90,0	1/1:255,72,0	1/1:255,96,0	1/1:255,88,0	1/1:255,63,0	0/1:248,0,255	1/1:246,81,0	1/1:255,78,0	0/0:.	1/1:255,135,0	1/1:255,78,0	1/1:255,154,0	1/1:231,69,0	1/1:229,78,0	1/1:255,96,0	1/1:246,81,0	1/1:255,105,0	1/1:248,135,0	1/1:255,72,0	1/1:235,78,0	1/1:241,102,0	1/1:170,24,0	1/1:194,36,0	1/1:255,69,0	1/1:61,6,0	1/1:141,18,0	1/1:46,9,0	0/0:.	1/1:61,6,0	1/1:199,38,0	1/1:255,102,0
4_10261371	Idel	G	GTTTTTT,GTTTTT,GCTT,GCTTTTT,GTTT,GT,GTTTT,GCTTT,GTT	228	GT:PL	1/1:255,72,0,.,.,.,.,.,.,.,.,.,.,.,.,.,.,.,.,.,.,.,.,.,.,.,.,.,.,.,.,.,.,.,.,.,.,.,.,.,.,.,.,.,.,.,.,.,.,.,.,.,.,.,.	2/3:255,.,.,255,.,83,255,.,0,255,.,.,.,.,.,.,.,.,.,.,.,.,.,.,.,.,.,.,.,.,.,.,.,.,.,.,.,.,.,.,.,.,.,.,.,.,.,.,.,.,.,.,.,.,.	./.:.	./.:.	./.:.	./.:.	./.:.	./.:.	./.:.	./.:.	./.:.	./.:.	0/4:255,.,.,.,.,.,.,.,.,.,0,.,.,.,255,.,.,.,.,.,.,.,.,.,.,.,.,.,.,.,.,.,.,.,.,.,.,.,.,.,.,.,.,.,.,.,.,.,.,.,.,.,.,.,.	5/5:198,.,.,.,.,.,.,.,.,.,.,.,.,.,.,146,.,.,.,.,0,.,.,.,.,.,.,.,.,.,.,.,.,.,.,.,.,.,.,.,.,.,.,.,.,.,.,.,.,.,.,.,.,.,.	./.:.	0/4:255,.,.,.,.,.,.,.,.,.,0,.,.,.,255,.,.,.,.,.,.,.,.,.,.,.,.,.,.,.,.,.,.,.,.,.,.,.,.,.,.,.,.,.,.,.,.,.,.,.,.,.,.,.,.	./.:.	./.:.	./.:.	./.:.	./.:.	./.:.	6/6:35,.,.,.,.,.,.,.,.,.,.,.,.,.,.,.,.,.,.,.,.,51,.,.,.,.,.,0,.,.,.,.,.,.,.,.,.,.,.,.,.,.,.,.,.,.,.,.,.,.,.,.,.,.,.	./.:.	3/7:180,.,.,.,.,.,32,.,.,65,.,.,.,.,.,.,.,.,.,.,.,.,.,.,.,.,.,.,86,.,.,0,.,.,.,142,.,.,.,.,.,.,.,.,.,.,.,.,.,.,.,.,.,.,.	1/8:255,255,199,.,.,.,.,.,.,.,.,.,.,.,.,.,.,.,.,.,.,.,.,.,.,.,.,.,.,.,.,.,.,.,.,.,255,0,.,.,.,.,.,.,255,.,.,.,.,.,.,.,.,.,.	./.:.	./.:.	./.:.	./.:.	./.:.	./.:.	./.:.	1/1:255,255,0,.,.,.,.,.,.,.,.,.,.,.,.,.,.,.,.,.,.,.,.,.,.,.,.,.,.,.,.,.,.,.,.,.,.,.,.,.,.,.,.,.,.,.,.,.,.,.,.,.,.,.,.	./.:.	0/0:.	./.:.	./.:.	./.:.	./.:.	./.:.	./.:.	./.:.	./.:.
4_103005457	Idel	C	A	228	GT:PL	1/1:255,255,0	0/1:255,0,255	1/1:255,145,0	0/1:255,0,255	1/1:255,255,0	0/1:255,0,255	0/1:255,0,255	0/1:255,0,255	1/1:255,255,0	1/1:255,144,0	1/1:255,255,0	1/1:255,189,0	1/1:255,223,0	1/1:255,255,0	1/1:255,232,0	1/1:255,255,0	0/1:255,0,255	1/1:255,226,0	1/1:255,255,0	1/1:255,205,0	1/1:255,255,0	0/1:255,0,255	1/1:255,175,0	0/1:255,0,255	0/1:255,0,255	0/1:255,0,255	0/1:255,0,255	1/1:255,139,0	1/1:255,255,0	0/1:255,0,255	1/1:255,255,0	1/1:255,166,0	1/1:255,255,0	0/1:255,0,255	0/1:255,0,255	0/1:255,0,255	1/1:255,255,0	0/1:255,0,255	1/1:255,217,0	0/1:255,0,255	1/1:255,166,0	0/1:255,0,255	1/1:255,128,0	1/1:255,238,0
4_103005457	Idel	C	NA	31.4485	GT	NA	0/0	0/0	0/0	NA	0/0	0/0	0/0	NA	NA	NA	NA	NA	NA	NA	NA	0/0	NA	NA	NA	NA	0/0	NA	0/0	0/0	0/0	0/0	NA	NA	0/0	NA	NA	NA	0/0	0/0	0/0	NA	0/0	NA	0/0	NA	0/0	NA	NA
4_17109985	should call 17109984
4_20854629	Idel	T	G,C	285	GT:PL	0/1:255,0,255,.,.,.	0/0:.	1/2:255,255,255,255,0,255	0/0:.	./.:.	0/1:255,0,255,.,.,.	0/1:255,0,255,.,.,.	1/1:255,255,0,.,.,.	0/0:.	0/1:255,0,255,.,.,.	0/1:255,0,255,.,.,.	0/1:255,0,255,.,.,.	0/1:255,0,255,.,.,.	2/1:255,255,255,255,0,255	1/1:255,255,0,.,.,.	0/1:255,0,255,.,.,.	./.:.	1/1:255,255,0,.,.,.	0/1:255,0,255,.,.,.	0/0:.	2/1:255,255,255,255,0,255	0/1:255,0,255,.,.,.	0/1:255,0,255,.,.,.	2/1:255,255,255,255,0,255	0/1:255,0,255,.,.,.	0/1:255,0,255,.,.,.	2/1:255,255,255,255,0,255	0/0:.	1/1:255,255,0,.,.,.	0/0:.	0/1:255,0,255,.,.,.	1/1:255,255,0,.,.,.	./.:.	1/1:255,255,0,.,.,.	1/1:255,250,0,.,.,.	1/2:255,255,255,255,0,255	0/1:255,0,255,.,.,.	0/1:255,0,255,.,.,.	0/1:255,0,255,.,.,.	1/1:255,163,0,.,.,.	0/1:255,0,255,.,.,.	./.:.	0/1:255,0,255,.,.,.	1/2:255,255,255,255,0,255
4_20854629	Idel	T	C	225	GT:PL	./.:.	./.:.	./.:.	./.:.	0/1:255,0,255	./.:.	./.:.	./.:.	./.:.	./.:.	./.:.	./.:.	./.:.	./.:.	./.:.	./.:.	1/1:255,255,0	./.:.	./.:.	./.:.	./.:.	./.:.	./.:.	./.:.	./.:.	./.:.	./.:.	./.:.	./.:.	./.:.	./.:.	./.:.	0/1:255,0,255	./.:.	./.:.	./.:.	./.:.	./.:.	./.:.	./.:.	./.:.	0/1:255,0,255	./.:.	./.:.
4_25681590	Idel	CTTT	C	285	GT:PL	0/0:.	0/0:.	0/0:.	0/0:.	0/1:107,0,1	0/0:.	0/0:.	0/0:.	0/1:112,0,6	0/0:.	0/0:.	1/1:125,153,0	0/0:.	0/0:.	0/0:.	0/0:.	0/0:.	0/0:.	0/0:.	0/0:.	0/0:.	0/0:.	0/0:.	0/0:.	0/0:.	0/0:.	0/0:.	0/0:.	0/0:.	0/0:.	0/0:.	0/0:.	0/0:.	0/0:.	0/0:.	0/0:.	1/1:137,5,0	0/0:.	0/0:.	0/1:74,0,4	0/0:.	0/0:.	0/0:.	0/0:.
4_25681590	Idel	CTT	C	285	GT:PL	0/0:.	0/0:.	0/0:.	0/0:.	0/0:.	0/1:45,0,16	0/0:.	0/0:.	0/0:.	0/0:.	0/0:.	0/0:.	0/0:.	0/0:.	0/0:.	./.:.	0/0:.	0/0:.	0/0:.	0/1:45,0,8	0/0:.	0/0:.	0/0:.	0/0:.	0/0:.	./.:.	0/0:.	0/0:.	./.:.	0/0:.	0/0:.	1/1:101,26,0	0/1:50,0,5	0/0:.	0/1:60,0,5	0/0:.	0/0:.	0/0:.	0/0:.	0/0:.	0/0:.	0/0:.	./.:.	0/1:43,2,0
4_36066056	Idel	T	C,A	285	GT:PL	0/0:.	0/0:.	1/1:255,195,0,.,.,.	0/1:255,0,255,.,.,.	0/0:.	0/1:255,0,255,.,.,.	0/1:255,0,255,.,.,.	./.:.	0/0:.	0/1:255,0,255,.,.,.	2/1:255,255,255,255,0,255	0/0:.	0/0:.	0/0:.	0/0:.	0/1:255,0,255,.,.,.	0/1:255,0,255,.,.,.	0/1:255,0,255,.,.,.	0/1:255,0,255,.,.,.	0/1:255,0,255,.,.,.	./.:.	0/1:255,0,255,.,.,.	0/1:255,0,255,.,.,.	0/1:255,0,255,.,.,.	0/1:255,0,255,.,.,.	0/1:255,0,255,.,.,.	0/1:255,0,255,.,.,.	0/1:255,0,255,.,.,.	0/1:255,0,255,.,.,.	./.:.	./.:.	0/1:255,0,255,.,.,.	0/0:.	0/0:.	0/0:.	0/1:255,0,255,.,.,.	./.:.	0/1:255,0,255,.,.,.	0/0:.	0/1:255,0,255,.,.,.	1/1:255,166,0,.,.,.	0/0:.	0/1:255,0,255,.,.,.	0/1:255,0,255,.,.,.
4_36066056	Idel	T	A	222	GT:PL	./.:.	./.:.	./.:.	./.:.	./.:.	./.:.	./.:.	0/1:255,0,255	./.:.	./.:.	./.:.	./.:.	./.:.	./.:.	./.:.	./.:.	./.:.	./.:.	./.:.	./.:.	0/1:255,0,255	./.:.	./.:.	./.:.	./.:.	./.:.	./.:.	./.:.	./.:.	0/1:255,0,255	0/1:255,0,255	./.:.	./.:.	./.:.	./.:.	./.:.	0/1:255,0,255	./.:.	./.:.	./.:.	./.:.	./.:.	./.:.	./.:.
4_36468717	Idel	CA	C	285	GT:PL	1/1:255,240,0	0/0:.	0/0:.	0/0:.	0/0:.	1/1:255,188,0	1/1:255,171,0	0/0:.	0/0:.	1/1:255,120,0	0/0:.	0/0:.	0/0:.	0/0:.	0/1:112,0,38	0/0:.	0/0:.	0/0:.	0/0:.	0/0:.	0/0:.	0/0:.	0/0:.	0/0:.	0/0:.	0/0:.	0/0:.	1/1:255,255,0	0/0:.	0/0:.	0/0:.	0/0:.	0/0:.	0/1:42,0,68	1/1:255,135,0	0/0:.	1/1:255,223,0	0/0:.	0/0:.	0/0:.	0/0:.	0/0:.	1/1:93,9,0	0/0:.
4_36468717	Idel	C	NA	285	GT	0/0	NA	NA	NA	NA	0/0	0/0	NA	NA	0/0	NA	NA	NA	NA	0/0	NA	NA	NA	NA	0/0	NA	NA	NA	NA	NA	NA	NA	0/0	NA	NA	NA	NA	NA	0/0	0/0	NA	0/0	NA	NA	NA	NA	NA	0/0	NA
4_50029913	Idel	C	T	285	GT:PL	0/0:.	1/1:255,76,0	0/0:.	1/1:255,160,0	0/1:255,0,255	0/0:.	1/1:255,122,0	0/1:255,0,255	0/1:255,0,255	0/1:255,0,255	0/0:.	0/1:255,0,255	0/1:255,0,255	1/1:255,175,0	0/1:255,0,255	0/1:255,0,255	1/1:255,208,0	0/1:255,0,255	1/1:255,129,0	1/1:255,175,0	0/1:255,0,255	1/1:255,211,0	0/1:255,0,255	1/1:255,232,0	1/1:255,184,0	0/1:255,0,255	0/1:255,0,255	0/1:255,0,255	0/1:255,0,255	0/1:255,0,255	1/1:255,255,0	0/0:.	0/1:255,0,255	0/1:255,0,255	1/1:255,120,0	0/1:255,0,255	0/1:255,0,255	1/1:255,138,0	1/1:255,138,0	0/0:.	1/1:255,108,0	0/1:255,0,255	0/1:255,0,255	0/1:255,0,255
4_88248005	should call 88248004
5_103544675	Idel	C	A	285	GT:PL	0/0:.	0/0:.	0/0:.	0/0:.	0/0:.	0/1:159,0,21	0/0:.	0/1:133,0,21	0/0:.	0/0:.	1/1:255,42,0	0/0:.	0/0:.	0/0:.	0/0:.	0/0:.	1/1:195,15,0	0/0:.	0/0:.	0/0:.	0/0:.	0/0:.	0/0:.	0/0:.	0/1:44,0,255	0/0:.	0/0:.	0/1:172,0,19	0/0:.	0/0:.	0/0:.	0/0:.	0/0:.	0/0:.	0/0:.	0/0:.	0/0:.	0/0:.	0/0:.	0/0:.	0/0:.	0/0:.	1/1:235,18,0	1/1:199,18,0
5_103544675	Idel	C	NA	30.4597	GT	0/0	0/0	0/0	0/0	0/0	NA	0/0	NA	0/0	0/0	NA	0/0	0/0	0/0	0/0	0/0	NA	0/0	0/0	0/0	0/0	0/0	0/0	0/0	0/0	0/0	0/0	NA	0/0	0/0	0/0	0/0	0/0	NA	NA	0/0	0/0	0/0	0/0	0/0	0/0	0/0	NA	NA
5_104419140	Idel	A	C	228	GT:PL	0/1:255,0,255	1/1:255,255,0	1/1:255,255,0	1/1:255,255,0	1/1:255,255,0	1/1:255,255,0	1/1:255,255,0	0/1:255,0,255	1/1:255,255,0	1/1:255,255,0	1/1:255,255,0	1/1:255,255,0	1/1:255,255,0	1/1:255,255,0	1/1:255,255,0	1/1:255,255,0	0/1:255,0,255	1/1:255,255,0	1/1:255,255,0	1/1:255,255,0	0/1:255,0,255	0/1:255,0,255	1/1:255,255,0	0/1:255,0,255	1/1:255,255,0	1/1:255,255,0	1/1:255,255,0	0/1:255,0,255	1/1:255,255,0	0/1:255,0,255	0/1:255,0,255	1/1:255,255,0	1/1:255,255,0	1/1:255,255,0	1/1:255,255,0	1/1:255,255,0	0/1:255,0,255	1/1:255,255,0	1/1:255,255,0	1/1:255,255,0	1/1:255,255,0	1/1:255,255,0	0/1:255,0,255	0/1:255,0,255
5_109208650	Idel	C	T,G	285	GT:PL	1/1:255,255,0,.,.,.	1/2:255,255,255,255,0,255	1/1:255,255,0,.,.,.	1/2:255,255,255,255,0,255	./.:.	0/1:255,0,255,.,.,.	1/1:255,255,0,.,.,.	0/1:255,0,255,.,.,.	1/1:255,255,0,.,.,.	0/1:255,0,255,.,.,.	0/1:255,0,255,.,.,.	1/1:255,255,0,.,.,.	1/1:255,255,0,.,.,.	1/1:255,255,0,.,.,.	0/1:255,0,255,.,.,.	0/1:255,0,255,.,.,.	1/1:255,255,0,.,.,.	1/1:255,255,0,.,.,.	0/1:255,0,255,.,.,.	1/1:255,255,0,.,.,.	1/1:255,255,0,.,.,.	1/1:255,255,0,.,.,.	0/1:255,0,255,.,.,.	1/1:255,255,0,.,.,.	1/1:255,255,0,.,.,.	0/0:.	0/1:255,0,255,.,.,.	1/1:255,255,0,.,.,.	1/1:255,255,0,.,.,.	1/1:255,255,0,.,.,.	1/1:255,255,0,.,.,.	1/1:255,255,0,.,.,.	0/1:255,0,255,.,.,.	0/1:255,0,255,.,.,.	1/1:255,255,0,.,.,.	1/1:255,255,0,.,.,.	1/1:255,255,0,.,.,.	0/0:.	1/1:255,255,0,.,.,.	1/1:255,255,0,.,.,.	2/1:255,255,255,255,0,255	1/1:255,255,0,.,.,.	1/1:255,255,0,.,.,.	1/1:255,255,0,.,.,.
5_109208650	Idel	C	G	222	GT:PL	./.:.	./.:.	./.:.	./.:.	0/1:255,0,255	./.:.	./.:.	./.:.	./.:.	./.:.	./.:.	./.:.	./.:.	./.:.	./.:.	./.:.	./.:.	./.:.	./.:.	./.:.	./.:.	./.:.	./.:.	./.:.	./.:.	./.:.	./.:.	./.:.	./.:.	./.:.	./.:.	./.:.	./.:.	./.:.	./.:.	./.:.	./.:.	./.:.	./.:.	./.:.	./.:.	./.:.	./.:.	./.:.
5_113841701	Idel	T	NA	285	GT	0/0	0/0	0/0	0/0	0/0	0/0	0/0	0/0	0/0	0/0	0/0	0/0	0/0	0/0	0/0	0/0	0/0	0/0	0/0	0/0	0/0	0/0	0/0	0/0	0/0	0/0	0/0	0/0	0/0	0/0	0/0	0/0	0/0	0/0	0/0	0/0	0/0	0/0	0/0	0/0	0/0	0/0	0/0	0/0
5_113841701	Idel	T	NA	29.7011	GT	0/0	NA	NA	NA	NA	0/0	NA	0/0	NA	NA	NA	NA	NA	NA	NA	NA	0/0	NA	NA	NA	NA	NA	NA	NA	NA	NA	NA	NA	NA	0/0	0/0	0/0	NA	NA	NA	NA	NA	NA	NA	NA	NA	NA	0/0	0/0
5_115146217	Idel	C	T	285	GT:PL	1/1:255,255,0	0/1:255,0,255	0/1:255,0,255	0/0:.	0/0:.	0/0:.	0/1:255,0,255	1/1:255,247,0	0/1:255,0,255	1/1:255,163,0	0/1:255,0,255	1/1:255,255,0	1/1:255,242,0	0/1:255,0,255	0/0:.	0/1:255,0,255	0/1:255,0,255	1/1:255,169,0	0/1:255,0,255	0/1:255,0,255	0/1:255,0,255	0/1:255,0,255	0/1:255,0,255	1/1:255,255,0	0/1:255,0,255	0/0:.	0/1:255,0,255	1/1:255,193,0	1/1:255,255,0	0/1:255,0,255	1/1:255,255,0	0/1:255,0,255	0/1:255,0,255	0/1:255,0,255	1/1:255,157,0	0/1:255,0,255	0/1:255,0,255	0/1:255,0,255	0/1:255,0,255	0/1:255,0,255	0/1:224,0,255	1/1:255,120,0	1/1:255,218,0	1/1:255,255,0
5_115146217	Idel	C	NA	29.9187	GT	NA	0/0	0/0	0/0	0/0	0/0	NA	NA	0/0	NA	0/0	NA	NA	0/0	0/0	0/0	0/0	NA	0/0	0/0	0/0	0/0	0/0	NA	NA	0/0	0/0	NA	NA	0/0	NA	0/0	0/0	0/0	NA	NA	0/0	NA	NA	NA	NA	NA	NA	NA
5_14589732	Idel	C	T	285	GT:PL	1/1:255,255,0	1/1:255,156,0	1/1:255,255,0	1/1:255,255,0	1/1:255,200,0	1/1:255,255,0	1/1:255,79,0	0/1:255,0,255	1/1:255,255,0	1/1:255,255,0	1/1:255,255,0	0/1:255,0,255	1/1:255,255,0	0/0:.	1/1:255,255,0	1/1:255,255,0	1/1:255,171,0	1/1:255,34,0	1/1:255,157,0	1/1:255,255,0	1/1:255,201,0	0/0:.	0/0:.	1/1:255,198,0	1/1:255,255,0	0/1:255,0,255	1/1:255,255,0	1/1:255,165,0	0/0:.	1/1:255,255,0	1/1:255,255,0	1/1:255,255,0	1/1:255,255,0	1/1:255,255,0	1/1:255,238,0	1/1:255,170,0	1/1:255,255,0	0/0:.	1/1:255,255,0	1/1:255,129,0	1/1:255,255,0	0/0:.	1/1:255,255,0	1/1:255,255,0
5_20373701	Idel	G	GT	285	GT:PL	0/0:.	0/0:.	0/0:.	0/0:.	0/0:.	0/1:255,0,255	0/0:.	0/1:255,0,255	0/0:.	0/0:.	0/0:.	0/0:.	0/1:255,0,255	1/1:255,255,0	0/0:.	0/0:.	0/0:.	0/0:.	0/0:.	0/1:255,0,255	0/1:255,0,255	0/0:.	1/1:255,255,0	0/0:.	0/0:.	0/1:255,0,255	0/0:.	0/0:.	0/0:.	0/0:.	0/0:.	0/0:.	0/0:.	0/0:.	0/0:.	0/0:.	0/0:.	0/0:.	0/0:.	0/1:255,0,255	0/0:.	0/1:255,0,255	0/0:.	0/0:.
5_20373701	Idel	G	NA	285	GT	NA	NA	NA	NA	NA	0/0	0/0	0/0	NA	NA	NA	NA	0/0	0/0	NA	NA	NA	0/0	NA	0/0	0/0	NA	0/0	NA	NA	0/0	0/0	NA	NA	NA	NA	NA	NA	NA	NA	NA	NA	NA	NA	0/0	NA	0/0	NA	NA
5_2236004	Idel	G	T	285	GT:PL	1/1:255,255,0	1/1:255,247,0	1/1:255,255,0	1/1:255,255,0	1/1:255,253,0	0/1:255,0,255	0/1:255,0,255	1/1:255,190,0	1/1:255,255,0	1/1:255,69,0	1/1:255,255,0	1/1:255,215,0	1/1:255,178,0	1/1:255,255,0	0/1:255,0,255	0/1:255,0,255	1/1:255,255,0	1/1:255,255,0	0/0:.	0/0:.	1/1:255,255,0	1/1:255,255,0	1/1:255,207,0	1/1:255,255,0	0/1:255,0,255	0/1:255,0,255	0/0:.	1/1:255,255,0	1/1:255,255,0	./.:.	1/1:255,255,0	./.:.	0/1:255,0,255	1/1:255,255,0	1/1:255,255,0	0/1:255,0,255	1/1:255,250,0	1/1:255,255,0	0/1:255,0,255	0/1:255,0,255	1/1:255,255,0	1/1:255,126,0	0/1:255,0,255	0/1:255,0,255
5_3002741	Idel	C	G,A	225	GT:PL	1/1:255,175,0,.,.,.	1/2:255,255,255,255,0,255	2/1:255,255,255,255,0,255	1/1:255,193,0,.,.,.	1/1:255,144,0,.,.,.	1/1:255,126,0,.,.,.	2/1:255,255,255,255,0,255	./.:.	1/1:255,220,0,.,.,.	1/1:255,54,0,.,.,.	1/1:255,229,0,.,.,.	1/2:255,255,255,255,0,255	2/1:255,255,255,255,0,255	1/2:255,255,255,255,0,255	1/2:255,255,255,255,0,255	2/1:255,255,255,255,0,255	1/1:255,166,0,.,.,.	1/1:255,108,0,.,.,.	./.:.	1/1:255,105,0,.,.,.	1/2:255,255,255,255,0,255	1/2:255,255,255,255,0,255	./.:.	1/1:255,148,0,.,.,.	1/1:255,151,0,.,.,.	2/1:255,255,255,255,0,255	1/2:255,255,255,255,0,255	1/1:255,111,0,.,.,.	1/1:255,187,0,.,.,.	2/1:255,255,255,255,0,255	2/1:255,255,255,255,0,255	2/1:255,255,255,255,0,255	2/1:255,255,255,255,0,255	2/1:255,255,255,255,0,255	1/1:226,15,0,.,.,.	1/1:150,9,0,.,.,.	1/1:110,6,0,.,.,.	1/1:184,12,0,.,.,.	1/1:151,9,0,.,.,.	1/1:184,12,0,.,.,.	1/1:192,12,0,.,.,.	./.:.	1/1:255,117,0,.,.,.	1/1:255,138,0,.,.,.
5_3002741	Idel	C	A	225	GT:PL	./.:.	./.:.	./.:.	./.:.	./.:.	./.:.	./.:.	1/1:255,54,0	./.:.	./.:.	./.:.	./.:.	./.:.	./.:.	./.:.	./.:.	./.:.	./.:.	1/1:255,166,0	./.:.	./.:.	./.:.	1/1:255,69,0	./.:.	./.:.	./.:.	./.:.	./.:.	./.:.	./.:.	./.:.	./.:.	./.:.	./.:.	./.:.	./.:.	./.:.	./.:.	./.:.	./.:.	./.:.	./.:.	./.:.	./.:.
5_33457988	Idel	A	C	228	GT:PL	1/1:255,255,0	1/1:255,255,0	0/1:255,0,255	1/1:255,255,0	1/1:255,255,0	1/1:255,255,0	1/1:255,255,0	1/1:255,144,0	1/1:255,255,0	1/1:255,255,0	1/1:255,255,0	1/1:255,255,0	1/1:255,255,0	1/1:255,255,0	1/1:255,255,0	1/1:255,255,0	1/1:255,255,0	1/1:255,255,0	1/1:255,255,0	1/1:255,222,0	1/1:255,255,0	1/1:255,255,0	1/1:255,231,0	1/1:255,255,0	1/1:255,255,0	1/1:255,255,0	1/1:255,255,0	0/1:255,0,255	1/1:255,255,0	1/1:255,255,0	1/1:255,255,0	1/1:255,255,0	1/1:255,255,0	1/1:255,255,0	1/1:255,231,0	1/1:255,255,0	1/1:255,255,0	1/1:255,166,0	1/1:255,151,0	1/1:255,112,0	1/1:255,229,0	1/1:255,226,0	1/1:255,255,0	1/1:255,255,0
5_33457988	Idel	A	AC	41.1078	GT:PL	./.:.	./.:.	./.:.	./.:.	./.:.	0/0:.	0/0:.	0/0:.	./.:.	0/0:.	./.:.	./.:.	0/0:.	0/0:.	./.:.	./.:.	./.:.	0/0:.	./.:.	0/0:.	0/0:.	./.:.	0/0:.	./.:.	./.:.	0/0:.	./.:.	0/1:75,0,177	./.:.	./.:.	./.:.	0/0:.	./.:.	./.:.	./.:.	./.:.	./.:.	0/0:.	./.:.	0/0:.	0/0:.	0/0:.	0/0:.	0/0:.
5_35234997	Idel	T	A	228	GT:PL	0/1:124,0,84	1/1:255,36,0	1/1:255,7,0	0/1:218,0,57	1/1:255,36,0	1/1:182,24,0	0/1:131,0,100	1/1:247,4,0	0/0:.	1/1:178,18,0	0/1:255,0,72	0/1:129,0,65	0/1:134,0,42	0/1:255,0,25	1/1:254,6,0	0/1:215,0,102	1/1:249,24,0	0/1:255,0,74	0/0:.	1/1:218,0,2	0/1:255,0,50	1/1:255,45,0	0/1:209,0,73	1/1:217,0,6	0/1:255,0,125	1/1:144,9,0	0/1:255,0,66	0/1:248,0,56	1/1:255,4,0	./.:.	0/0:.	0/1:86,0,41	0/1:255,0,86	0/1:255,0,37	./.:.	1/1:144,9,0	./.:.	1/1:94,6,0	1/1:66,6,0	./.:.	1/1:35,3,0	1/1:137,9,0	0/1:199,0,12	0/1:154,0,66
5_35234997	Idel	T	TA,TTA,TTTA	61	GT:PL	0/1:52,0,76,.,.,.,.,.,.,.	./.:.	0/0:.	0/1:49,0,127,.,.,.,.,.,.,.	./.:.	0/2:54,.,.,0,.,223,.,.,.,.	0/1:44,0,70,.,.,.,.,.,.,.	0/0:.	./.:.	./.:.	0/0:.	0/1:60,0,77,.,.,.,.,.,.,.	./.:.	0/0:.	./.:.	0/0:.	./.:.	0/1:41,0,143,.,.,.,.,.,.,.	./.:.	./.:.	0/0:.	0/0:.	0/1:54,0,125,.,.,.,.,.,.,.	0/3:64,.,.,.,.,.,0,.,.,113	0/1:94,0,154,.,.,.,.,.,.,.	./.:.	0/0:.	0/0:.	0/0:.	./.:.	./.:.	0/0:.	0/1:53,0,170,.,.,.,.,.,.,.	0/0:.	./.:.	./.:.	./.:.	./.:.	./.:.	./.:.	./.:.	./.:.	0/2:46,.,.,0,.,89,.,.,.,.	0/1:41,0,87,.,.,.,.,.,.,.
5_57669914	region captured but no idea where is this snp
5_57669927	region captured but no idea where is this snp
5_57669928	region captured but no idea where is this snp
5_59840330	Idel	T	TA	285	GT:PL	0/0:.	0/0:.	0/0:.	0/0:.	0/0:.	0/0:.	0/0:.	0/0:.	0/0:.	0/0:.	0/0:.	0/0:.	0/0:.	0/0:.	0/0:.	0/1:69,0,70	0/1:59,0,76	1/1:174,255,0	0/0:.	0/1:61,0,69	0/0:.	0/0:.	0/0:.	0/0:.	0/0:.	0/1:66,0,68	0/0:.	0/0:.	0/0:.	0/0:.	0/0:.	1/1:149,255,0	0/0:.	0/0:.	0/1:46,0,52	0/1:46,0,41	0/0:.	0/1:57,0,34	0/1:57,0,51	0/0:.	0/1:41,0,55	0/1:42,0,53	0/1:76,0,65	0/1:75,0,60
5_59840330	Idel	T	NA	285	GT	NA	NA	NA	NA	NA	NA	0/0	0/0	NA	0/0	NA	NA	0/0	NA	NA	0/0	0/0	0/0	NA	0/0	0/0	NA	0/0	NA	NA	0/0	NA	0/0	NA	NA	NA	0/0	NA	NA	0/0	0/0	NA	0/0	0/0	NA	0/0	0/0	0/0	0/0
5_8063248	Idel	A	G,T	228	GT:PL	1/1:255,255,0,.,.,.	1/1:255,255,0,.,.,.	1/1:255,255,0,.,.,.	1/1:255,255,0,.,.,.	1/1:255,255,0,.,.,.	0/1:255,0,255,.,.,.	1/1:255,255,0,.,.,.	1/1:255,255,0,.,.,.	1/1:255,255,0,.,.,.	0/1:255,0,255,.,.,.	1/1:255,255,0,.,.,.	1/1:255,255,0,.,.,.	2/1:255,255,255,255,0,255	0/1:255,0,255,.,.,.	0/1:255,0,255,.,.,.	1/1:255,255,0,.,.,.	0/1:255,0,255,.,.,.	1/1:255,255,0,.,.,.	1/1:255,255,0,.,.,.	0/1:255,0,255,.,.,.	0/1:255,0,255,.,.,.	0/1:255,0,255,.,.,.	1/1:255,255,0,.,.,.	0/1:255,0,255,.,.,.	0/0:.	0/1:255,0,255,.,.,.	0/1:255,0,255,.,.,.	0/0:.	1/1:255,255,0,.,.,.	1/1:255,255,0,.,.,.	1/1:255,255,0,.,.,.	1/1:255,255,0,.,.,.	0/1:255,0,255,.,.,.	1/1:255,255,0,.,.,.	0/1:255,0,255,.,.,.	1/1:255,255,0,.,.,.	1/1:255,255,0,.,.,.	0/1:255,0,255,.,.,.	1/1:255,255,0,.,.,.	0/1:255,0,255,.,.,.	1/1:255,241,0,.,.,.	1/1:255,255,0,.,.,.	0/1:255,0,255,.,.,.	0/1:255,0,255,.,.,.
5_92808388	Idel	C	T	285	GT:PL	0/0:.	0/1:39,0,255	0/1:201,0,162	0/0:.	0/0:.	0/0:.	0/1:255,0,161	0/0:.	0/0:.	0/0:.	0/0:.	0/0:.	0/1:255,0,159	0/1:54,0,255	0/0:.	0/1:80,0,255	0/0:.	0/0:.	0/0:.	0/0:.	0/0:.	0/0:.	0/1:189,0,180	0/1:255,0,255	0/0:.	1/1:255,36,0	0/0:.	0/1:116,0,255	0/0:.	0/1:255,0,211	0/1:255,0,60	0/0:.	0/0:.	0/0:.	0/0:.	0/1:255,0,206	0/0:.	0/0:.	0/0:.	0/1:255,0,169	0/1:255,0,153	0/0:.	0/0:.	0/0:.
5_92808388	Idel	C	CT,CCTT,CTT,CCCTT,CCT	197	GT:PL	1/1:80,90,0,.,.,.,.,.,.,.,.,.,.,.,.,.,.,.,.,.,.	0/1:48,0,16,.,.,.,.,.,.,.,.,.,.,.,.,.,.,.,.,.,.	0/2:183,.,.,23,.,41,.,.,.,.,.,.,.,.,.,.,.,.,.,.,.	2/3:255,.,.,137,.,83,213,.,0,188,.,.,.,.,.,.,.,.,.,.,.	1/1:105,214,0,.,.,.,.,.,.,.,.,.,.,.,.,.,.,.,.,.,.	4/5:255,.,.,.,.,.,.,.,.,.,170,.,.,.,120,255,.,.,.,0,185	0/5:94,.,.,.,.,.,.,.,.,.,.,.,.,.,.,0,.,.,.,.,30	2/4:233,.,.,112,.,56,.,.,.,.,138,.,0,.,132,.,.,.,.,.,.	2/5:229,.,.,117,.,82,.,.,.,.,.,.,.,.,.,184,.,0,.,.,137	2/3:243,.,.,95,.,61,189,.,0,170,.,.,.,.,.,.,.,.,.,.,.	2/4:255,.,.,255,.,95,.,.,.,.,244,.,0,.,212,.,.,.,.,.,.	1/1:72,72,0,.,.,.,.,.,.,.,.,.,.,.,.,.,.,.,.,.,.	2/4:138,.,.,36,.,62,.,.,.,.,160,.,0,.,107,.,.,.,.,.,.	1/1:78,72,0,.,.,.,.,.,.,.,.,.,.,.,.,.,.,.,.,.,.	1/1:71,55,0,.,.,.,.,.,.,.,.,.,.,.,.,.,.,.,.,.,.	./.:.	2/3:255,.,.,255,.,86,255,.,0,209,.,.,.,.,.,.,.,.,.,.,.	2/1:190,221,127,65,0,33,.,.,.,.,.,.,.,.,.,.,.,.,.,.,.	5/1:151,237,78,.,.,.,.,.,.,.,.,.,.,.,.,110,0,.,.,.,40	1/1:87,150,0,.,.,.,.,.,.,.,.,.,.,.,.,.,.,.,.,.,.	1/1:94,94,0,.,.,.,.,.,.,.,.,.,.,.,.,.,.,.,.,.,.	1/1:112,236,0,.,.,.,.,.,.,.,.,.,.,.,.,.,.,.,.,.,.	2/4:240,.,.,80,.,103,.,.,.,.,127,.,0,.,138,.,.,.,.,.,.	0/0:.	2/3:233,.,.,109,.,39,173,.,0,158,.,.,.,.,.,.,.,.,.,.,.	0/0:.	1/1:102,255,0,.,.,.,.,.,.,.,.,.,.,.,.,.,.,.,.,.,.	5/5:90,.,.,.,.,.,.,.,.,.,.,.,.,.,.,50,.,.,.,.,30	4/2:255,.,.,255,.,243,.,.,.,.,150,.,0,.,116,.,.,.,.,.,.	0/2:158,.,.,15,.,52,.,.,.,.,.,.,.,.,.,.,.,.,.,.,.	0/2:243,.,.,21,.,50,.,.,.,.,.,.,.,.,.,.,.,.,.,.,.	2/5:255,.,.,223,.,99,.,.,.,.,.,.,.,.,.,255,.,0,.,.,205	1/1:104,186,0,.,.,.,.,.,.,.,.,.,.,.,.,.,.,.,.,.,.	5/2:255,.,.,222,.,147,.,.,.,.,.,.,.,.,.,255,.,0,.,.,145	2/4:255,.,.,255,.,194,.,.,.,.,255,.,0,.,255,.,.,.,.,.,.	./.:.	2/5:255,.,.,206,.,113,.,.,.,.,.,.,.,.,.,255,.,0,.,.,255	2/4:255,.,.,255,.,215,.,.,.,.,255,.,0,.,245,.,.,.,.,.,.	1/1:82,211,0,.,.,.,.,.,.,.,.,.,.,.,.,.,.,.,.,.,.	0/2:210,.,.,0,.,140,.,.,.,.,.,.,.,.,.,.,.,.,.,.,.	0/2:210,.,.,0,.,146,.,.,.,.,.,.,.,.,.,.,.,.,.,.,.	1/1:77,64,0,.,.,.,.,.,.,.,.,.,.,.,.,.,.,.,.,.,.	2/1:250,255,188,111,0,41,.,.,.,.,.,.,.,.,.,.,.,.,.,.,.	2/3:255,.,.,164,.,97,248,.,0,209,.,.,.,.,.,.,.,.,.,.,.
6_105389706	region captured but no idea where is this snp
6_11024427	Idel	A	G	285	GT:PL	0/0:.	0/0:.	0/0:.	0/0:.	0/0:.	0/0:.	0/0:.	0/0:.	0/0:.	0/0:.	0/1:58,0,255	0/0:.	0/0:.	0/0:.	0/0:.	0/0:.	0/1:54,0,20	0/0:.	0/0:.	0/0:.	0/1:123,0,90	0/0:.	0/0:.	1/1:101,12,0	0/0:.	0/0:.	0/0:.	0/0:.	0/0:.	0/0:.	0/0:.	1/1:128,12,0	0/0:.	0/0:.	./.:.	0/0:.	0/0:.	0/0:.	0/0:.	0/0:.	0/0:.	0/0:.	0/0:.	0/0:.
6_28775459	Idel	T	C	285	GT:PL	1/1:255,234,0	1/1:255,220,0	0/1:255,0,255	1/1:255,255,0	0/1:255,0,255	0/1:208,0,255	0/1:255,0,255	0/0:.	1/1:255,255,0	1/1:255,87,0	1/1:255,255,0	1/1:255,226,0	1/1:255,178,0	0/1:255,0,255	1/1:255,203,0	1/1:255,170,0	0/1:255,0,255	0/0:.	1/1:255,255,0	0/1:255,0,255	0/1:255,0,255	1/1:255,216,0	0/1:255,0,255	1/1:255,193,0	1/1:255,255,0	0/1:255,0,255	0/1:255,0,255	0/1:255,0,255	1/1:255,190,0	1/1:255,255,0	1/1:255,193,0	1/1:255,117,0	1/1:255,232,0	1/1:255,255,0	0/0:.	./.:.	0/0:.	0/0:.	1/1:151,9,0	0/0:.	0/1:54,0,52	0/0:.	1/1:255,99,0	1/1:255,134,0
6_28775459	Idel	T	NA	29.8796	GT	0/0	NA	NA	NA	0/0	NA	NA	NA	NA	NA	NA	NA	NA	0/0	0/0	0/0	NA	NA	NA	NA	0/0	NA	NA	NA	NA	NA	NA	NA	NA	NA	NA	NA	NA	NA	0/0	NA	NA	NA	NA	NA	0/0	NA	NA	0/0
6_71730547	Idel	T	C,G	285	GT:PL	0/1:255,0,255,.,.,.	0/0:.	1/2:255,255,255,255,0,255	0/0:.	0/0:.	0/0:.	0/0:.	./.:.	0/0:.	0/0:.	0/0:.	1/2:255,255,255,255,0,255	0/0:.	0/1:255,0,255,.,.,.	0/0:.	0/1:255,0,255,.,.,.	0/0:.	0/1:255,0,255,.,.,.	./.:.	./.:.	1/2:255,255,255,255,0,255	0/0:.	0/1:255,0,255,.,.,.	1/2:255,255,255,255,0,255	0/0:.	./.:.	./.:.	./.:.	0/1:255,0,255,.,.,.	./.:.	0/0:.	0/0:.	0/0:.	0/0:.	0/0:.	0/0:.	0/0:.	./.:.	0/0:.	./.:.	0/1:255,0,255,.,.,.	./.:.	0/1:255,0,255,.,.,.	0/0:.
6_71730547	Idel	T	G	225	GT:PL	./.:.	./.:.	./.:.	./.:.	./.:.	./.:.	./.:.	0/1:255,0,255	./.:.	./.:.	./.:.	./.:.	./.:.	./.:.	./.:.	./.:.	./.:.	./.:.	0/1:255,0,255	0/1:255,0,255	./.:.	./.:.	./.:.	./.:.	./.:.	0/1:255,0,255	0/1:255,0,255	0/1:255,0,255	./.:.	0/1:255,0,255	./.:.	./.:.	./.:.	./.:.	./.:.	./.:.	./.:.	1/1:255,255,0	./.:.	0/1:255,0,255	./.:.	0/1:255,0,255	./.:.	./.:.
6_74140844	Idel	C	T	228	GT:PL	0/1:255,0,255	1/1:255,255,0	1/1:255,190,0	1/1:255,233,0	1/1:255,217,0	1/1:255,148,0	1/1:255,181,0	0/1:255,0,255	1/1:255,224,0	0/1:255,0,255	1/1:255,255,0	1/1:255,250,0	1/1:255,238,0	1/1:255,200,0	1/1:255,129,0	1/1:255,255,0	1/1:255,239,0	1/1:255,193,0	1/1:255,255,0	1/1:255,217,0	1/1:255,164,0	1/1:255,255,0	1/1:255,161,0	0/1:255,0,255	1/1:255,255,0	1/1:255,134,0	1/1:255,228,0	0/1:255,0,255	1/1:255,255,0	0/1:255,0,255	1/1:255,244,0	1/1:255,166,0	1/1:255,255,0	1/1:255,104,0	1/1:255,117,0	1/1:255,129,0	0/1:255,0,255	0/1:255,0,255	1/1:255,114,0	1/1:255,96,0	1/1:255,102,0	1/1:255,48,0	1/1:255,163,0	1/1:255,176,0
6_75137290	Idel	T	C	228	GT:PL	1/1:255,255,0	1/1:255,255,0	1/1:255,255,0	1/1:255,255,0	1/1:255,255,0	1/1:255,255,0	1/1:255,255,0	1/1:255,255,0	1/1:255,255,0	1/1:255,255,0	1/1:255,255,0	0/1:255,0,255	1/1:255,255,0	1/1:255,255,0	1/1:255,255,0	1/1:255,255,0	1/1:255,255,0	1/1:255,255,0	0/1:255,0,255	1/1:255,255,0	1/1:255,255,0	1/1:255,255,0	1/1:255,255,0	1/1:255,255,0	1/1:255,255,0	1/1:255,255,0	1/1:255,255,0	1/1:255,255,0	1/1:255,255,0	1/1:255,255,0	1/1:255,255,0	1/1:255,255,0	1/1:255,255,0	1/1:255,255,0	1/1:255,255,0	1/1:255,255,0	1/1:255,255,0	0/1:255,0,255	1/1:255,255,0	0/1:255,0,255	1/1:255,255,0	0/1:255,0,255	1/1:255,255,0	1/1:255,255,0
6_75137290	Idel	TCTAGG	T	222	GT:PL	./.:.	./.:.	./.:.	./.:.	./.:.	./.:.	./.:.	./.:.	./.:.	./.:.	./.:.	./.:.	./.:.	./.:.	./.:.	./.:.	./.:.	./.:.	./.:.	./.:.	./.:.	./.:.	./.:.	./.:.	./.:.	./.:.	./.:.	./.:.	./.:.	./.:.	./.:.	./.:.	./.:.	./.:.	./.:.	./.:.	./.:.	./.:.	./.:.	0/1:255,0,255	./.:.	0/1:255,0,255	./.:.	./.:.
6_90075384	Idel	C	T	285	GT:PL	0/1:255,0,255	0/1:255,0,255	0/0:.	0/1:255,0,255	0/1:255,0,255	0/0:.	0/0:.	0/1:255,0,255	1/1:255,255,0	1/1:255,91,0	0/1:255,0,255	0/0:.	0/1:255,0,255	0/1:255,0,255	0/0:.	0/1:255,0,255	0/0:.	0/0:.	0/0:.	0/0:.	0/0:.	0/1:255,0,255	0/1:255,0,255	0/0:.	0/1:255,0,255	0/1:255,0,255	0/1:255,0,255	0/0:.	0/0:.	0/0:.	0/0:.	0/0:.	0/1:255,0,255	0/0:.	0/0:.	0/1:255,0,255	0/1:255,0,255	0/0:.	0/1:255,0,255	0/0:.	0/0:.	0/1:255,0,255	0/1:255,0,255	0/0:.
6_95469835	Idel	A	G	285	GT:PL	0/1:255,0,255	0/0:.	0/1:255,0,255	0/0:.	0/0:.	0/1:255,0,255	0/0:.	0/0:.	0/0:.	0/0:.	0/0:.	0/1:255,0,255	0/0:.	0/1:255,0,255	0/0:.	0/0:.	0/0:.	0/0:.	0/0:.	0/0:.	0/1:255,0,255	0/0:.	0/1:255,0,255	0/1:255,0,255	0/0:.	0/0:.	0/0:.	0/0:.	0/1:255,0,255	0/0:.	0/0:.	0/0:.	0/0:.	0/0:.	0/0:.	0/0:.	0/0:.	0/0:.	0/0:.	0/0:.	0/1:255,0,255	0/1:255,0,255	0/1:255,0,255	0/0:.
6_95469835	Idel	A	ATG	228	GT:PL	./.:.	./.:.	./.:.	./.:.	./.:.	./.:.	./.:.	./.:.	./.:.	./.:.	./.:.	./.:.	./.:.	./.:.	./.:.	./.:.	./.:.	./.:.	./.:.	./.:.	./.:.	./.:.	./.:.	./.:.	./.:.	./.:.	./.:.	./.:.	./.:.	./.:.	./.:.	./.:.	./.:.	./.:.	./.:.	./.:.	./.:.	./.:.	./.:.	1/1:255,71,0	0/0:.	./.:.	./.:.	./.:.
7_105412109	Idel	A	G,C	228	GT:PL	1/2:255,255,255,255,0,255	1/1:255,255,0,.,.,.	1/2:255,255,255,255,0,255	2/1:255,255,255,255,0,255	1/1:255,255,0,.,.,.	1/1:255,255,0,.,.,.	1/2:255,255,255,255,0,255	1/1:255,255,0,.,.,.	1/1:255,255,0,.,.,.	1/2:255,255,255,255,0,255	1/2:255,255,255,255,0,255	1/1:255,255,0,.,.,.	1/1:255,255,0,.,.,.	2/1:255,255,255,255,0,255	1/1:255,255,0,.,.,.	1/1:255,255,0,.,.,.	./.:.	2/1:255,255,255,255,0,255	1/2:255,255,255,255,0,255	1/2:255,255,255,255,0,255	1/2:255,255,255,255,0,255	1/2:255,255,255,255,0,255	1/1:255,255,0,.,.,.	./.:.	./.:.	2/1:255,255,255,255,0,255	1/2:255,255,255,255,0,255	1/2:255,255,255,255,0,255	1/2:255,255,255,255,0,255	2/1:255,255,255,255,0,255	1/2:255,255,255,255,0,255	1/1:255,255,0,.,.,.	1/2:255,255,255,255,0,255	1/2:255,255,255,255,0,255	1/2:255,255,255,255,0,255	1/1:255,255,0,.,.,.	1/2:255,255,255,255,0,255	1/2:255,255,255,255,0,255	1/1:255,255,0,.,.,.	./.:.	1/2:255,255,255,255,0,255	2/1:255,255,255,255,0,255	1/1:255,255,0,.,.,.	1/2:255,255,255,255,0,255
7_105412109	Idel	A	C	225	GT:PL	./.:.	./.:.	./.:.	./.:.	./.:.	./.:.	./.:.	./.:.	./.:.	./.:.	./.:.	./.:.	./.:.	./.:.	./.:.	./.:.	1/1:255,255,0	./.:.	./.:.	./.:.	./.:.	./.:.	./.:.	1/1:255,255,0	1/1:255,255,0	./.:.	./.:.	./.:.	./.:.	./.:.	./.:.	./.:.	./.:.	./.:.	./.:.	./.:.	./.:.	./.:.	./.:.	1/1:255,255,0	./.:.	./.:.	./.:.	./.:.
7_36801410	Idel	C	T,G	285	GT:PL	1/1:255,255,0,.,.,.	1/1:255,255,0,.,.,.	1/1:255,255,0,.,.,.	0/0:.	2/1:255,255,255,255,0,255	1/1:255,255,0,.,.,.	0/0:.	1/1:255,255,0,.,.,.	1/1:255,255,0,.,.,.	0/1:255,0,255,.,.,.	0/1:255,0,255,.,.,.	0/1:255,0,255,.,.,.	./.:.	1/1:255,255,0,.,.,.	0/0:.	./.:.	0/0:.	0/1:255,0,255,.,.,.	./.:.	0/1:255,0,255,.,.,.	0/1:255,0,255,.,.,.	0/1:255,0,255,.,.,.	1/1:255,255,0,.,.,.	2/1:255,255,255,255,0,255	0/0:.	1/1:255,255,0,.,.,.	1/2:255,255,255,255,0,255	0/1:255,0,255,.,.,.	0/1:255,0,255,.,.,.	0/1:255,0,255,.,.,.	2/1:255,255,255,255,0,255	./.:.	1/2:255,255,255,255,0,255	0/0:.	1/1:255,255,0,.,.,.	0/1:255,0,255,.,.,.	2/1:255,255,255,255,0,255	0/1:255,0,255,.,.,.	0/0:.	0/1:255,0,255,.,.,.	0/1:255,0,255,.,.,.	./.:.	0/0:.	0/1:255,0,255,.,.,.
7_36801410	Idel	C	G	222	GT:PL	./.:.	./.:.	./.:.	./.:.	./.:.	./.:.	./.:.	./.:.	./.:.	./.:.	./.:.	./.:.	0/1:255,0,255	./.:.	./.:.	0/1:255,0,255	./.:.	./.:.	0/1:255,0,255	./.:.	./.:.	./.:.	./.:.	./.:.	./.:.	./.:.	./.:.	./.:.	./.:.	./.:.	./.:.	0/1:255,0,255	./.:.	./.:.	./.:.	./.:.	./.:.	./.:.	./.:.	./.:.	./.:.	0/1:255,0,255	./.:.	./.:.
7_45948544	Idel	T	C,A	285	GT:PL	1/1:255,255,0,.,.,.	0/1:255,0,255,.,.,.	1/1:255,255,0,.,.,.	0/0:.	1/1:255,255,0,.,.,.	1/1:255,255,0,.,.,.	0/0:.	1/1:255,255,0,.,.,.	0/1:255,0,255,.,.,.	1/1:255,255,0,.,.,.	0/1:255,0,255,.,.,.	0/1:255,0,255,.,.,.	1/1:255,255,0,.,.,.	0/1:255,0,255,.,.,.	./.:.	1/1:255,255,0,.,.,.	1/1:255,255,0,.,.,.	0/1:255,0,255,.,.,.	0/1:255,0,255,.,.,.	0/0:.	1/1:255,255,0,.,.,.	1/1:255,255,0,.,.,.	1/1:255,255,0,.,.,.	1/1:255,255,0,.,.,.	1/1:255,255,0,.,.,.	1/1:255,255,0,.,.,.	1/1:255,255,0,.,.,.	1/2:255,255,255,255,0,255	1/1:255,255,0,.,.,.	0/1:255,0,255,.,.,.	0/1:255,0,255,.,.,.	0/1:255,0,255,.,.,.	1/1:255,255,0,.,.,.	0/1:255,0,255,.,.,.	1/1:255,255,0,.,.,.	1/1:255,255,0,.,.,.	1/1:255,255,0,.,.,.	0/1:255,0,255,.,.,.	0/0:.	0/1:255,0,255,.,.,.	0/1:255,0,255,.,.,.	0/1:255,0,255,.,.,.	0/1:255,0,255,.,.,.	0/1:255,0,255,.,.,.
7_45948544	Idel	T	A	222	GT:PL	./.:.	./.:.	./.:.	./.:.	./.:.	./.:.	./.:.	./.:.	./.:.	./.:.	./.:.	./.:.	./.:.	./.:.	0/1:255,0,255	./.:.	./.:.	./.:.	./.:.	./.:.	./.:.	./.:.	./.:.	./.:.	./.:.	./.:.	./.:.	./.:.	./.:.	./.:.	./.:.	./.:.	./.:.	./.:.	./.:.	./.:.	./.:.	./.:.	./.:.	./.:.	./.:.	./.:.	./.:.	./.:.
7_68407837	should call 68407836
7_69813564	Idel	C	G,A	285	GT:PL	0/1:255,0,255,.,.,.	1/1:255,255,0,.,.,.	0/1:255,0,255,.,.,.	0/0:.	0/1:255,0,255,.,.,.	1/1:255,151,0,.,.,.	1/1:255,255,0,.,.,.	0/0:.	0/1:255,0,255,.,.,.	0/1:255,0,255,.,.,.	0/0:.	0/1:255,0,255,.,.,.	0/1:255,0,255,.,.,.	0/1:255,0,255,.,.,.	0/1:255,0,255,.,.,.	0/1:255,0,255,.,.,.	2/1:255,255,255,255,0,255	1/1:255,255,0,.,.,.	0/1:255,0,255,.,.,.	0/1:255,0,255,.,.,.	1/1:255,255,0,.,.,.	./.:.	0/0:.	0/1:255,0,255,.,.,.	1/1:255,255,0,.,.,.	0/0:.	0/1:255,0,255,.,.,.	0/0:.	0/0:.	1/1:255,255,0,.,.,.	0/1:255,0,255,.,.,.	1/1:255,255,0,.,.,.	0/1:255,0,255,.,.,.	2/1:255,255,255,255,0,255	0/0:.	0/1:255,0,255,.,.,.	0/0:.	0/1:255,0,255,.,.,.	1/1:255,255,0,.,.,.	0/0:.	0/0:.	1/1:255,232,0,.,.,.	1/2:255,255,255,255,0,255	0/0:.
7_69813564	Idel	C	A	222	GT:PL	./.:.	./.:.	./.:.	./.:.	./.:.	./.:.	./.:.	./.:.	./.:.	./.:.	./.:.	./.:.	./.:.	./.:.	./.:.	./.:.	./.:.	./.:.	./.:.	./.:.	./.:.	0/1:255,0,255	./.:.	./.:.	./.:.	./.:.	./.:.	./.:.	./.:.	./.:.	./.:.	./.:.	./.:.	./.:.	./.:.	./.:.	./.:.	./.:.	./.:.	./.:.	./.:.	./.:.	./.:.	./.:.
7_78719989	Idel	A	T	228	GT:PL	0/0:.	1/1:255,40,0	0/0:.	1/1:255,65,0	1/1:255,38,0	0/1:255,0,15	0/0:.	./.:.	1/1:255,55,0	1/1:255,25,0	0/0:.	0/1:255,0,19	1/1:152,12,0	0/0:.	0/1:255,0,19	1/1:255,92,0	./.:.	0/0:.	0/1:255,0,38	./.:.	./.:.	0/0:.	0/1:255,0,21	1/1:255,11,0	0/0:.	0/1:255,0,11	1/1:255,6,0	./.:.	1/1:255,6,0	1/1:255,40,0	1/1:255,43,0	0/1:137,0,40	1/1:255,55,0	1/1:255,36,0	1/1:255,3,0	1/1:255,57,0	1/1:255,0,7	1/1:255,48,0	0/1:255,0,30	./.:.	1/1:255,21,0	0/1:255,0,18	0/1:162,0,39	./.:.
7_78719989	Idel	A	NA	14.7348	GT	NA	NA	0/0	NA	NA	NA	NA	NA	NA	NA	NA	NA	NA	NA	NA	NA	NA	NA	NA	NA	NA	NA	NA	NA	NA	NA	NA	NA	NA	NA	NA	NA	NA	NA	NA	NA	NA	NA	NA	NA	NA	NA	NA	NA
7_82241276	Idel	A	G	285	GT:PL	0/0:.	0/0:.	0/0:.	0/0:.	0/0:.	0/0:.	0/0:.	0/0:.	0/0:.	1/1:255,141,0	0/0:.	0/0:.	0/0:.	0/0:.	0/0:.	0/0:.	0/0:.	0/0:.	0/0:.	0/0:.	1/1:178,51,0	0/0:.	0/0:.	0/0:.	0/1:145,0,42	0/0:.	0/0:.	1/1:88,3,0	0/0:.	0/0:.	1/1:184,0,0	0/0:.	0/0:.	0/0:.	1/1:255,193,0	0/0:.	0/0:.	0/0:.	0/0:.	0/0:.	0/0:.	0/0:.	0/0:.	1/1:153,31,0
7_98173299	Idel	C	T,A	285	GT:PL	0/1:255,0,255,.,.,.	0/1:255,0,255,.,.,.	0/0:.	0/0:.	0/0:.	0/0:.	0/1:255,0,255,.,.,.	0/0:.	0/0:.	0/1:255,0,255,.,.,.	0/1:255,0,255,.,.,.	0/1:255,0,255,.,.,.	0/0:.	0/1:255,0,255,.,.,.	0/0:.	0/0:.	0/1:255,0,255,.,.,.	0/1:255,0,255,.,.,.	0/0:.	0/1:255,0,255,.,.,.	0/1:255,0,255,.,.,.	0/1:255,0,255,.,.,.	0/0:.	0/1:255,0,255,.,.,.	0/0:.	0/1:255,0,255,.,.,.	0/1:255,0,255,.,.,.	1/1:255,255,0,.,.,.	0/0:.	0/0:.	0/1:255,0,255,.,.,.	0/0:.	0/1:255,0,255,.,.,.	0/0:.	0/1:255,0,255,.,.,.	0/0:.	0/0:.	0/0:.	0/0:.	0/1:255,0,255,.,.,.	0/0:.	0/1:255,0,255,.,.,.	0/0:.	0/1:255,0,255,.,.,.
8_24288969	Idel	A	T	285	GT:PL	0/0:.	0/0:.	0/0:.	0/0:.	0/0:.	0/0:.	0/0:.	0/0:.	1/1:60,3,0	0/0:.	0/0:.	0/0:.	0/0:.	0/0:.	0/0:.	0/0:.	0/0:.	0/1:104,0,255	0/0:.	0/0:.	0/0:.	0/0:.	0/0:.	0/0:.	0/0:.	0/0:.	0/0:.	0/0:.	0/0:.	0/0:.	0/0:.	0/0:.	0/0:.	0/0:.	0/0:.	0/0:.	0/0:.	0/0:.	0/0:.	0/0:.	1/1:65,6,0	0/0:.	0/0:.	0/0:.
8_45610961	Idel	C	T	228	GT:PL	1/1:255,255,0	1/1:255,255,0	0/1:255,0,255	1/1:255,255,0	1/1:255,255,0	1/1:255,255,0	1/1:255,255,0	0/1:255,0,255	0/1:255,0,255	0/1:255,0,255	1/1:255,255,0	1/1:255,255,0	1/1:255,255,0	1/1:255,255,0	1/1:255,255,0	1/1:255,255,0	1/1:255,255,0	1/1:255,255,0	1/1:255,255,0	1/1:255,255,0	0/1:255,0,255	1/1:255,255,0	0/1:255,0,255	1/1:255,255,0	1/1:255,255,0	0/1:255,0,255	1/1:255,255,0	1/1:255,255,0	1/1:255,255,0	0/1:255,0,255	0/1:255,0,255	1/1:255,255,0	1/1:255,255,0	1/1:255,255,0	1/1:255,255,0	1/1:255,255,0	1/1:255,255,0	1/1:255,255,0	1/1:255,255,0	0/1:255,0,255	1/1:255,138,0	1/1:255,255,0	1/1:255,255,0	1/1:255,255,0
8_85341292	region captured but no idea where is this snp
8_85341293	region captured but no idea where is this snp
9_15388889	Idel	A	NA	285	GT	0/0	0/0	0/0	0/0	0/0	0/0	0/0	0/0	0/0	0/0	0/0	0/0	0/0	0/0	0/0	0/0	0/0	0/0	0/0	0/0	0/0	0/0	0/0	0/0	0/0	0/0	0/0	0/0	0/0	0/0	0/0	0/0	0/0	0/0	0/0	0/0	0/0	0/0	0/0	NA	0/0	0/0	0/0	0/0
9_15640590	Idel	C	T	285	GT:PL	0/1:255,0,255	0/0:.	0/0:.	0/0:.	0/0:.	./.:.	0/0:.	0/1:255,0,255	./.:.	0/0:.	0/0:.	0/1:255,0,255	0/1:255,0,255	0/0:.	0/0:.	0/1:255,0,255	0/0:.	0/0:.	0/0:.	0/0:.	0/0:.	0/0:.	0/0:.	0/1:255,0,255	0/0:.	0/0:.	0/1:255,0,255	0/0:.	0/1:255,0,255	0/0:.	0/0:.	0/1:255,0,255	0/1:255,0,255	0/0:.	0/0:.	0/0:.	0/0:.	0/1:255,0,255	0/0:.	0/0:.	0/0:.	0/1:255,0,255	0/0:.	0/0:.
9_15640590	Idel	C	G	222	GT:PL	./.:.	./.:.	./.:.	./.:.	./.:.	0/1:255,0,255	./.:.	./.:.	0/1:255,0,255	./.:.	./.:.	./.:.	./.:.	./.:.	./.:.	./.:.	./.:.	./.:.	./.:.	./.:.	./.:.	./.:.	./.:.	./.:.	./.:.	./.:.	./.:.	./.:.	./.:.	./.:.	./.:.	./.:.	./.:.	./.:.	./.:.	./.:.	./.:.	./.:.	./.:.	./.:.	./.:.	./.:.	./.:.	./.:.
9_27102339	Idel	G	A,T	228	GT:PL	1/1:255,255,0,.,.,.	1/1:255,255,0,.,.,.	1/1:255,255,0,.,.,.	1/1:255,255,0,.,.,.	1/1:255,255,0,.,.,.	1/1:255,255,0,.,.,.	1/1:255,255,0,.,.,.	1/1:255,255,0,.,.,.	2/1:255,255,255,255,0,255	1/1:255,255,0,.,.,.	1/1:255,255,0,.,.,.	1/1:255,255,0,.,.,.	1/1:255,255,0,.,.,.	1/1:255,255,0,.,.,.	1/2:255,255,255,255,0,255	1/1:255,255,0,.,.,.	1/1:255,255,0,.,.,.	1/1:255,255,0,.,.,.	1/1:255,255,0,.,.,.	1/1:255,255,0,.,.,.	1/1:255,255,0,.,.,.	1/1:255,255,0,.,.,.	1/1:255,255,0,.,.,.	1/1:255,255,0,.,.,.	1/1:255,255,0,.,.,.	1/1:255,255,0,.,.,.	1/1:255,255,0,.,.,.	1/1:255,255,0,.,.,.	1/1:255,255,0,.,.,.	1/1:255,255,0,.,.,.	1/1:255,255,0,.,.,.	1/1:255,255,0,.,.,.	1/1:255,255,0,.,.,.	1/1:255,255,0,.,.,.	1/1:255,255,0,.,.,.	1/1:255,255,0,.,.,.	1/2:255,255,255,255,0,255	1/1:255,255,0,.,.,.	2/1:255,255,255,255,0,255	1/1:255,229,0,.,.,.	1/1:255,255,0,.,.,.	1/1:255,255,0,.,.,.	1/1:255,255,0,.,.,.	2/1:255,255,255,255,0,255
9_34286455	Idel	T	C	285	GT:PL	1/1:255,255,0	1/1:255,255,0	1/1:255,255,0	1/1:255,255,0	1/1:255,255,0	1/1:255,255,0	1/1:255,255,0	1/1:255,255,0	0/0:.	0/1:255,0,255	0/1:255,0,255	1/1:255,255,0	0/1:255,0,255	1/1:255,255,0	0/1:255,0,255	1/1:255,255,0	0/1:255,0,255	0/1:255,0,255	1/1:255,255,0	0/1:255,0,255	0/1:255,0,255	1/1:255,255,0	1/1:255,255,0	1/1:255,255,0	1/1:255,255,0	0/1:255,0,255	1/1:255,255,0	1/1:255,255,0	1/1:255,255,0	0/1:255,0,255	0/1:255,0,255	1/1:255,255,0	0/1:255,0,255	0/1:255,0,255	0/1:255,0,255	0/1:255,0,255	0/1:255,0,255	1/1:255,255,0	0/1:255,0,255	0/0:.	1/1:255,255,0	0/1:255,0,255	0/1:255,0,255	1/1:255,255,0
9_34286455	Idel	T	TG	225	GT:PL	./.:.	./.:.	./.:.	./.:.	./.:.	./.:.	./.:.	0/0:.	./.:.	0/1:255,0,255	./.:.	./.:.	0/1:255,0,255	./.:.	./.:.	./.:.	./.:.	0/1:255,0,255	./.:.	0/1:255,0,255	0/1:255,0,255	./.:.	0/0:.	./.:.	./.:.	0/1:255,0,255	./.:.	./.:.	./.:.	0/1:255,0,255	./.:.	./.:.	./.:.	./.:.	0/1:255,0,255	./.:.	0/1:255,0,255	./.:.	0/1:255,0,255	1/1:255,226,0	./.:.	0/1:255,0,210	0/1:255,0,255	./.:.
9_40164227	Idel	C	T,A	228	GT:PL	1/1:255,255,0,.,.,.	2/1:255,255,255,255,0,255	2/1:255,255,255,255,0,255	1/2:255,255,255,255,0,255	2/1:255,255,255,255,0,255	0/1:255,0,255,.,.,.	1/2:255,255,255,255,0,255	1/1:255,255,0,.,.,.	1/2:255,255,255,255,0,255	2/1:255,255,255,255,0,255	2/1:255,255,255,255,0,255	1/1:255,255,0,.,.,.	1/1:255,255,0,.,.,.	0/1:255,0,255,.,.,.	2/1:255,255,255,255,0,255	1/2:255,255,255,255,0,255	0/1:255,0,255,.,.,.	1/1:255,255,0,.,.,.	0/1:255,0,255,.,.,.	1/1:255,255,0,.,.,.	1/1:255,255,0,.,.,.	1/1:255,255,0,.,.,.	1/1:255,255,0,.,.,.	1/1:255,255,0,.,.,.	0/1:255,0,255,.,.,.	1/1:255,255,0,.,.,.	1/1:255,255,0,.,.,.	2/1:255,255,255,255,0,255	2/1:255,255,255,255,0,255	2/1:255,255,255,255,0,255	1/1:255,255,0,.,.,.	1/1:255,255,0,.,.,.	1/1:255,255,0,.,.,.	1/1:255,255,0,.,.,.	1/1:255,255,0,.,.,.	1/2:255,255,255,255,0,255	1/1:255,255,0,.,.,.	1/1:255,255,0,.,.,.	2/1:255,255,255,255,0,255	1/1:255,255,0,.,.,.	2/1:255,255,255,255,0,255	1/1:255,255,0,.,.,.	1/1:255,255,0,.,.,.	0/1:255,0,255,.,.,.
9_40164227	Idel	C	A	222	GT:PL	./.:.	./.:.	./.:.	./.:.	./.:.	./.:.	./.:.	./.:.	./.:.	./.:.	./.:.	./.:.	./.:.	./.:.	./.:.	./.:.	./.:.	./.:.	./.:.	./.:.	./.:.	./.:.	./.:.	./.:.	./.:.	./.:.	./.:.	./.:.	./.:.	./.:.	./.:.	./.:.	./.:.	./.:.	./.:.	./.:.	./.:.	./.:.	./.:.	./.:.	./.:.	./.:.	./.:.	./.:.
9_49521353	Idel	G	T,C	228	GT:PL	1/2:255,255,255,255,0,255	1/1:255,255,0,.,.,.	./.:.	0/1:255,0,255,.,.,.	1/1:255,255,0,.,.,.	1/1:255,255,0,.,.,.	2/1:255,255,255,255,0,255	2/1:255,255,255,255,0,255	1/1:255,255,0,.,.,.	1/2:255,255,255,255,0,255	./.:.	./.:.	1/1:255,255,0,.,.,.	1/1:255,255,0,.,.,.	2/1:255,255,255,255,0,255	1/1:255,255,0,.,.,.	1/1:255,255,0,.,.,.	1/1:255,255,0,.,.,.	1/1:255,255,0,.,.,.	2/1:255,255,255,255,0,255	1/1:255,255,0,.,.,.	1/2:255,255,255,255,0,255	1/1:255,255,0,.,.,.	1/1:255,255,0,.,.,.	1/1:255,255,0,.,.,.	1/1:255,255,0,.,.,.	1/1:255,255,0,.,.,.	./.:.	1/2:255,255,255,255,0,255	1/2:255,255,255,255,0,255	1/1:255,255,0,.,.,.	1/2:255,255,255,255,0,255	1/1:255,255,0,.,.,.	2/1:255,255,255,255,0,255	2/1:255,255,255,255,0,255	./.:.	1/2:255,255,255,255,0,255	1/1:255,255,0,.,.,.	./.:.	1/2:255,255,255,255,0,255	0/1:255,0,255,.,.,.	./.:.	1/1:255,255,0,.,.,.	1/1:255,255,0,.,.,.
9_49521353	Idel	G	C	228	GT:PL	./.:.	./.:.	1/1:255,255,0	./.:.	./.:.	./.:.	./.:.	./.:.	./.:.	./.:.	1/1:255,255,0	1/1:255,255,0	./.:.	./.:.	./.:.	./.:.	./.:.	./.:.	./.:.	./.:.	./.:.	./.:.	./.:.	./.:.	./.:.	./.:.	./.:.	1/1:255,255,0	./.:.	./.:.	./.:.	./.:.	./.:.	./.:.	./.:.	1/1:255,255,0	./.:.	./.:.	1/1:255,255,0	./.:.	./.:.	1/1:255,255,0	./.:.	./.:.
9_5310520	Idel	T	C	225	GT:PL	1/1:255,205,0	1/1:255,160,0	1/1:255,160,0	1/1:255,255,0	1/1:255,250,0	1/1:255,229,0	1/1:255,172,0	1/1:255,169,0	1/1:255,255,0	1/1:255,96,0	1/1:90,6,0	1/1:255,126,0	1/1:255,255,0	1/1:255,141,0	1/1:255,193,0	1/1:255,172,0	1/1:255,255,0	1/1:255,102,0	1/1:255,255,0	./.:.	1/1:39,3,0	1/1:255,199,0	1/1:255,135,0	1/1:255,255,0	1/1:255,199,0	1/1:255,141,0	1/1:255,255,0	1/1:255,93,0	1/1:255,223,0	1/1:255,193,0	1/1:255,172,0	1/1:255,166,0	1/1:255,138,0	1/1:255,255,0	1/1:255,87,0	1/1:255,114,0	1/1:255,157,0	1/1:255,250,0	1/1:255,154,0	1/1:255,57,0	1/1:255,144,0	1/1:255,154,0	1/1:255,135,0	1/1:255,255,0
9_58668865	Idel	A	C	285	GT:PL	1/1:255,255,0	1/1:255,177,0	1/1:255,255,0	0/1:255,0,255	1/1:255,255,0	1/1:255,199,0	1/1:255,202,0	1/1:255,190,0	0/1:255,0,255	1/1:255,169,0	1/1:255,255,0	1/1:255,255,0	1/1:255,250,0	1/1:255,217,0	0/1:255,0,255	1/1:255,227,0	0/1:255,0,255	1/1:255,255,0	0/1:255,0,255	1/1:255,196,0	1/1:255,250,0	1/1:255,255,0	1/1:255,250,0	1/1:255,255,0	1/1:255,255,0	1/1:255,229,0	1/1:255,154,0	1/1:255,169,0	1/1:255,255,0	0/1:255,0,255	1/1:255,255,0	1/1:255,141,0	1/1:255,255,0	0/1:255,0,255	1/1:255,111,0	0/1:255,0,255	0/1:239,0,255	1/1:255,96,0	0/1:255,0,255	1/1:255,66,0	0/1:211,0,255	1/1:255,78,0	1/1:255,193,0	0/1:255,0,255
9_58668865	Idel	A	NA	30.733	GT	NA	NA	NA	0/0	NA	NA	NA	NA	0/0	NA	0/0	NA	NA	NA	0/0	0/0	0/0	NA	0/0	NA	NA	NA	NA	NA	0/0	NA	NA	NA	NA	0/0	NA	NA	NA	0/0	NA	0/0	0/0	NA	0/0	NA	0/0	NA	NA	0/0
9_71450749	should call 71450748
9_72115536	Idel	A	C,T	228	GT:PL	1/1:255,255,0,.,.,.	1/1:255,255,0,.,.,.	1/2:255,255,255,255,0,255	2/1:255,255,255,255,0,255	1/1:255,255,0,.,.,.	./.:.	2/1:255,255,255,255,0,255	2/1:255,255,255,255,0,255	2/1:255,255,255,255,0,255	2/1:255,255,255,255,0,255	./.:.	2/1:255,255,255,255,0,255	2/1:255,255,255,255,0,255	1/2:255,255,255,255,0,255	1/1:255,255,0,.,.,.	1/1:255,255,0,.,.,.	2/1:255,255,255,255,0,255	2/1:255,255,255,255,0,255	1/2:255,255,255,255,0,255	2/1:255,255,255,255,0,255	2/1:255,255,255,255,0,255	1/2:255,255,255,255,0,255	1/1:255,255,0,.,.,.	./.:.	1/2:255,255,255,255,0,255	1/1:255,255,0,.,.,.	1/1:255,255,0,.,.,.	2/1:255,255,255,255,0,255	./.:.	2/1:255,255,255,255,0,255	1/1:255,255,0,.,.,.	1/2:255,255,255,255,0,255	1/2:255,255,255,255,0,255	2/1:255,255,255,255,0,255	1/2:255,255,255,255,0,255	1/1:255,255,0,.,.,.	1/1:255,255,0,.,.,.	1/2:255,255,255,255,0,255	2/1:255,255,255,255,0,255	./.:.	1/2:255,255,255,255,0,255	1/1:255,255,0,.,.,.	1/1:255,255,0,.,.,.	2/1:255,255,255,255,0,255
9_72115536	Idel	A	T	225	GT:PL	./.:.	./.:.	./.:.	./.:.	./.:.	1/1:255,255,0	./.:.	./.:.	./.:.	./.:.	1/1:255,255,0	./.:.	./.:.	./.:.	./.:.	./.:.	./.:.	./.:.	./.:.	./.:.	./.:.	./.:.	./.:.	1/1:255,255,0	./.:.	./.:.	./.:.	./.:.	1/1:255,255,0	./.:.	./.:.	./.:.	./.:.	./.:.	./.:.	./.:.	./.:.	./.:.	./.:.	1/1:255,255,0	./.:.	./.:.	./.:.	./.:.
X_140153611	Idel	AAC	A	285	GT:PL	0/0:.	0/0:.	0/0:.	./.:.	0/0:.	0/0:.	./.:.	0/0:.	0/0:.	0/0:.	0/0:.	./.:.	0/0:.	./.:.	0/0:.	0/0:.	0/0:.	0/0:.	./.:.	0/0:.	./.:.	0/1:122,0,212	0/0:.	./.:.	./.:.	0/0:.	0/0:.	0/0:.	./.:.	0/0:.	0/0:.	./.:.	0/0:.	0/0:.	0/0:.	0/0:.	1/1:52,3,0	0/0:.	./.:.	./.:.	0/0:.	0/0:.	0/0:.	./.:.
X_140153611	Idel	A	NA	285	GT	NA	NA	NA	NA	NA	NA	NA	NA	NA	NA	NA	NA	NA	NA	NA	NA	NA	NA	NA	NA	NA	0/0	NA	NA	NA	NA	NA	NA	NA	NA	NA	NA	NA	NA	NA	NA	0/0	NA	NA	NA	NA	NA	NA	NA
X_140217311	Idel	T	G	285	GT:PL	0/0:.	0/0:.	0/0:.	0/0:.	0/0:.	0/0:.	0/0:.	0/0:.	0/0:.	0/0:.	1/1:255,255,0	0/0:.	1/1:255,112,0	0/0:.	1/1:255,174,0	0/0:.	0/0:.	0/0:.	0/0:.	0/0:.	0/0:.	0/0:.	0/0:.	0/0:.	0/0:.	0/0:.	0/0:.	0/0:.	0/0:.	0/0:.	0/0:.	0/0:.	0/0:.	1/1:255,238,0	0/0:.	1/1:255,255,0	0/0:.	1/1:255,162,0	0/0:.	0/0:.	1/1:255,148,0	0/0:.	1/1:255,44,0	0/0:.
X_140217311	Idel	T	NA	30.0764	GT	NA	0/0	0/0	NA	NA	0/0	NA	0/0	NA	0/0	NA	NA	NA	NA	NA	0/0	0/0	0/0	NA	0/0	NA	0/0	0/0	NA	NA	NA	0/0	0/0	NA	NA	0/0	NA	NA	NA	0/0	NA	NA	NA	NA	NA	NA	0/0	NA	NA
[truncated: 12 more columns]
