# Supplementary material for: Evaluating the Efficacy of Target Capture Sequencing for Genotyping in Cattle
Source: Genes (Basel). 2024 Sep 18;15(9):1218. doi: 10.3390/genes15091218 (PMC11431841; doi:10.3390/genes15091218)
Supplement: Supplementary file 1 [file genes-15-01218-s001.zip › Probe_capture_paper_supplementary_files_20240910/Sub_Tables/Table_S11_Sum_concordance_SNPs_wise_Versa50K_56_37130.csv]

snps	match_w_snpchip	nomatch_w_snpchip	n_sample_failed_CHIP	n_sample_failed_WGS	squared_R
10_41893	55	0	1	0	NA
10_442128	56	0	0	0	1
10_866862	56	0	0	0	1
10_1034726	39	13	4	0	0.064235294
10_1093739	56	0	0	0	1
10_1126666	55	0	1	0	NA
10_1248827	56	0	0	0	1
10_1783418	56	0	0	0	1
10_1873339	56	0	0	0	1
10_1978315	55	0	1	0	0.993810445
10_1989461	56	0	0	0	1
10_2013047	56	0	0	0	1
10_2120126	55	0	1	0	0.984090909
10_2290464	55	0	1	0	NA
10_2294822	56	0	0	0	1
10_2312674	41	0	15	0	0.743902439
10_2335938	56	0	0	0	1
10_2361595	55	0	1	0	0.995041322
10_2445414	56	0	0	0	1
10_2617295	53	1	2	0	0.925641026
10_2640887	56	0	0	0	1
10_2777001	55	0	1	0	0.957689465
10_2847964	55	0	1	0	0.994721408
10_2873749	56	0	0	0	1
10_2898111	54	0	2	0	0.96969697
10_3154027	56	0	0	0	1
10_3250458	56	0	0	0	1
10_3274229	54	0	2	0	0.965646806
10_3281952	56	0	0	0	1
10_3308836	56	0	0	0	1
10_3343140	56	0	0	0	1
10_3389908	54	0	2	0	NA
10_3428773	56	0	0	0	1
10_3465975	56	0	0	0	1
10_3488689	56	0	0	0	1
10_3530555	56	0	0	0	1
10_3581852	56	0	0	0	1
10_3640011	56	0	0	0	1
10_3691643	55	0	1	0	0.848484848
10_3749763	18	37	1	0	0.987215218
10_3760932	56	0	0	0	1
10_3804091	55	0	1	0	0.949898388
10_3948572	56	0	0	0	1
10_3991135	56	0	0	0	1
10_4081718	55	0	1	0	NA
10_4255382	16	40	0	0	1
10_4340696	56	0	0	0	1
10_4383927	56	0	0	0	1
10_4415581	56	0	0	0	1
10_4534148	54	2	0	0	0.901766745
10_4558967	56	0	0	0	1
10_4610367	56	0	0	0	1
10_4742149	56	0	0	0	1
10_4766547	56	0	0	0	1
10_4802611	56	0	0	0	1
10_4854061	56	0	0	0	1
10_4882326	54	0	2	0	0.927875244
10_4888243	56	0	0	0	1
10_4915750	56	0	0	0	1
10_4968122	55	0	1	0	NA
10_5115850	56	0	0	0	1
10_5181718	56	0	0	0	1
10_5264150	56	0	0	0	1
10_5502939	56	0	0	0	1
10_5540505	53	1	2	0	0.881265485
10_5598788	56	0	0	0	1
10_5654720	56	0	0	0	1
10_5767015	56	0	0	0	1
10_5908521	56	0	0	0	1
10_5934534	56	0	0	0	1
10_5977547	56	0	0	0	1
10_6096967	55	0	1	0	0.992074592
10_6125786	56	0	0	0	1
10_6224953	55	0	1	0	0.961616162
10_6243331	56	0	0	0	1
10_6327798	56	0	0	0	1
10_6373370	56	0	0	0	1
10_6378004	56	0	0	0	1
10_6413192	56	0	0	0	1
10_6443750	56	0	0	0	1
10_6476252	56	0	0	0	1
10_6543434	56	0	0	0	1
10_6621061	46	10	0	0	0.3
10_6669494	56	0	0	0	1
10_6683566	56	0	0	0	1
10_6775423	56	0	0	0	1
10_6804435	56	0	0	0	1
10_7025392	53	1	2	0	0.795716639
10_7082683	56	0	0	0	1
10_7136112	56	0	0	0	1
10_7389647	56	0	0	0	1
10_7452486	56	0	0	0	1
10_7490264	56	0	0	0	1
10_7513067	56	0	0	0	1
10_7548661	56	0	0	0	1
10_7601332	56	0	0	0	1
10_7652531	54	0	2	0	0.995555556
10_7729010	56	0	0	0	1
10_7791755	56	0	0	0	1
10_7894323	55	0	1	0	0.986837591
10_7943252	56	0	0	0	1
10_7961425	55	0	1	0	NA
10_8169386	26	30	0	0	NA
10_8204943	56	0	0	0	1
10_8232496	1	12	1	42	0.082871158
10_8255705	56	0	0	0	1
10_8306501	56	0	0	0	1
10_8331353	41	13	0	2	0.651021658
10_8371239	56	0	0	0	1
10_8391776	54	0	2	0	0.902197706
10_8394690	56	0	0	0	1
10_8553040	55	0	1	0	0.997818182
10_8651896	53	0	3	0	0.926067643
10_8675119	56	0	0	0	1
10_8778914	55	0	1	0	0.99477534
10_8846461	54	0	2	0	0.99313425
10_9046865	56	0	0	0	1
10_9177305	56	0	0	0	1
10_9339256	53	0	3	0	0.988392644
10_9443148	56	0	0	0	1
10_9672265	56	0	0	0	1
10_9714655	56	0	0	0	1
10_9761530	52	0	4	0	0.905594406
10_9789845	56	0	0	0	1
10_9821501	54	0	2	0	0.96344086
10_9900839	56	0	0	0	1
10_10072183	56	0	0	0	1
10_10080112	55	0	1	0	0.999572751
10_10195901	55	0	1	0	NA
10_10322831	53	0	0	3	NA
10_10325495	56	0	0	0	1
10_10385233	56	0	0	0	1
10_10428184	56	0	0	0	1
10_10472494	56	0	0	0	1
10_10524009	56	0	0	0	1
10_10585717	52	2	2	0	0.812517781
10_10659761	56	0	0	0	1
10_10680671	56	0	0	0	1
10_10761181	56	0	0	0	1
10_10930797	56	0	0	0	1
10_10955343	56	0	0	0	1
10_11057392	55	0	1	0	0.988429752
10_11077620	56	0	0	0	1
10_11154893	55	0	1	0	0.999452721
10_11177371	56	0	0	0	1
10_11215414	55	0	1	0	0.999605086
10_11399500	53	0	3	0	0.94981935
10_11419926	56	0	0	0	1
10_11434123	56	0	0	0	1
10_11484520	56	0	0	0	1
10_11593666	56	0	0	0	1
10_11654004	56	0	0	0	1
10_11680324	56	0	0	0	1
10_11707725	56	0	0	0	1
10_11857893	50	3	0	3	0.799885461
10_11899342	56	0	0	0	1
10_12020216	56	0	0	0	1
10_12059178	30	13	0	13	0.50662199
10_12085703	56	0	0	0	1
10_12200563	56	0	0	0	1
10_12224784	56	0	0	0	1
10_12249649	56	0	0	0	1
10_12272932	56	0	0	0	1
10_12350996	56	0	0	0	1
10_12386269	56	0	0	0	1
10_12486527	56	0	0	0	1
10_12545495	0	56	0	0	NA
10_12659662	56	0	0	0	1
10_12724329	56	0	0	0	1
10_12749231	52	1	3	0	NA
10_12761429	56	0	0	0	1
10_12790971	56	0	0	0	1
10_12811173	56	0	0	0	1
10_12812193	54	0	2	0	0.995555556
10_12834288	56	0	0	0	1
10_12870180	50	0	6	0	NA
10_12897944	56	0	0	0	1
10_12910325	50	0	6	0	0.9604
10_12922313	56	0	0	0	1
10_12992411	56	0	0	0	1
10_13016466	56	0	0	0	1
10_13038512	56	0	0	0	1
10_13040145	56	0	0	0	1
10_13124380	55	0	1	0	0.983595692
10_13162750	56	0	0	0	1
10_13239142	56	0	0	0	1
10_13268829	56	0	0	0	1
10_13290627	56	0	0	0	1
10_13386617	56	0	0	0	1
10_13408067	56	0	0	0	1
10_13436362	56	0	0	0	1
10_13463275	56	0	0	0	1
10_13468604	56	0	0	0	1
10_13504421	56	0	0	0	1
10_13551128	56	0	0	0	1
10_13567343	55	0	1	0	0.925619835
10_13641088	54	0	2	0	NA
10_13684162	56	0	0	0	1
10_13704613	56	0	0	0	1
10_13737253	56	0	0	0	1
10_13758980	56	0	0	0	1
10_13822864	56	0	0	0	1
10_13852686	55	0	1	0	0.954545455
10_13909586	56	0	0	0	1
10_13932162	55	0	1	0	0.997075833
10_14063148	56	0	0	0	1
10_14097896	56	0	0	0	1
10_14129663	54	1	1	0	0.949084417
10_14200836	55	0	1	0	0.959886806
10_14288475	55	0	1	0	0.959886806
10_14327969	56	0	0	0	1
10_14388574	56	0	0	0	1
10_14392278	54	0	2	0	NA
10_14424153	56	0	0	0	1
10_14514931	56	0	0	0	1
10_14554414	56	0	0	0	1
10_14562182	56	0	0	0	1
10_14574453	56	0	0	0	1
10_14616020	56	0	0	0	1
10_14638720	38	4	14	0	0.479302832
10_14680950	56	0	0	0	1
10_14720037	48	3	1	4	0.82105004
10_15051277	54	0	2	0	0.998297148
10_15072778	56	0	0	0	1
10_15102064	56	0	0	0	1
10_15126517	56	0	0	0	1
10_15228026	55	0	1	0	0.975038521
10_15262140	56	0	0	0	1
10_15287468	56	0	0	0	1
10_15298290	56	0	0	0	1
10_15333419	56	0	0	0	1
10_15357040	24	29	3	0	0.983821091
10_15413589	56	0	0	0	1
10_15459816	55	0	1	0	0.996969697
10_15492812	56	0	0	0	1
10_15577727	56	0	0	0	1
10_15707389	56	0	0	0	1
10_15806087	56	0	0	0	1
10_15849166	56	0	0	0	1
10_15878155	54	0	2	0	0.999760364
10_15935671	55	0	1	0	0.994803138
10_16117231	55	0	1	0	0.999326599
10_16140054	56	0	0	0	1
10_16162053	56	0	0	0	1
10_16207824	55	0	1	0	NA
10_16326848	56	0	0	0	1
10_16432723	56	0	0	0	1
10_16460889	56	0	0	0	1
10_16527024	54	0	2	0	NA
10_16548361	56	0	0	0	1
10_16569032	56	0	0	0	1
10_16606724	56	0	0	0	1
10_16686511	55	0	1	0	0.987788331
10_16738622	56	0	0	0	1
10_16767265	50	1	5	0	0.897911481
10_16808395	52	0	4	0	0.873819163
10_16854458	55	0	1	0	NA
10_16875097	55	0	1	0	0.921454545
10_16896395	54	0	2	0	0.980676329
10_16903570	56	0	0	0	1
10_17100439	56	0	0	0	1
10_17127861	51	0	5	0	0.909487027
10_17153584	56	0	0	0	1
10_17243680	55	0	1	0	NA
10_17285198	55	0	1	0	NA
10_17312223	56	0	0	0	1
10_17407918	56	0	0	0	1
10_17528963	56	0	0	0	1
10_17557149	56	0	0	0	1
10_17655576	56	0	0	0	1
10_17683504	56	0	0	0	1
10_17730891	55	0	1	0	0.995555556
10_17834362	56	0	0	0	1
10_17867003	56	0	0	0	1
10_18041832	56	0	0	0	1
10_18115876	56	0	0	0	1
10_18150690	55	0	1	0	0.991258741
10_18175151	55	0	1	0	0.978842975
10_18178531	56	0	0	0	1
10_18230679	56	0	0	0	1
10_18251738	56	0	0	0	1
10_18395377	56	0	0	0	1
10_18420234	55	0	1	0	0.994740195
10_18442011	56	0	0	0	1
10_18457538	55	0	1	0	NA
10_18492108	56	0	0	0	1
10_18519852	56	0	0	0	1
10_18630194	56	0	0	0	1
10_18811354	2	39	0	15	NA
10_18882288	56	0	0	0	1
10_18921165	56	0	0	0	1
10_18955979	56	0	0	0	1
10_18983183	55	0	1	0	0.97677505
10_19017657	53	1	2	0	0.914362674
10_19053897	56	0	0	0	1
10_19121922	56	0	0	0	1
10_19301043	56	0	0	0	1
10_19405189	56	0	0	0	1
10_19494672	54	1	1	0	0.885375494
10_19565941	56	0	0	0	1
10_19591280	56	0	0	0	1
10_19721672	55	0	1	0	0.989771704
10_19793211	54	1	1	0	1.28E-32
10_19871847	52	1	3	0	0.489879931
10_19924813	55	0	1	0	0.996969697
10_19950788	56	0	0	0	1
10_19983931	56	0	0	0	1
10_19987360	53	0	3	0	0.970467596
10_20030762	56	0	0	0	1
10_20146107	56	0	0	0	1
10_20203040	56	0	0	0	1
10_20229329	56	0	0	0	1
10_20322987	54	1	1	0	0.854545455
10_20359799	56	0	0	0	1
10_20388692	55	0	1	0	0.981917808
10_20395030	56	0	0	0	1
10_20401534	55	0	1	0	NA
10_20498087	55	0	1	0	0.99682136
10_20580094	56	0	0	0	1
10_20636156	56	0	0	0	1
10_20667710	55	0	1	0	0.997598628
10_20693677	56	0	0	0	1
10_20825102	56	0	0	0	1
10_20864912	56	0	0	0	1
10_20899486	56	0	0	0	1
10_21053074	56	0	0	0	1
10_21131661	56	0	0	0	1
10_21169216	56	0	0	0	1
10_21198154	56	0	0	0	1
10_21199577	56	0	0	0	1
10_21225382	56	0	0	0	1
10_21274787	56	0	0	0	1
10_21329317	54	0	2	0	NA
10_21342629	53	0	3	0	NA
10_21374093	0	0	0	56	NA
10_21374094	0	0	0	56	NA
10_21552526	56	0	0	0	1
10_21571180	54	0	2	0	0.945402299
10_21604877	56	0	0	0	1
10_21698931	56	0	0	0	1
10_21769407	53	0	3	0	0.996144157
10_21816199	56	0	0	0	1
10_21865155	56	0	0	0	1
10_22056376	55	0	1	0	0.988155009
10_22159072	34	16	0	6	0.722736156
10_22190416	56	0	0	0	1
10_22738750	51	1	3	1	NA
10_22901733	56	0	0	0	1
10_24480627	53	0	2	1	NA
10_25706139	55	1	0	0	0.490909091
10_25732248	56	0	0	0	1
10_25930288	52	2	1	1	0.714941955
10_25972663	49	3	0	4	0.848425677
10_26079224	54	0	2	0	0.964371779
10_26141254	56	0	0	0	1
10_26289588	56	0	0	0	1
10_26325867	56	0	0	0	1
10_26406685	56	0	0	0	1
10_26431631	55	0	1	0	0.987578465
10_26527257	56	0	0	0	1
10_26553874	56	0	0	0	1
10_26728855	56	0	0	0	1
10_26767851	56	0	0	0	1
10_26769109	56	0	0	0	1
10_26797848	53	0	3	0	0.993207547
10_26826138	55	1	0	0	0.964960913
10_26852413	56	0	0	0	1
10_26885064	56	0	0	0	1
10_26929817	55	0	1	0	0.985858586
10_27035295	56	0	0	0	1
10_27098905	56	0	0	0	1
10_27126629	56	0	0	0	1
10_27143896	53	2	0	1	0.878584276
10_27228918	56	0	0	0	1
10_27299922	56	0	0	0	1
10_27421233	56	0	0	0	1
10_27461406	56	0	0	0	1
10_27589941	56	0	0	0	1
10_27606965	56	0	0	0	1
10_27644999	56	0	0	0	1
10_27848264	55	1	0	0	0.924731774
10_27975098	54	0	2	0	NA
10_28070182	56	0	0	0	1
10_28107637	56	0	0	0	1
10_28147620	55	0	1	0	0.981222057
10_28172262	56	0	0	0	1
10_28203009	56	0	0	0	1
10_28231304	56	0	0	0	1
10_28397659	56	0	0	0	1
10_28435750	55	1	0	0	0.955837826
10_28475700	54	2	0	0	0.887105204
10_28508237	50	3	0	3	0.865824412
10_28548872	55	0	1	0	0.97235125
10_28576348	56	0	0	0	1
10_28624573	56	0	0	0	1
10_28703125	56	0	0	0	1
10_28751801	56	0	0	0	1
10_28781938	56	0	0	0	1
10_28838152	56	0	0	0	1
10_28889886	56	0	0	0	1
10_28970257	56	0	0	0	1
10_29028329	56	0	0	0	1
10_29117018	56	0	0	0	1
10_29145709	56	0	0	0	1
10_29237179	56	0	0	0	1
10_29278086	56	0	0	0	1
10_29339622	55	0	1	0	0.999715731
10_29375348	56	0	0	0	1
10_29499473	56	0	0	0	1
10_29538245	54	0	2	0	0.984002662
10_29644914	54	0	2	0	0.932916853
10_29666412	56	0	0	0	1
10_29681194	54	0	2	0	0.94962963
10_29751813	47	4	0	5	0.82572729
10_29764248	51	0	5	0	0.867386008
10_29778980	56	0	0	0	1
10_29787321	56	0	0	0	1
10_29836917	56	0	0	0	1
10_30265387	56	0	0	0	1
10_30367930	56	0	0	0	1
10_30632538	56	0	0	0	1
10_30774096	45	9	1	1	0.627783408
10_30852279	56	0	0	0	1
10_31043847	55	0	1	0	0.985713224
10_31263888	56	0	0	0	1
10_31326738	56	0	0	0	1
10_31364551	56	0	0	0	1
10_31393400	56	0	0	0	1
10_31442937	56	0	0	0	1
10_31464687	55	0	1	0	NA
10_31526298	56	0	0	0	1
10_31574360	56	0	0	0	1
10_31659230	56	0	0	0	1
10_31692125	56	0	0	0	1
10_31718337	56	0	0	0	1
10_31735444	56	0	0	0	1
10_31790948	56	0	0	0	1
10_31838388	56	0	0	0	1
10_31862631	5	0	51	0	0.060215054
10_31874909	56	0	0	0	1
10_32072313	55	0	1	0	0.95030303
10_32221643	56	0	0	0	1
10_32260224	51	3	2	0	0.787730037
10_32295516	56	0	0	0	1
10_32342553	56	0	0	0	1
10_32389035	56	0	0	0	1
10_32409981	55	1	0	0	0.965984598
10_32485711	53	0	3	0	0.870346244
10_32518725	56	0	0	0	1
10_32552069	54	0	2	0	NA
10_32572295	54	0	2	0	0.938271605
10_32677973	56	0	0	0	1
10_32715286	55	0	1	0	0.998411297
10_32723395	56	0	0	0	1
10_32742927	56	0	0	0	1
10_32771627	56	0	0	0	1
10_32796943	56	0	0	0	1
10_32817478	56	0	0	0	1
10_32834304	54	0	2	0	0.99382716
10_32930297	53	0	3	0	0.984150943
10_33042660	56	0	0	0	1
10_33047074	56	0	0	0	1
10_33135240	55	0	1	0	NA
10_33326613	56	0	0	0	1
10_33385244	56	0	0	0	1
10_33496117	55	0	1	0	0.988003749
10_33736444	56	0	0	0	1
10_33860402	56	0	0	0	1
10_33877992	56	0	0	0	1
10_33909902	54	0	2	0	0.970236027
10_33946944	5	0	51	0	NA
10_33998082	56	0	0	0	1
10_34042986	55	0	1	0	0.95828877
10_34084113	56	0	0	0	1
10_34109824	56	0	0	0	1
10_34177317	56	0	0	0	1
10_34383915	52	0	4	0	0.943531469
10_34407598	55	0	1	0	0.988730278
10_34438367	56	0	0	0	1
10_34459706	55	0	1	0	0.916363636
10_34524821	56	0	0	0	1
10_34551383	55	0	1	0	0.98
10_34603750	56	0	0	0	1
10_34637715	1	53	2	0	0.999326599
10_34705386	53	1	2	0	NA
10_34907534	56	0	0	0	1
10_35048321	56	0	0	0	1
10_35104530	56	0	0	0	1
10_35212871	54	2	0	0	0.852830057
10_35248762	55	0	1	0	0.978842975
10_35269105	56	0	0	0	1
10_35312701	53	0	3	0	0.966713602
10_35715283	56	0	0	0	1
10_35828126	56	0	0	0	1
10_35903273	56	0	0	0	1
10_36065111	56	0	0	0	1
10_36128128	55	0	1	0	0.998039102
10_36131687	56	0	0	0	1
10_36253722	56	0	0	0	1
10_36374166	56	0	0	0	1
10_36436030	56	0	0	0	1
10_36465813	56	0	0	0	1
10_36486868	56	0	0	0	1
10_36545238	56	0	0	0	1
10_36572426	56	0	0	0	1
10_36626462	56	0	0	0	1
10_36665562	54	0	2	0	NA
10_36807581	48	3	0	5	0.801370731
10_36835619	55	0	1	0	0.96836624
10_36946284	55	0	1	0	NA
10_37022108	56	0	0	0	1
10_37055538	56	0	0	0	1
10_37290812	56	0	0	0	1
10_37319439	56	0	0	0	1
10_37352437	54	0	2	0	0.953623188
10_37556648	55	1	0	0	0.951544037
10_37585584	56	0	0	0	1
10_37594262	56	0	0	0	1
10_37633973	56	0	0	0	1
10_37656583	56	0	0	0	1
10_37709985	54	1	1	0	0.949062422
10_37754495	56	0	0	0	1
10_37836009	56	0	0	0	1
10_37852123	56	0	0	0	1
10_37879727	56	0	0	0	1
10_37924658	55	0	1	0	0.999627252
10_37940620	0	55	1	0	NA
10_37952506	56	0	0	0	1
10_37971937	56	0	0	0	1
10_37995157	55	0	1	0	0.986911815
10_38026306	56	0	0	0	1
10_38048013	56	0	0	0	1
10_38097257	56	0	0	0	1
10_38140855	56	0	0	0	1
10_38424075	56	0	0	0	1
10_38727661	56	0	0	0	1
10_38750938	56	0	0	0	1
10_38884419	56	0	0	0	1
10_38909882	52	0	1	3	NA
10_38940103	56	0	0	0	1
10_38960381	56	0	0	0	1
10_38986604	56	0	0	0	1
10_39035263	56	0	0	0	1
10_39440841	37	15	2	2	0.439053557
10_39607613	56	0	0	0	1
10_39702260	55	0	1	0	0.993808354
10_39883306	56	0	0	0	1
10_40088313	56	0	0	0	1
10_40109742	56	0	0	0	1
10_40135969	56	0	0	0	1
10_40294545	55	0	1	0	NA
10_40335047	56	0	0	0	1
10_40357081	55	0	1	0	0.985337243
10_40411179	50	6	0	0	0.832438479
10_40439522	30	0	0	26	NA
10_40460414	56	0	0	0	1
10_40521002	56	0	0	0	1
10_40557575	56	0	0	0	1
10_40593671	56	0	0	0	1
10_40613714	56	0	0	0	1
10_40635196	8	20	1	27	0.108326549
10_40720260	56	0	0	0	1
10_41203784	56	0	0	0	1
10_41300000	55	0	1	0	NA
10_41389231	56	0	0	0	1
10_41411057	56	0	0	0	1
10_41446476	55	0	1	0	0.995420675
10_41514241	56	0	0	0	1
10_41570170	56	0	0	0	1
10_41672195	54	0	2	0	0.925793493
10_41790011	56	0	0	0	1
10_41812396	49	0	0	7	NA
10_41849457	56	0	0	0	1
10_42141669	55	1	0	0	0.963602088
10_42189473	56	0	0	0	1
10_42217845	56	0	0	0	1
10_42264196	56	0	0	0	1
10_42305962	56	0	0	0	1
10_42333688	56	0	0	0	1
10_42432658	56	0	0	0	1
10_42533694	55	0	1	0	0.999669421
10_42555055	56	0	0	0	1
10_42670826	56	0	0	0	1
10_42723952	54	0	2	0	NA
10_42747456	56	0	0	0	1
10_42796747	55	0	1	0	0.933333333
10_42862459	55	0	1	0	0.990513834
10_43272273	29	26	0	1	0.406743229
10_43773196	56	0	0	0	1
10_43811326	56	0	0	0	1
10_43865925	49	0	0	7	NA
10_43982050	56	0	0	0	1
10_44006781	56	0	0	0	1
10_44040387	56	0	0	0	1
10_44065746	56	0	0	0	1
10_44082049	56	0	0	0	1
10_44143863	56	0	0	0	1
10_44209604	56	0	0	0	1
10_44289495	56	0	0	0	1
10_44329584	56	0	0	0	1
10_44445350	56	0	0	0	1
10_44481175	56	0	0	0	1
10_44521573	56	0	0	0	1
10_44556318	56	0	0	0	1
10_44601357	31	25	0	0	1
10_44636793	55	0	1	0	0.976806939
10_44670552	56	0	0	0	1
10_44694452	56	0	0	0	1
10_44725582	52	0	4	0	NA
10_44733798	44	0	12	0	0.984562607
10_44773388	55	1	0	0	NA
10_44821159	56	0	0	0	1
10_44847319	56	0	0	0	1
10_44868505	55	0	1	0	0.981655116
10_44899012	56	0	0	0	1
10_44911852	56	0	0	0	1
10_45034945	56	0	0	0	1
10_45069536	56	0	0	0	1
10_45207315	56	0	0	0	1
10_45237046	56	0	0	0	1
10_45268481	56	0	0	0	1
10_45323831	56	0	0	0	1
10_45387461	56	0	0	0	1
10_45506957	56	0	0	0	1
10_45531280	56	0	0	0	1
10_45736518	50	3	1	2	0.810874531
10_45765180	56	0	0	0	1
10_45834171	56	0	0	0	1
10_45941254	56	0	0	0	1
10_46022642	54	0	2	0	0.942760943
10_46108878	56	0	0	0	1
10_46151655	56	0	0	0	1
10_46282142	56	0	0	0	1
10_46388294	56	0	0	0	1
10_46450370	56	0	0	0	1
10_46486647	56	0	0	0	1
10_46508754	25	31	0	0	1
10_46638835	46	1	9	0	0.601139977
10_46665928	56	0	0	0	1
10_46694410	54	1	1	0	NA
10_46729918	56	0	0	0	1
10_47064526	47	1	8	0	0.894910041
10_47091630	56	0	0	0	1
10_47174234	56	0	0	0	1
10_47197199	56	0	0	0	1
10_47220610	56	0	0	0	1
10_47309122	56	0	0	0	1
10_47341730	56	0	0	0	1
10_47374058	56	0	0	0	1
10_47406215	56	0	0	0	1
10_47508914	56	0	0	0	1
10_47601270	56	0	0	0	1
10_47664187	55	0	1	0	0.993272171
10_47689396	56	0	0	0	1
10_47721937	55	0	1	0	0.999984526
10_47751227	56	0	0	0	1
10_47782815	56	0	0	0	1
10_47806511	56	0	0	0	1
10_47924420	56	0	0	0	1
10_47945151	53	1	2	0	NA
10_48110941	55	0	1	0	0.999326599
10_48225546	55	0	1	0	0.980638241
10_48303587	56	0	0	0	1
10_48391115	56	0	0	0	1
10_48541387	56	0	0	0	1
10_48603725	54	0	2	0	0.994612795
10_48647362	56	0	0	0	1
10_48684692	56	0	0	0	1
10_48728214	56	0	0	0	1
10_48807318	56	0	0	0	1
10_48837583	56	0	0	0	1
10_48905166	56	0	0	0	1
10_48926752	56	0	0	0	1
10_48958465	56	0	0	0	1
10_49013809	13	43	0	0	1
10_49058682	55	0	1	0	0.954545455
10_49097110	56	0	0	0	1
10_49104280	56	0	0	0	1
10_49132397	56	0	0	0	1
10_49165345	56	0	0	0	1
10_49237160	56	0	0	0	1
10_49319621	55	0	1	0	0.988957311
10_49394110	56	0	0	0	1
10_49480741	56	0	0	0	1
10_49503411	56	0	0	0	1
10_49569157	55	0	1	0	0.994721408
10_49594273	56	0	0	0	1
10_49631045	56	0	0	0	1
10_49656226	53	1	2	0	0.49023569
10_49749367	56	0	0	0	1
10_49856100	56	0	0	0	1
10_49889790	56	0	0	0	1
10_49981642	56	0	0	0	1
10_50033112	56	0	0	0	1
10_50185229	56	0	0	0	1
10_50213424	56	0	0	0	1
10_50282066	56	0	0	0	1
10_50353345	56	0	0	0	1
10_50387217	56	0	0	0	1
10_50407755	56	0	0	0	1
10_50412256	56	0	0	0	1
10_50537966	56	0	0	0	1
10_50543076	55	0	1	0	0.995083886
10_50603674	56	0	0	0	1
10_50680586	44	4	1	7	0.634074367
10_50705459	56	0	0	0	1
10_50709147	56	0	0	0	1
10_50747119	56	0	0	0	1
10_50789886	55	0	1	0	0.95789028
10_50918709	56	0	0	0	1
10_51001410	56	0	0	0	1
10_51037416	56	0	0	0	1
10_51104105	56	0	0	0	1
10_51133677	56	0	0	0	1
10_51155876	56	0	0	0	1
10_51224528	56	0	0	0	1
10_51307984	56	0	0	0	1
10_51438567	56	0	0	0	1
10_51502722	48	0	0	8	NA
10_51558941	56	0	0	0	1
10_51657226	56	0	0	0	1
10_51679374	56	0	0	0	1
10_51715026	56	0	0	0	1
10_51775341	56	0	0	0	1
10_51807323	56	0	0	0	1
10_51850642	56	0	0	0	1
10_51892644	56	0	0	0	1
10_51918601	56	0	0	0	1
10_52011775	56	0	0	0	1
10_52033595	56	0	0	0	1
10_52086383	55	0	1	0	0.961616162
10_52166976	56	0	0	0	1
10_52220883	55	0	1	0	0.999326599
10_52244274	56	0	0	0	1
10_52442733	55	0	1	0	0.975731942
10_52464256	56	0	0	0	1
10_52506582	56	0	0	0	1
10_52606823	54	0	2	0	NA
10_52629991	56	0	0	0	1
10_52714589	56	0	0	0	1
10_52755698	56	0	0	0	1
10_52781919	56	0	0	0	1
10_52836817	56	0	0	0	1
10_52860808	56	0	0	0	1
10_52884624	56	0	0	0	1
10_52911993	56	0	0	0	1
10_52998549	56	0	0	0	1
10_53041455	56	0	0	0	1
10_53080510	56	0	0	0	1
10_53169423	54	0	2	0	0.998991209
10_53226361	46	2	0	8	NA
10_53351901	54	0	2	0	0.998991209
10_53454128	55	0	1	0	0.999504775
10_53560658	54	0	2	0	0.997903564
10_53661155	56	0	0	0	1
10_53904445	56	0	0	0	1
10_53987232	48	0	4	4	0.887031956
10_54012929	56	0	0	0	1
10_54132987	53	0	3	0	0.946140652
10_54181848	56	0	0	0	1
10_54206302	56	0	0	0	1
10_54341869	56	0	0	0	1
10_54485911	56	0	0	0	1
10_54514075	56	0	0	0	1
10_54557845	56	0	0	0	1
10_54635388	56	0	0	0	1
10_54687920	56	0	0	0	1
10_54719607	56	0	0	0	1
10_54735314	56	0	0	0	1
10_54829993	56	0	0	0	1
10_54885960	54	0	2	0	NA
10_55020216	56	0	0	0	1
10_55105762	56	0	0	0	1
10_55323184	56	0	0	0	1
10_55378200	56	0	0	0	1
10_55422184	2	33	0	21	NA
10_55510249	56	0	0	0	1
10_55591993	46	6	1	3	0.703081428
10_55611885	55	1	0	0	0.960514561
10_55639027	56	0	0	0	1
10_55678689	55	0	1	0	NA
10_55805448	56	0	0	0	1
10_55928939	56	0	0	0	1
10_55993255	56	0	0	0	1
10_56071742	50	0	0	6	NA
10_56093653	56	0	0	0	1
10_56267173	56	0	0	0	1
10_56304161	54	2	0	0	0.924364456
10_56325260	56	0	0	0	1
10_56464919	56	0	0	0	1
10_56582627	55	0	1	0	0.985858586
10_56792715	55	0	1	0	0.996121212
10_56924485	56	0	0	0	1
10_56946611	56	0	0	0	1
10_57094055	56	0	0	0	1
10_57131487	56	0	0	0	1
10_57410769	56	0	0	0	1
10_57518113	56	0	0	0	1
10_57588822	56	0	0	0	1
10_57634236	56	0	0	0	1
10_57665215	56	0	0	0	1
10_57785044	56	0	0	0	1
10_57786593	56	0	0	0	1
10_57832918	54	1	1	0	0.903339635
10_57864897	46	0	2	8	NA
10_57890651	56	0	0	0	1
10_57912228	56	0	0	0	1
10_58004357	56	0	0	0	1
10_58097440	56	0	0	0	1
10_58207411	56	0	0	0	1
10_58232442	55	0	1	0	NA
10_58257801	55	0	1	0	0.994297449
10_58283850	56	0	0	0	1
10_58707718	56	0	0	0	1
10_58775845	56	0	0	0	1
10_58845558	56	0	0	0	1
10_58963653	56	0	0	0	1
10_59036433	56	0	0	0	1
10_59064328	56	0	0	0	1
10_59097419	56	0	0	0	1
10_59125626	56	0	0	0	1
10_59181060	56	0	0	0	1
10_59230971	56	0	0	0	1
10_59405502	56	0	0	0	1
10_59557358	56	0	0	0	1
10_59642973	45	0	11	0	0.772413793
10_59667969	56	0	0	0	1
10_59761240	56	0	0	0	1
10_59812472	52	2	2	0	NA
10_59850162	56	0	0	0	1
10_59948769	56	0	0	0	1
10_59971715	55	0	1	0	0.998536261
10_60073787	53	0	3	0	0.948234156
10_60145660	55	0	1	0	0.890909091
10_60186587	56	0	0	0	1
10_60321912	55	0	1	0	0.971627782
10_60527567	55	1	0	0	0.969629151
10_60612673	56	0	0	0	1
10_60954731	50	2	0	4	0.842086256
10_61064570	56	0	0	0	1
10_61109072	56	0	0	0	1
10_61567073	56	0	0	0	1
10_61715619	37	13	0	6	0.648186743
10_61746412	50	4	0	2	0.876604895
10_61769231	56	0	0	0	1
10_61885278	56	0	0	0	1
10_61994339	56	0	0	0	1
10_62027943	5	0	51	0	0.140501792
10_62054844	5	0	51	0	NA
10_62081998	56	0	0	0	1
10_62141461	5	0	51	0	NA
10_62298401	56	0	0	0	1
10_62361408	56	0	0	0	1
10_62382825	5	0	51	0	NA
10_62402837	27	29	0	0	1
10_62432970	56	0	0	0	1
10_62463444	56	0	0	0	1
10_62587850	54	0	2	0	0.98245614
10_62675184	56	0	0	0	1
10_62820516	1	1	0	54	NA
10_62876639	56	0	0	0	1
10_63001894	56	0	0	0	1
10_63027070	56	0	0	0	1
10_63139835	47	9	0	0	NA
10_63343168	56	0	0	0	1
10_63629647	56	0	0	0	1
10_63901294	56	0	0	0	1
10_64131903	56	0	0	0	1
10_64224480	56	0	0	0	1
10_64266030	56	0	0	0	1
10_64289128	56	0	0	0	1
10_64316811	56	0	0	0	1
10_64419396	55	0	1	0	0.848484848
10_64483394	56	0	0	0	1
10_64679648	56	0	0	0	1
10_64702403	56	0	0	0	1
10_64706581	56	0	0	0	1
10_64752714	56	0	0	0	1
10_64976242	56	0	0	0	1
10_64979586	55	0	1	0	0.939341797
10_65044510	56	0	0	0	1
10_65106884	56	0	0	0	1
10_65139528	55	0	1	0	0.848484848
10_65212580	56	0	0	0	1
10_65247522	25	31	0	0	1
10_65407567	56	0	0	0	1
10_65468277	56	0	0	0	1
10_65897687	55	0	1	0	NA
10_65970755	56	0	0	0	1
10_66022910	55	0	1	0	0.986335202
10_66174661	56	0	0	0	1
10_66230263	56	0	0	0	1
10_66238267	56	0	0	0	1
10_66362078	42	8	0	6	NA
10_66560673	29	7	0	20	0.054444444
10_66687859	56	0	0	0	1
10_66735975	55	0	1	0	0.849245821
10_66852021	56	0	0	0	1
10_66905609	56	0	0	0	1
10_67003183	55	0	1	0	0.95828877
10_67028558	56	0	0	0	1
10_67118053	55	0	1	0	0.991487913
10_67391727	56	0	0	0	1
10_67414570	56	0	0	0	1
10_67538919	56	0	0	0	1
10_67586540	56	0	0	0	1
10_67626007	56	0	0	0	1
10_67694539	56	0	0	0	1
10_67938058	56	0	0	0	1
10_68029646	56	0	0	0	1
10_68089016	56	0	0	0	1
10_68162634	55	0	1	0	0.997402597
10_68231955	56	0	0	0	1
10_68258270	56	0	0	0	1
10_68324855	54	1	1	0	0.955313365
10_68352930	56	0	0	0	1
10_68413741	56	0	0	0	1
10_68441863	56	0	0	0	1
10_68474685	56	0	0	0	1
10_68525616	56	0	0	0	1
10_68570791	56	0	0	0	1
10_68604117	56	0	0	0	1
10_68642807	56	0	0	0	1
10_68667898	56	0	0	0	1
10_68693555	55	0	1	0	0.97677505
10_68722425	55	0	1	0	0.997355372
10_68730993	55	0	1	0	NA
10_68789694	56	0	0	0	1
10_68801897	5	0	51	0	0.073805601
10_68812168	56	0	0	0	1
10_68814098	56	0	0	0	1
10_68836485	55	0	1	0	0.933333333
10_68862316	56	0	0	0	1
10_68895863	56	0	0	0	1
10_69107598	56	0	0	0	1
10_69148265	56	0	0	0	1
10_69287432	55	0	1	0	0.975038521
10_69311079	56	0	0	0	1
10_69343989	56	0	0	0	1
10_69394382	56	0	0	0	1
10_69474936	56	0	0	0	1
10_69557467	56	0	0	0	1
10_69593419	56	0	0	0	1
10_69613188	55	0	1	0	0.999669421
10_69759274	56	0	0	0	1
10_69785726	56	0	0	0	1
10_69811463	56	0	0	0	1
10_69990962	56	0	0	0	1
10_70094013	55	0	1	0	0.954545455
10_70109077	53	3	0	0	0.880357222
10_70129609	56	0	0	0	1
10_70168665	55	0	1	0	0.988624989
10_70231445	56	0	0	0	1
10_70258844	56	0	0	0	1
10_70296220	56	0	0	0	1
10_70317873	56	0	0	0	1
10_70356017	56	0	0	0	1
10_70476892	54	0	2	0	0.907407407
10_70589931	56	0	0	0	1
10_70663937	54	2	0	0	0.832342657
10_70923311	56	0	0	0	1
10_71082204	56	0	0	0	1
10_71137516	55	0	1	0	0.966060606
10_71176125	56	0	0	0	1
10_71318080	56	0	0	0	1
10_71385230	56	0	0	0	1
10_71528114	56	0	0	0	1
10_71556827	55	0	1	0	0.993810445
10_71591199	50	6	0	0	0.84645902
10_71649961	54	0	2	0	0.972184341
10_71672455	53	0	3	0	0.960962915
10_71748477	5	0	44	7	0.076137625
10_71760152	56	0	0	0	1
10_71787600	56	0	0	0	1
10_71933019	55	0	1	0	0.997292582
10_72033219	56	0	0	0	1
10_72250928	56	0	0	0	1
10_72280968	56	0	0	0	1
10_72315329	56	0	0	0	1
10_72339726	55	0	1	0	0.984272973
10_72380552	54	1	1	0	0.936778209
10_72624579	56	0	0	0	1
10_72658520	55	0	1	0	0.985337243
10_72689819	56	0	0	0	1
10_72735730	44	2	2	8	NA
10_72797444	55	0	1	0	0.982509783
10_73304477	56	0	0	0	1
10_73487550	56	0	0	0	1
10_73585685	55	1	0	0	0.924731774
10_73642900	56	0	0	0	1
10_73753084	5	0	51	0	0.047323944
10_73798107	56	0	0	0	1
10_73883511	56	0	0	0	1
10_73884120	56	0	0	0	1
10_73952261	56	0	0	0	1
10_74011076	56	0	0	0	1
10_74127007	56	0	0	0	1
10_74148902	56	0	0	0	1
10_74183178	56	0	0	0	1
10_74246905	56	0	0	0	1
10_74454485	56	0	0	0	1
10_74468640	55	0	1	0	0.905050505
10_74479448	56	0	0	0	1
10_74608049	56	0	0	0	1
10_74788107	56	0	0	0	1
10_74849835	56	0	0	0	1
10_74876068	56	0	0	0	1
10_74964406	56	0	0	0	1
10_75312006	51	4	0	1	0.753847371
10_75403132	56	0	0	0	1
10_75448590	56	0	0	0	1
10_75502355	54	1	1	0	0.561713287
10_75541964	56	0	0	0	1
10_75589855	56	0	0	0	1
10_75685400	56	0	0	0	1
10_75743110	56	0	0	0	1
10_75886229	56	0	0	0	1
10_75981214	49	3	0	4	0.762029449
10_76029242	4	2	0	50	0.339506173
10_76077957	51	0	5	0	0.877422841
10_76293117	56	0	0	0	1
10_76397552	55	0	1	0	0.993219941
10_76509714	56	0	0	0	1
10_76530287	55	0	1	0	0.999326599
10_76931362	55	0	1	0	0.983135705
10_76969206	56	0	0	0	1
10_76984307	56	0	0	0	1
10_77063059	55	0	1	0	0.925619835
10_77067409	56	0	0	0	1
10_77093647	56	0	0	0	1
10_77151640	52	1	3	0	NA
10_77173249	56	0	0	0	1
10_77206128	56	0	0	0	1
10_77234231	54	0	2	0	0.954832882
10_77303582	55	0	1	0	0.995655672
10_77339732	56	0	0	0	1
10_77391821	56	0	0	0	1
10_77423941	56	0	0	0	1
10_77495125	54	0	2	0	0.972064522
10_77518423	55	0	1	0	0.999601858
10_77652696	56	0	0	0	1
10_77947864	55	0	1	0	0.997818182
10_78044879	56	0	0	0	1
10_78114917	56	0	0	0	1
10_78128078	56	0	0	0	1
10_78177540	56	0	0	0	1
10_78210224	56	0	0	0	1
10_78217641	56	0	0	0	1
10_78254077	56	0	0	0	1
10_78376836	56	0	0	0	1
10_78424435	56	0	0	0	1
10_78512500	56	0	0	0	1
10_78608571	56	0	0	0	1
10_78739978	56	0	0	0	1
10_78743173	56	0	0	0	1
10_78878993	56	0	0	0	1
10_79175778	49	1	0	6	NA
10_79252023	56	0	0	0	1
10_79349611	56	0	0	0	1
10_79455690	56	0	0	0	1
10_79778640	52	0	4	0	NA
10_79814520	56	0	0	0	1
10_79854150	56	0	0	0	1
10_79958340	56	0	0	0	1
10_80005765	55	0	1	0	0.987188685
10_80181163	56	0	0	0	1
10_80223217	53	0	3	0	0.804317766
10_80410977	56	0	0	0	1
10_80500023	56	0	0	0	1
10_80525247	56	0	0	0	1
10_80546262	56	0	0	0	1
10_80567844	56	0	0	0	1
10_80602211	56	0	0	0	1
10_80618697	56	0	0	0	1
10_80718224	55	0	1	0	0.967272727
10_80746402	56	0	0	0	1
10_80783719	56	0	0	0	1
10_80814522	56	0	0	0	1
10_80910121	56	0	0	0	1
10_80986865	56	0	0	0	1
10_81020269	56	0	0	0	1
10_81040939	56	0	0	0	1
10_81069177	56	0	0	0	1
10_81091156	55	0	1	0	0.978376356
10_81113308	56	0	0	0	1
10_81135781	56	0	0	0	1
10_81140749	56	0	0	0	1
10_81180801	56	0	0	0	1
10_81403443	56	0	0	0	1
10_81438688	47	1	8	0	0.784962406
10_81459970	56	0	0	0	1
10_81481148	56	0	0	0	1
10_81516492	56	0	0	0	1
10_81596602	55	0	1	0	NA
10_81648739	56	0	0	0	1
10_81674416	56	0	0	0	1
10_81695290	56	0	0	0	1
10_81760421	56	0	0	0	1
10_81788224	56	0	0	0	1
10_81896955	56	0	0	0	1
10_81917214	5	0	51	0	0.052214452
10_81981544	56	0	0	0	1
10_82005034	56	0	0	0	1
10_82030321	56	0	0	0	1
10_82104213	55	0	1	0	0.925619835
10_82149835	56	0	0	0	1
10_82153177	56	0	0	0	1
10_82261121	56	0	0	0	1
10_82290325	56	0	0	0	1
10_82312456	56	0	0	0	1
10_82579290	56	0	0	0	1
10_82608130	56	0	0	0	1
10_82711915	56	0	0	0	1
10_82712819	56	0	0	0	1
10_83050810	56	0	0	0	1
10_83114112	56	0	0	0	1
10_83282585	56	0	0	0	1
10_83350003	56	0	0	0	1
10_83435322	56	0	0	0	1
10_83486940	48	2	1	5	0.822967001
10_83507912	56	0	0	0	1
10_83545161	55	0	1	0	0.999539052
10_83570915	56	0	0	0	1
10_83613368	56	0	0	0	1
10_83702265	56	0	0	0	1
10_83729438	53	0	3	0	1
10_83768410	56	0	0	0	1
10_83854380	56	0	0	0	1
10_83883659	56	0	0	0	1
10_84031968	55	0	1	0	0.994297449
10_84039652	56	0	0	0	1
10_84120931	56	0	0	0	1
10_84178157	56	0	0	0	1
10_84239548	56	0	0	0	1
10_84307309	56	0	0	0	1
10_84375531	56	0	0	0	1
10_84388256	56	0	0	0	1
10_84424782	55	0	1	0	0.999326599
10_84446642	55	0	1	0	0.986674563
10_84491671	56	0	0	0	1
10_84541663	56	0	0	0	1
10_84612420	55	0	1	0	0.999669421
10_84632536	56	0	0	0	1
10_84687183	56	0	0	0	1
10_84767850	56	0	0	0	1
10_84814561	56	0	0	0	1
10_84835067	13	37	0	6	NA
10_84865323	56	0	0	0	1
10_84977901	56	0	0	0	1
10_84999308	56	0	0	0	1
10_85028166	56	0	0	0	1
10_85036511	56	0	0	0	1
10_85061962	56	0	0	0	1
10_85108423	56	0	0	0	1
10_85187766	56	0	0	0	1
10_85226702	55	0	1	0	0.994297449
10_85336874	56	0	0	0	1
10_85407544	49	0	7	0	0.88961039
10_85525047	56	0	0	0	1
10_85547284	56	0	0	0	1
10_85649939	56	0	0	0	1
10_85723755	55	0	1	0	0.99788816
10_85774872	54	0	2	0	0.82962963
10_85827327	56	0	0	0	1
10_85869307	55	0	1	0	0.993219941
10_85889362	56	0	0	0	1
10_85910292	52	4	0	0	0.865384615
10_85944517	56	0	0	0	1
10_85978674	56	0	0	0	1
10_85983043	56	0	0	0	1
10_86003549	56	0	0	0	1
10_86036359	56	0	0	0	1
10_86126108	56	0	0	0	1
10_86155673	56	0	0	0	1
10_86214669	51	1	4	0	0.888873986
10_86242499	56	0	0	0	1
10_86440173	56	0	0	0	1
10_86511068	56	0	0	0	1
10_86541072	56	0	0	0	1
10_86566429	55	0	1	0	0.896371939
10_86594109	56	0	0	0	1
10_86615332	55	0	1	0	0.978376356
10_86654970	56	0	0	0	1
10_86679535	56	0	0	0	1
10_86717378	56	0	0	0	1
10_86827486	55	0	1	0	0.933040146
10_86959672	56	0	0	0	1
10_87004096	56	0	0	0	1
10_87050505	56	0	0	0	1
10_87078545	56	0	0	0	1
10_87087714	56	0	0	0	1
10_87108872	54	0	2	0	0.946081955
10_87160571	56	0	0	0	1
10_87249626	56	0	0	0	1
10_87334868	56	0	0	0	1
10_87383905	54	0	2	0	0.987654321
10_87411126	56	0	0	0	1
10_87420234	55	0	1	0	0.998279906
10_87555282	53	0	3	0	0.972843911
10_87590700	56	0	0	0	1
10_87601699	56	0	0	0	1
10_87610499	56	0	0	0	1
10_87615776	0	56	0	0	NA
10_87731360	56	0	0	0	1
10_87798223	56	0	0	0	1
10_87916083	52	0	4	0	NA
10_87992789	56	0	0	0	1
10_88035301	52	4	0	0	0.780409821
10_88070146	56	0	0	0	1
10_88110028	56	0	0	0	1
10_88202054	56	0	0	0	1
10_88310081	56	0	0	0	1
10_88350226	56	0	0	0	1
10_88404985	55	0	1	0	NA
10_88434861	56	0	0	0	1
10_88563925	56	0	0	0	1
10_88605589	19	37	0	0	1
10_88630762	56	0	0	0	1
10_88650901	21	35	0	0	1
10_88673513	56	0	0	0	1
10_88777241	56	0	0	0	1
10_88857915	50	0	6	0	0.966197183
10_88966467	56	0	0	0	1
10_89017273	56	0	0	0	1
10_89051298	56	0	0	0	1
10_89093810	56	0	0	0	1
10_89136731	56	0	0	0	1
10_89207523	54	0	2	0	0.990067541
10_89235558	56	0	0	0	1
10_89365394	51	1	4	0	0.897495965
10_89393861	56	0	0	0	1
10_89423823	56	0	0	0	1
10_89447461	56	0	0	0	1
10_89494230	56	0	0	0	1
10_89619897	55	0	1	0	0.994503171
10_89717052	56	0	0	0	1
10_89741589	56	0	0	0	1
10_89774836	56	0	0	0	1
10_89804719	56	0	0	0	1
10_89826995	56	0	0	0	1
10_89923736	56	0	0	0	1
10_89947271	56	0	0	0	1
10_89977021	55	0	1	0	0.99082768
10_90090039	56	0	0	0	1
10_90150331	56	0	0	0	1
10_90172460	56	0	0	0	1
10_90201001	55	0	1	0	NA
10_90221038	56	0	0	0	1
10_90234048	52	0	4	0	0.998601399
10_90279946	54	0	2	0	NA
10_90341373	56	0	0	0	1
10_90379480	55	0	1	0	0.985858586
10_90437684	56	0	0	0	1
10_90543010	56	0	0	0	1
10_90567161	56	0	0	0	1
10_90589157	56	0	0	0	1
10_90654364	56	0	0	0	1
10_90705511	55	0	1	0	0.961616162
10_90725565	56	0	0	0	1
10_90747018	56	0	0	0	1
10_90773750	55	0	1	0	0.989232701
10_90806688	53	0	3	0	0.99897084
10_90811551	56	0	0	0	1
10_90838000	56	0	0	0	1
10_90853216	56	0	0	0	1
10_90869856	56	0	0	0	1
10_90906002	56	0	0	0	1
10_90961394	56	0	0	0	1
10_90979587	56	0	0	0	1
10_91019188	54	0	2	0	0.999978653
10_91121384	56	0	0	0	1
10_91185284	55	0	1	0	0.99897084
10_91220454	56	0	0	0	1
10_91304831	52	0	4	0	0.888747616
10_91330836	56	0	0	0	1
10_91357108	56	0	0	0	1
10_91373829	56	0	0	0	1
10_91398665	56	0	0	0	1
10_91472982	55	0	1	0	0.848484848
10_91498619	56	0	0	0	1
10_91549718	56	0	0	0	1
10_91602885	56	0	0	0	1
10_91621369	54	0	2	0	0.996254682
10_91642069	56	0	0	0	1
10_91672310	7	49	0	0	1
10_91679930	55	0	1	0	0.984170059
10_91698580	54	0	2	0	0.978809655
10_91720092	55	1	0	0	0.960677116
10_91752484	56	0	0	0	1
10_91810103	56	0	0	0	1
10_91846997	56	0	0	0	1
10_91982227	56	0	0	0	1
10_92011190	56	0	0	0	1
10_92034186	56	0	0	0	1
10_92127288	56	0	0	0	1
10_92152083	56	0	0	0	1
10_92240642	55	0	1	0	0.999280945
10_92386182	54	1	1	0	NA
10_92495295	56	0	0	0	1
10_92597410	56	0	0	0	1
10_92641202	55	0	1	0	NA
10_92695820	52	1	2	1	0.920990508
10_92984267	56	0	0	0	1
10_93138303	56	0	0	0	1
10_93197457	56	0	0	0	1
10_93275196	56	0	0	0	1
10_93295391	55	0	1	0	NA
10_93438381	56	0	0	0	1
10_93528030	56	0	0	0	1
10_93548683	56	0	0	0	1
10_93575070	56	0	0	0	1
10_93707381	56	0	0	0	1
10_93759181	56	0	0	0	1
10_93781226	56	0	0	0	1
10_93823011	55	0	1	0	NA
10_93897741	56	0	0	0	1
10_93923726	55	0	1	0	NA
10_93946634	56	0	0	0	1
10_94009385	54	0	2	0	NA
10_94083525	56	0	0	0	1
10_94133262	55	0	1	0	0.997402597
10_94165355	55	0	1	0	0.999882361
10_94195746	55	0	1	0	0.99264214
10_94232872	56	0	0	0	1
10_94258071	56	0	0	0	1
10_94309632	54	0	2	0	0.967994222
10_94339064	56	0	0	0	1
10_94397322	56	0	0	0	1
10_94425952	56	0	0	0	1
10_94482815	56	0	0	0	1
10_94535496	56	0	0	0	1
10_94540661	55	0	1	0	NA
10_94625404	56	0	0	0	1
10_94950605	56	0	0	0	1
10_94963453	56	0	0	0	1
10_94986508	56	0	0	0	1
10_95022659	49	3	0	4	0.814851421
10_95039953	56	0	0	0	1
10_95089646	55	0	1	0	0.988957311
10_95172902	56	0	0	0	1
10_95198461	54	0	2	0	NA
10_95232032	55	0	1	0	0.993272171
10_95274618	56	0	0	0	1
10_95381173	53	0	3	0	0.903684391
10_95419988	55	0	1	0	0.834651915
10_95490805	55	0	1	0	0.974967847
10_95608495	56	0	0	0	1
10_95629821	56	0	0	0	1
10_95654113	56	0	0	0	1
10_95923129	56	0	0	0	1
10_96113689	56	0	0	0	1
10_96155771	56	0	0	0	1
10_96438460	51	0	5	0	0.929771461
10_96759172	56	0	0	0	1
10_96811802	54	0	2	0	0.933333333
10_96842358	56	0	0	0	1
10_96885456	56	0	0	0	1
10_96895634	50	4	0	2	0.818498056
10_96918472	54	0	2	0	0.965646806
10_96939494	56	0	0	0	1
10_97043822	56	0	0	0	1
10_97096854	56	0	0	0	1
10_97244025	56	0	0	0	1
10_97410796	56	0	0	0	1
10_97645897	56	0	0	0	1
10_97707791	56	0	0	0	1
10_97753107	56	0	0	0	1
10_97840979	56	0	0	0	1
10_97844977	56	0	0	0	1
10_98054020	53	0	3	0	0.967133293
10_98176112	56	0	0	0	1
10_98188194	56	0	0	0	1
10_98223275	55	0	1	0	0.93986014
10_98245112	55	0	1	0	0.916363636
10_98262496	56	0	0	0	1
10_98290813	55	0	1	0	0.916363636
10_98310941	29	27	0	0	1
10_98460121	56	0	0	0	1
10_98541920	56	0	0	0	1
10_98548526	56	0	0	0	1
10_98588493	56	0	0	0	1
10_98627766	56	0	0	0	1
10_98647567	53	0	3	0	0.895178197
10_98680972	51	0	5	0	0.985994398
10_98705178	44	0	12	0	0.097902098
10_98817467	55	0	1	0	0.933333333
10_99006710	55	0	1	0	0.972147002
10_99037336	56	0	0	0	1
10_99179627	56	0	0	0	1
10_99234390	56	0	0	0	1
10_99270875	56	0	0	0	1
10_99303806	46	3	7	0	0.573669468
10_99366590	56	0	0	0	1
10_99475550	56	0	0	0	1
10_99701407	56	0	0	0	1
10_99731658	55	0	1	0	NA
10_99828782	56	0	0	0	1
10_100072557	54	1	1	0	0.938748742
10_100111921	55	1	0	0	0.963468487
10_100212046	55	0	1	0	0.99477534
10_100283159	56	0	0	0	1
10_100366108	56	0	0	0	1
10_100397249	56	0	0	0	1
10_100418941	56	0	0	0	1
10_100472362	56	0	0	0	1
10_100523095	56	0	0	0	1
10_100532700	56	0	0	0	1
10_100544731	56	0	0	0	1
10_100576773	53	1	2	0	NA
10_100603464	56	0	0	0	1
10_100644826	49	0	7	0	0.820374431
10_100674363	55	0	1	0	0.994909091
10_100701652	55	0	1	0	0.985337243
10_100745200	54	1	1	0	0.91951634
10_100775863	56	0	0	0	1
10_100804186	56	0	0	0	1
10_100871194	56	0	0	0	1
10_100974235	56	0	0	0	1
10_101022921	55	0	1	0	0.975280899
10_101031516	56	0	0	0	1
10_101051178	56	0	0	0	1
10_101083401	56	0	0	0	1
10_101109917	56	0	0	0	1
10_101130681	54	0	2	0	0.98793269
10_101200927	49	3	4	0	0.843977356
10_101354418	56	0	0	0	1
10_101427141	56	0	0	0	1
10_101565894	56	0	0	0	1
10_101617256	56	0	0	0	1
10_101628784	56	0	0	0	1
10_101631324	54	2	0	0	0.577358491
10_101634449	56	0	0	0	1
10_101654599	56	0	0	0	1
10_101681492	56	0	0	0	1
10_101724167	55	0	1	0	0.999987004
10_101760343	56	0	0	0	1
10_101792221	56	0	0	0	1
10_101874473	52	0	4	0	0.806506269
10_101925084	53	0	3	0	NA
10_101953883	56	0	0	0	1
10_101984056	56	0	0	0	1
10_102022247	55	0	1	0	0.999706745
10_102114085	56	0	0	0	1
10_102141325	56	0	0	0	1
10_102286251	54	0	2	0	0.993524994
10_102363958	56	0	0	0	1
10_102446402	55	0	1	0	0.984272973
10_102500541	44	0	12	0	0.704833142
10_102544951	50	1	5	0	0.882326779
10_102611476	56	0	0	0	1
10_102707947	55	0	1	0	0.978374536
10_102819188	56	0	0	0	1
10_102849006	56	0	0	0	1
10_102849675	56	0	0	0	1
10_102887596	56	0	0	0	1
10_102890204	56	0	0	0	1
10_102907770	56	0	0	0	1
10_102935702	47	2	7	0	0.768664935
10_103048273	53	1	2	0	NA
10_103149093	56	0	0	0	1
10_103178023	56	0	0	0	1
10_103210766	46	2	8	0	0.831690951
10_103234411	54	0	2	0	0.992405063
10_103280130	56	0	0	0	1
10_103382526	55	0	1	0	0.992074592
10_103453412	54	1	1	0	NA
10_103470001	45	1	10	0	0.486956522
10_103599828	56	0	0	0	1
10_103636188	56	0	0	0	1
10_103699875	56	0	0	0	1
10_103742109	55	0	1	0	0.997818182
10_103969064	56	0	0	0	1
10_104136694	56	0	0	0	1
10_104193801	26	30	0	0	NA
11_68565	55	0	1	0	0.905050505
11_189568	56	0	0	0	1
11_217441	56	0	0	0	1
11_317337	56	0	0	0	1
11_339327	56	0	0	0	1
11_394772	56	0	0	0	1
11_448267	56	0	0	0	1
11_629873	56	0	0	0	1
11_665543	56	0	0	0	1
11_680024	56	0	0	0	1
11_700120	55	0	1	0	0.872727273
11_776127	56	0	0	0	1
11_797061	56	0	0	0	1
11_797650	56	0	0	0	1
11_854379	55	0	1	0	NA
11_900938	56	0	0	0	1
11_980080	56	0	0	0	1
11_1045889	56	0	0	0	1
11_1075204	26	30	0	0	1
11_1095830	55	0	1	0	0.994297449
11_1131222	48	0	8	0	NA
11_1153551	56	0	0	0	1
11_1214856	55	0	1	0	0.992031332
11_1253725	56	0	0	0	1
11_1284066	56	0	0	0	1
11_1310834	55	0	1	0	0.999326599
11_1413564	56	0	0	0	1
11_1417721	56	0	0	0	1
11_1440227	55	0	1	0	0.987758059
11_1500078	56	0	0	0	1
11_1500950	56	0	0	0	1
11_1525224	55	1	0	0	NA
11_1556094	55	0	1	0	0.995264543
11_1666202	55	0	1	0	0.996969697
11_1703612	28	0	0	28	NA
11_1727244	56	0	0	0	1
11_1733607	55	0	1	0	0.99138756
11_1817067	56	0	0	0	1
11_1834580	56	0	0	0	1
11_1865280	56	0	0	0	1
11_1920092	56	0	0	0	1
11_1963074	56	0	0	0	1
11_1998240	56	0	0	0	1
11_2027021	54	0	2	0	0.983767529
11_2064157	55	0	1	0	0.997818182
11_2072805	56	0	0	0	1
11_2108830	56	0	0	0	1
11_2140304	56	0	0	0	1
11_2195687	56	0	0	0	1
11_2217573	56	0	0	0	1
11_2260123	56	0	0	0	1
11_2327073	56	0	0	0	1
11_2371345	56	0	0	0	1
11_2411071	56	0	0	0	1
11_2545204	56	0	0	0	1
11_2584201	56	0	0	0	1
11_2603799	56	0	0	0	1
11_2658085	56	0	0	0	1
11_2691538	56	0	0	0	1
11_2746796	56	0	0	0	1
11_2767247	51	0	5	0	NA
11_2798959	54	0	2	0	0.998628258
11_2820457	56	0	0	0	1
11_2851698	56	0	0	0	1
11_2877187	55	0	1	0	0.957064902
11_2913218	56	0	0	0	1
11_2913937	55	0	1	0	0.963571351
11_2983521	56	0	0	0	1
11_3016909	55	0	1	0	0.997052975
11_3140003	56	0	0	0	1
11_3215052	49	3	0	4	0.840284354
11_3236973	56	0	0	0	1
11_3244890	56	0	0	0	1
11_3303652	53	3	0	0	0.908212418
11_3323716	56	0	0	0	1
11_3345221	56	0	0	0	1
11_3346780	56	0	0	0	1
11_3371395	56	0	0	0	1
11_3410253	56	0	0	0	1
11_3451642	56	0	0	0	1
11_3477606	54	1	1	0	0.847387318
11_3557549	56	0	0	0	1
11_3579324	56	0	0	0	1
11_3618078	55	0	1	0	0.985713224
11_3621844	56	0	0	0	1
11_3654963	56	0	0	0	1
11_3706891	56	0	0	0	1
11_3713607	56	0	0	0	1
11_3736020	56	0	0	0	1
11_3765380	55	0	1	0	0.99717564
11_3844952	54	0	2	0	0.993594432
11_3906003	56	0	0	0	1
11_3971531	56	0	0	0	1
11_4009903	56	0	0	0	1
11_4148073	54	0	2	0	NA
11_4330432	56	0	0	0	1
11_4373645	3	5	0	48	0.237735849
11_4419032	56	0	0	0	1
11_4465938	55	0	1	0	0.99897084
11_4525511	54	0	2	0	0.989399293
11_4590066	56	0	0	0	1
11_4610000	55	0	1	0	0.997914692
11_4655636	56	0	0	0	1
11_4672271	55	0	1	0	0.96131528
11_4730528	56	0	0	0	1
11_4824893	56	0	0	0	1
11_4848397	56	0	0	0	1
11_4875412	56	0	0	0	1
11_4918860	52	1	3	0	NA
11_4946563	54	0	2	0	0.954041843
11_4967591	56	0	0	0	1
11_5010099	56	0	0	0	1
11_5038709	56	0	0	0	1
11_5060899	56	0	0	0	1
11_5129135	55	0	1	0	0.999434343
11_5209460	55	0	1	0	0.954545455
11_5290404	56	0	0	0	1
11_5349030	56	0	0	0	1
11_5389716	55	0	1	0	0.999953499
11_5462015	56	0	0	0	1
11_5486138	22	33	1	0	0.866063021
11_5539221	55	0	1	0	0.999572751
11_5564863	56	0	0	0	1
11_5593781	55	0	1	0	0.999110135
11_5706329	56	0	0	0	1
11_5764929	56	0	0	0	1
11_5768629	56	0	0	0	1
11_5865965	56	0	0	0	1
11_5872611	56	0	0	0	1
11_5904608	56	0	0	0	1
11_5930204	49	1	6	0	NA
11_5964756	56	0	0	0	1
11_5999470	56	0	0	0	1
11_6014509	56	0	0	0	1
11_6146536	56	0	0	0	1
11_6167550	56	0	0	0	1
11_6222588	55	1	0	0	0.960677116
11_6243988	54	0	2	0	0.929012346
11_6322937	56	0	0	0	1
11_6377262	56	0	0	0	1
11_6407087	54	1	1	0	0.880848485
11_6411841	56	0	0	0	1
11_6543992	56	0	0	0	1
11_6602495	56	0	0	0	1
11_6647746	56	0	0	0	1
11_6701679	56	0	0	0	1
11_6724678	56	0	0	0	1
11_6777332	56	0	0	0	1
11_6848710	56	0	0	0	1
11_6929912	28	28	0	0	1
11_7047686	55	0	1	0	0.988429752
11_7118255	56	0	0	0	1
11_7214239	56	0	0	0	1
11_7245667	56	0	0	0	1
11_7407191	54	0	2	0	0.940035273
11_7434860	56	0	0	0	1
11_7482969	56	0	0	0	1
11_7540560	56	0	0	0	1
11_7559695	55	0	1	0	0.954545455
11_7625345	56	0	0	0	1
11_7697169	56	0	0	0	1
11_7762423	56	0	0	0	1
11_7785289	56	0	0	0	1
11_7811865	56	0	0	0	1
11_7932928	56	0	0	0	1
11_7981357	55	0	1	0	0.970329931
11_8042280	56	0	0	0	1
11_8185823	55	0	1	0	0.986911815
11_8284491	56	0	0	0	1
11_8327017	56	0	0	0	1
11_8449441	56	0	0	0	1
11_8482764	55	0	1	0	0.999669421
11_8567411	56	0	0	0	1
11_8591653	56	0	0	0	1
11_8615231	56	0	0	0	1
11_8713134	55	0	1	0	0.999669421
11_8808020	52	2	2	0	NA
11_8836373	56	0	0	0	1
11_8904074	55	0	1	0	NA
11_8943841	56	0	0	0	1
11_8978766	54	0	2	0	0.82962963
11_9016028	55	0	1	0	0.996047431
11_9110713	56	0	0	0	1
11_9153560	56	0	0	0	1
11_9288132	56	0	0	0	1
11_9329831	56	0	0	0	1
11_9363209	56	0	0	0	1
11_9420152	56	0	0	0	1
11_9550147	56	0	0	0	1
11_9625189	55	0	1	0	0.998217469
11_9665006	56	0	0	0	1
11_9684328	55	0	1	0	0.999945726
11_9723257	32	22	2	0	0.14602416
11_9755667	56	0	0	0	1
11_9790265	55	0	1	0	0.96837602
11_9828157	56	0	0	0	1
11_9884327	55	0	1	0	0.973703982
11_9905475	55	0	1	0	0.999164054
11_9944217	56	0	0	0	1
11_10043181	56	0	0	0	1
11_10052865	56	0	0	0	1
11_10087484	56	0	0	0	1
11_10116081	56	0	0	0	1
11_10152858	56	0	0	0	1
11_10195609	55	0	1	0	0.999669421
11_10269623	56	0	0	0	1
11_10303295	56	0	0	0	1
11_10319154	56	0	0	0	1
11_10364456	56	0	0	0	1
11_10409847	56	0	0	0	1
11_10511762	56	0	0	0	1
11_10557842	56	0	0	0	1
11_10564380	47	1	8	0	0.876054476
11_10630544	56	0	0	0	1
11_10661606	35	21	0	0	0.822949238
11_10776433	56	0	0	0	1
11_10906159	56	0	0	0	1
11_10945714	56	0	0	0	1
11_11073836	1	55	0	0	1
11_11116195	56	0	0	0	1
11_11209209	55	0	1	0	NA
11_11254377	54	0	2	0	0.997150997
11_11357903	56	0	0	0	1
11_11380878	56	0	0	0	1
11_11404878	56	0	0	0	1
11_11489680	56	0	0	0	1
11_11540044	54	1	1	0	NA
11_11662712	55	0	1	0	0.916363636
11_11715681	56	0	0	0	1
11_11754597	56	0	0	0	1
11_11804294	1	55	0	0	1
11_12267076	56	0	0	0	1
11_12287657	56	0	0	0	1
11_12363892	41	1	14	0	0.646511163
11_12390287	56	0	0	0	1
11_12415887	56	0	0	0	1
11_12444799	56	0	0	0	1
11_12478437	56	0	0	0	1
11_12506944	56	0	0	0	1
11_12513910	56	0	0	0	1
11_12539187	56	0	0	0	1
11_12561278	54	0	2	0	0.913043478
11_12585359	56	0	0	0	1
11_12596662	56	0	0	0	1
11_12668083	56	0	0	0	1
11_12685680	56	0	0	0	1
11_12689167	56	0	0	0	1
11_12734005	55	0	1	0	0.993272171
11_12790261	54	0	2	0	NA
11_12856120	55	0	1	0	0.925619835
11_12877885	55	0	1	0	0.996047431
11_12947549	56	0	0	0	1
11_12970800	56	0	0	0	1
11_13024221	55	0	1	0	0.925619835
11_13037167	56	0	0	0	1
11_13050899	56	0	0	0	1
11_13090203	55	0	1	0	0.999953499
11_13134752	56	0	0	0	1
11_13162472	55	0	1	0	NA
11_13214516	56	0	0	0	1
11_13248475	56	0	0	0	1
11_13288513	55	0	1	0	NA
11_13429329	54	0	2	0	0.998297148
11_13444437	55	0	1	0	0.999164054
11_13450833	56	0	0	0	1
11_13521427	56	0	0	0	1
11_13546635	55	0	1	0	0.994301221
11_13572966	55	0	1	0	0.99979798
11_13597473	9	47	0	0	1
11_13681749	56	0	0	0	1
11_13703018	56	0	0	0	1
11_13730813	56	0	0	0	1
11_13751244	56	0	0	0	1
11_13849051	56	0	0	0	1
11_13870240	56	0	0	0	1
11_13946496	56	0	0	0	1
11_13993403	56	0	0	0	1
11_14037552	56	0	0	0	1
11_14134626	49	0	7	0	0.803874092
11_14379170	56	0	0	0	1
11_14523442	56	0	0	0	1
11_14690701	56	0	0	0	1
11_14760164	56	0	0	0	1
11_14808687	56	0	0	0	1
11_14947290	56	0	0	0	1
11_15029477	52	4	0	0	0.850799733
11_15070600	56	0	0	0	1
11_15201728	56	0	0	0	1
11_15238642	55	0	1	0	0.997913562
11_15277886	56	0	0	0	1
11_15336724	56	0	0	0	1
11_15434533	56	0	0	0	1
11_15462339	55	0	1	0	0.99437289
11_15499838	56	0	0	0	1
11_15717855	56	0	0	0	1
11_15802659	55	0	1	0	0.987272727
11_15814741	56	0	0	0	1
11_15857007	56	0	0	0	1
11_15877241	56	0	0	0	1
11_15898107	56	0	0	0	1
11_15999515	56	0	0	0	1
11_16020458	56	0	0	0	1
11_16043083	56	0	0	0	1
11_16154870	56	0	0	0	1
11_16193493	56	0	0	0	1
11_16230481	56	0	0	0	1
11_16262479	56	0	0	0	1
11_16290329	56	0	0	0	1
11_16345034	28	25	0	3	NA
11_16374116	55	0	1	0	0.935013501
11_16487586	29	27	0	0	NA
11_16612478	55	0	1	0	0.993219941
11_16626380	56	0	0	0	1
11_16691000	56	0	0	0	1
11_16791920	55	0	1	0	0.997292582
11_16954791	52	0	4	0	0.941104576
11_16983543	56	0	0	0	1
11_17058497	56	0	0	0	1
11_17083043	56	0	0	0	1
11_17143826	56	0	0	0	1
11_17186241	56	0	0	0	1
11_17254274	56	0	0	0	1
11_17381176	56	0	0	0	1
11_17445658	55	0	1	0	0.986220954
11_17484533	54	0	2	0	0.987654321
11_17630522	56	0	0	0	1
11_17721099	52	0	4	0	0.961839203
11_17732614	56	0	0	0	1
11_17743916	56	0	0	0	1
11_17807276	54	0	2	0	0.999911606
11_17859035	56	0	0	0	1
11_17882307	56	0	0	0	1
11_17914834	56	0	0	0	1
11_17952803	56	0	0	0	1
11_17954620	56	0	0	0	1
11_17980432	56	0	0	0	1
11_18107426	56	0	0	0	1
11_18139140	55	0	1	0	NA
11_18221603	52	4	0	0	0.850799733
11_18261860	56	0	0	0	1
11_18340757	53	1	2	0	NA
11_18390236	24	28	0	4	0.588546348
11_18415923	54	0	2	0	0.982660563
11_18446256	50	0	6	0	0.951872631
11_18480826	55	0	1	0	0.998041958
11_18544905	56	0	0	0	1
11_18635979	56	0	0	0	1
11_18657945	27	14	0	15	0.272612075
11_18699846	56	0	0	0	1
11_18817205	56	0	0	0	1
11_18833272	55	0	1	0	0.994909091
11_18897246	55	0	1	0	NA
11_19101798	56	0	0	0	1
11_19137305	55	0	1	0	NA
11_19160760	56	0	0	0	1
11_19216632	56	0	0	0	1
11_19248965	55	0	1	0	0.984688995
11_19344832	56	0	0	0	1
11_19371503	54	0	2	0	NA
11_19476018	55	0	1	0	NA
11_19530404	56	0	0	0	1
11_19588780	56	0	0	0	1
11_19644044	56	0	0	0	1
11_19825792	56	0	0	0	1
11_19861225	56	0	0	0	1
11_20032403	56	0	0	0	1
11_20061567	56	0	0	0	1
11_20119555	56	0	0	0	1
11_20271885	56	0	0	0	1
11_20326518	56	0	0	0	1
11_20350454	56	0	0	0	1
11_20392877	56	0	0	0	1
11_20467415	31	8	3	14	NA
11_20498182	56	0	0	0	1
11_20558025	56	0	0	0	1
11_20592005	55	0	1	0	0.999956607
11_20615125	55	0	1	0	0.991258741
11_20647559	6	0	0	50	NA
11_20654410	56	0	0	0	1
11_20667974	56	0	0	0	1
11_20729795	56	0	0	0	1
11_20755386	56	0	0	0	1
11_20783316	56	0	0	0	1
11_20802590	56	0	0	0	1
11_20817600	56	0	0	0	1
11_20838916	56	0	0	0	1
11_20960589	56	0	0	0	1
11_21099835	56	0	0	0	1
11_21156138	56	0	0	0	1
11_21242337	56	0	0	0	1
11_21374188	54	0	2	0	NA
11_21411953	56	0	0	0	1
11_21435093	56	0	0	0	1
11_21461502	56	0	0	0	1
11_21496394	56	0	0	0	1
11_21535801	56	0	0	0	1
11_21556940	56	0	0	0	1
11_21581503	56	0	0	0	1
11_21681893	56	0	0	0	1
11_21704414	56	0	0	0	1
11_21794065	56	0	0	0	1
11_21865413	54	0	2	0	0.998628258
11_21887840	56	0	0	0	1
11_21968037	56	0	0	0	1
11_22058432	56	0	0	0	1
11_22088762	56	0	0	0	1
11_22180066	56	0	0	0	1
11_22201316	56	0	0	0	1
11_22266534	56	0	0	0	1
11_22301772	53	1	2	0	NA
11_22373870	56	0	0	0	1
11_22395430	56	0	0	0	1
11_22465305	56	0	0	0	1
11_22518581	55	0	1	0	0.998726115
11_22558808	53	0	3	0	0.904716981
11_22588525	56	0	0	0	1
11_22608682	55	0	1	0	0.968299712
11_22613511	56	0	0	0	1
11_22666445	56	0	0	0	1
11_22688045	56	0	0	0	1
11_22746644	56	0	0	0	1
11_22783522	56	0	0	0	1
11_22831667	53	0	3	0	0.915523156
11_22858088	56	0	0	0	1
11_22897747	56	0	0	0	1
11_22936341	50	6	0	0	0.847726951
11_23051506	56	0	0	0	1
11_23121908	55	0	1	0	0.991881919
11_23146620	56	0	0	0	1
11_23176087	56	0	0	0	1
11_23235749	55	0	1	0	0.814545455
11_23308266	55	0	1	0	0.99376657
11_23340880	56	0	0	0	1
11_23402070	25	17	0	14	0.399953869
11_23538009	47	3	1	5	0.802246567
11_23654532	56	0	0	0	1
11_23700685	46	7	0	3	0.748873138
11_23719418	56	0	0	0	1
11_23741433	51	1	1	3	0.782313794
11_23803086	55	0	1	0	0.99897084
11_23867860	52	1	3	0	0.961765571
11_23986849	55	0	1	0	0.982347749
11_24019490	55	0	1	0	0.979904306
11_24050822	56	0	0	0	1
11_24064571	0	6	0	50	NA
11_24102073	56	0	0	0	1
11_24128088	56	0	0	0	1
11_24151232	56	0	0	0	1
11_24175823	56	0	0	0	1
11_24244391	56	0	0	0	1
11_24379969	56	0	0	0	1
11_24445030	56	0	0	0	1
11_24445657	56	0	0	0	1
11_24469874	56	0	0	0	1
11_24539772	56	0	0	0	1
11_24592135	56	0	0	0	1
11_24594042	56	0	0	0	1
11_24633643	56	0	0	0	1
11_24657528	42	6	1	7	0.336872736
11_24795491	56	0	0	0	1
11_24817971	56	0	0	0	1
11_24843332	44	12	0	0	NA
11_24924270	56	0	0	0	1
11_25202971	56	0	0	0	1
11_25240446	56	0	0	0	1
11_25359786	56	0	0	0	1
11_25418833	56	0	0	0	1
11_25443477	52	0	4	0	0.866164861
11_25464223	56	0	0	0	1
11_25544002	54	0	2	0	0.945303448
11_25657749	56	0	0	0	1
11_25736918	56	0	0	0	1
11_25837168	56	0	0	0	1
11_25992839	56	0	0	0	1
11_26128534	56	0	0	0	1
11_26222312	56	0	0	0	1
11_26257193	55	0	1	0	0.987758059
11_26326153	56	0	0	0	1
11_26437717	56	0	0	0	1
11_26450110	55	0	1	0	0.999045543
11_26602571	56	0	0	0	1
11_26727988	56	0	0	0	1
11_26761291	56	0	0	0	1
11_26808725	56	0	0	0	1
11_26935140	54	0	2	0	NA
11_27012013	56	0	0	0	1
11_27054291	56	0	0	0	1
11_27079215	56	0	0	0	1
11_27205004	55	0	1	0	0.990708392
11_27385912	56	0	0	0	1
11_27423745	56	0	0	0	1
11_27519615	56	0	0	0	1
11_27587137	55	0	1	0	0.890909091
11_27667315	53	2	1	0	0.576329331
11_27670747	56	0	0	0	1
11_27761885	55	1	0	0	NA
11_27894797	56	0	0	0	1
11_28032517	56	0	0	0	1
11_28056860	56	0	0	0	1
11_28082671	56	0	0	0	1
11_28108669	56	0	0	0	1
11_28183453	56	0	0	0	1
11_28207767	55	0	1	0	0.99788816
11_28231139	55	0	1	0	NA
11_28308315	56	0	0	0	1
11_28333085	52	1	3	0	0.728752957
11_28551931	56	0	0	0	1
11_28577854	55	0	1	0	0.998601399
11_28602889	56	0	0	0	1
11_28661073	5	0	51	0	NA
11_28662387	0	0	0	56	NA
11_28663069	56	0	0	0	1
11_28777056	56	0	0	0	1
11_28807185	56	0	0	0	1
11_28845033	56	0	0	0	1
11_28866709	56	0	0	0	1
11_28902978	56	0	0	0	1
11_28946979	56	0	0	0	1
11_28992259	56	0	0	0	1
11_29046346	56	0	0	0	1
11_29079159	55	0	1	0	0.997402597
11_29174959	56	0	0	0	1
11_29221615	56	0	0	0	1
11_29231377	28	28	0	0	1
11_29297974	55	0	1	0	0.99437289
[truncated: 35,131 more rows]
